# Supplementary material for: Fitness Landscape of Antibiotic Tolerance in Pseudomonas aeruginosa Biofilms
Source: PLoS Pathog. 2011 Oct 20;7(10):e1002298. doi: 10.1371/journal.ppat.1002298 (PMC3197603; doi:10.1371/journal.ppat.1002298)
Supplement: Dataset S1 — Hybridization signals from transposon library enrichments and the original, unselected library. (XLS) [file ppat.1002298.s001.xls]

## Sheet: Dataset S1
Dataset S1: Hybridization signals from transposon library enrichments
Below are the sum-normalized values from the unselected library and from competitive enrichments with the library.
Values from individual probes for each gene were combined as described in the Methods section.
PANUM	Annotation	Biofilm_ND1	Biofilm_ND2	Biofilm_TOB1	Biofilm_TOB2	Pla_TOB1	Pla_TOB2	Pla_ND1	Pla_ND2	UnSelected1	UnSelected2
PA0001	chromosomal replication initiator protein DnaA	70.9295	63.4512	23.0541	22.8933	44.6711	33.4631	40.8597	47.9825	31.9888	35.7967
PA0002	DNA polymerase III, beta chain	66.9223	108.843	23.7063	19.5594	39.3636	35.108	37.276	34.5692	48.2443	52.6916
PA0003	RecF protein	50.2615	48.8818	95.2741	27.7395	41.4294	39.7293	69.5742	81.6511	59.2822	67.8707
PA0004	DNA gyrase subunit B	55.4917	78.4404	19.0302	18.2881	34.2873	31.5032	24.427	25.8635	15.5353	20.3539
PA0005	lysophosphatidic acid acyltransferase, LptA	53.171	39.0949	25.9684	13.501	27.3915	36.6111	82.5609	88.5644	33.3863	33.783
PA0006	conserved hypothetical protein	15.5488	283.181	172.703	182.6	92.8689	58.4418	57.4249	90.865	122.723	116.456
PA0007	hypothetical protein	168.699	75.4963	119.071	47.2173	186.506	125.215	218.66	169.586	161.224	174.703
PA0008	glycyl-tRNA synthetase beta chain	108.226	50.619	41.0992	17.3882	38.0879	60.3847	25.7691	26.2148	17.3354	16.1815
PA0009	glycyl-tRNA synthetase alpha chain	132.829	85.3189	41.2535	26.8152	117.567	78.6948	63.661	62.657	17.2741	25.6358
PA0010	DNA-3-methyladenine glycosidase I	44.0745	30.0285	15.668	6.41072	22.5519	20.8464	43.2466	31.1367	15.579	21.258
PA0011	probable 2-OH-lauroyltransferase	28.7182	22.8053	31.1408	8.8032	27.1624	14.1606	36.3004	33.3297	70.3926	86.9582
PA0012	hypothetical protein	59.578	44.7006	261.351	488.697	401.671	359.218	132.104	136.379	67.3575	97.0615
PA0013	conserved hypothetical protein	25.4419	29.0244	37.1017	41.9291	40.9399	25.0258	50.2509	57.9707	40.0239	42.2147
PA0014	hypothetical protein	775.438	1138.86	342.856	220.607	1162.2	1082.84	187.283	165.457	85.762	88.4065
PA0015	hypothetical protein	326.279	265.097	49.439	33.8536	76.576	61.3522	138.403	156.905	45.0536	58.9572
PA0016	potassium uptake protein TrkA	98.1664	71.9114	75.063	89.4999	49.8177	33.0057	97.5292	110.606	83.7604	107.086
PA0017	conserved hypothetical protein	104.062	90.3926	64.5449	69.6526	60.6213	52.9777	76.4935	81.5706	42.2432	44.9033
PA0018	methionyl-tRNA formyltransferase	113.642	114.831	37.4512	17.4057	60.8579	45.3608	41.609	35.5116	18.3353	24.5593
PA0019	polypeptide deformylase	112.896	200.869	30.7205	9.5016	50.6258	64.7425	79.7918	50.9011	28.5816	34.8887
PA0020	hypothetical protein	98.8962	75.9892	24.3003	24.2203	36.1336	41.214	141.485	94.9197	179.44	224.363
PA0021	conserved hypothetical protein	88.0796	63.4006	39.3594	25.8785	39.8943	33.2803	217.47	186.743	352.214	329.08
PA0022	conserved hypothetical protein	61.5784	41.8455	6.66224	5.31886	55.72	21.8654	32.0572	35.0836	16.2269	18.897
PA0023	quinone oxidoreductase	111.844	75.3803	451.738	488.257	70.5949	74.2439	345.35	392.77	289.788	233.869
PA0024	coproporphyrinogen III oxidase, aerobic	158.665	114.477	209.247	182.282	157.358	132.307	64.7719	60.7992	63.4621	46.7654
PA0025	shikimate dehydrogenase	83.6654	77.3456	16.5127	10.7938	49.3909	26.9829	17.553	22.6993	8.3795	8.93376
PA0026	phospholipase C, PlcB	183.466	127.744	391.65	500.399	402.413	425.518	496.292	509.019	363.422	359.937
PA0027	hypothetical protein	102.431	129.645	295.083	501.377	126.884	89.24	264.923	256.79	328.28	308.408
PA0028	hypothetical protein	213.808	740.494	140.363	54.9813	52.7143	53.8458	246.59	313.131	222.437	228.062
PA0029	probable sulfate transporter	74.1842	60.5944	60.5813	110.862	72.951	88.0194	111.074	80.8761	69.1585	76.4712
PA0030	hypothetical protein	71.1275	95.0728	406.801	620.966	76.5305	108.967	495.682	584.362	298.81	316.521
PA0031	choline sulfatase	80.3662	88.4467	150.806	211.758	98.462	69.2616	430.371	396.807	240.308	276.842
PA0032	probable transcriptional regulator	59.1799	287.744	169.964	34.0042	126.815	125.634	215.223	227.849	176.384	177.128
PA0033	hypothetical protein	313.176	65.3367	30.9216	20.0794	48.3836	41.002	75.6227	73.3535	28.7426	38.7983
PA0034	probable two-component response regulator	693.273	223.021	874.768	204.096	418.454	417.729	538.06	545.077	826.808	730.591
PA0035	tryptophan synthase alpha chain	137.199	88.1811	119.694	25.5439	53.0159	44.641	38.555	40.9656	31.1397	38.1568
PA0036	tryptophan synthase beta chain	246.384	205.927	66.6224	31.1395	118.409	118.803	66.1264	77.6063	174.697	197.797
PA0037	transcriptional regulator TrpI	79.1814	60.5999	70.7466	67.2831	40.9978	30.401	96.4124	121.852	19.6536	21.9232
PA0038	hypothetical protein	184.124	131.147	89.5588	62.4922	79.3247	66.0809	474.128	430.227	322.289	359.051
PA0039	hypothetical protein	132.705	91.2741	195.649	57.0849	153.249	104.724	398.595	387.337	669.178	597.069
PA0040	conserved hypothetical protein	217.359	490.929	564.525	600.995	180.107	206.692	408.345	386.735	725.894	503.732
PA0041	probable hemagglutinin	81.1349	165.929	348.132	517.774	476.039	441.271	280.728	275.757	302.765	318.319
PA0042	hypothetical protein	159.881	145.234	334.553	263.774	88.2593	107.344	785.465	888.136	556.003	542.422
PA0043	hypothetical protein	276.136	379.962	89.5541	50.9707	133.94	181.279	109.412	134.535	41.137	47.9652
PA0044	exoenzyme T	102.12	101.351	678.76	540.119	413.941	587.714	381.991	376.631	241.408	264.686
PA0045	hypothetical protein	133.231	337.141	822.542	131.5	259.48	571.615	403.69	441.301	249.798	259.707
PA0046	hypothetical protein	685.147	616.397	316.543	397.294	77.6971	127.035	764.941	352.684	413.945	352.163
PA0047	hypothetical protein	788.513	790.514	34.7746	125.637	173.436	238.899	295.324	321.451	130.527	164.171
PA0048	probable transcriptional regulator	217.565	68.7458	450.213	403.245	555.933	516.172	221.584	252.308	112.024	147.354
PA0049	hypothetical protein	491.031	120.264	910.342	977.157	739.878	890.034	318.808	346.917	264.803	280.84
PA0050	hypothetical protein	77.7671	79.8846	57.8937	37.3164	47.8486	42.2041	49.4688	69.9958	46.4433	37.7832
PA0051	potential phenazine-modifying enzyme	89.3029	91.0631	159.988	508.432	78.1922	71.062	287.482	272.25	281.038	248.893
PA0052	hypothetical protein	56.7848	97.4514	36.4069	16.4549	56.0406	52.1912	119.471	111.915	117.539	110.822
PA0053	hypothetical protein	77.9227	36.4041	565.627	386.914	235.379	91.9463	505.43	591.215	899.223	796.563
PA0054	conserved hypothetical protein	777.946	208.552	96.214	120.715	136.677	151.518	152.276	144.224	158.191	139.044
PA0055	hypothetical protein	241.409	208.268	331.079	802.806	209.358	342.26	345.708	254.775	171.939	178.496
PA0056	probable transcriptional regulator	103.873	111.019	126.231	116.976	93.199	107.527	294.79	310.612	480.3	393.049
PA0057	hypothetical protein	140.086	90.9499	124.858	32.1306	74.5728	84.1994	237.234	272.21	290.519	303.085
PA0058	hypothetical protein	228.225	149.907	151.896	392.028	638.388	749.656	347.878	371.044	346.147	325.073
PA0059	osmotically inducible protein OsmC	75.7995	69.1547	274.425	588.229	80.9409	73.8399	648.37	620.134	463.69	504.161
PA0060	conserved hypothetical protein	755.007	23.5901	40.3277	16.5776	65.8033	58.1388	167.225	117.585	97.4082	106.312
PA0061	hypothetical protein	72.3859	100.059	68.6723	31.8421	181.043	149.864	181.043	156.468	196.196	223.243
PA0062	hypothetical protein	85.8206	1026.3	880.691	480.115	785.587	671.263	165.969	148.064	309.067	339.226
PA0063	hypothetical protein	224.68	546.187	735.855	862.14	1042.43	724.484	521.623	533.889	593.178	539.835
PA0064	hypothetical protein	107.414	78.5063	43.0625	22.2736	40.9115	33.5108	111.705	125.431	107.862	105.163
PA0065	hypothetical protein	78.9431	82.7469	49.5476	157.83	59.1791	80.09	257.687	237.026	204.696	242.294
PA0066	conserved hypothetical protein	106.005	68.5281	281.94	28.7223	58.4336	160.148	288.192	320.852	71.606	92.4098
PA0067	oligopeptidase A	377.13	230.672	1015.85	911.012	1141.76	1295.35	506.261	573.939	712.309	648.377
PA0068	hypothetical protein	196.804	233.329	313.831	91.1058	298.798	333.744	673.445	602.643	994.08	927.513
PA0069	conserved hypothetical protein	53.1168	45.2677	48.7021	98.4411	29.0404	49.2308	133.838	144.383	97.0003	84.2456
PA0070	hypothetical protein	144.959	568.705	657.812	1438.41	106.187	169.096	666.183	726.516	558.973	504.868
PA0071	hypothetical protein	167.871	1602.98	761.125	699.049	752.592	877.328	412.768	414.157	322.32	254.312
PA0072	hypothetical protein	46.7792	230.751	467.443	273.443	133.098	186.323	208.377	229.393	193.517	219.638
PA0073	probable ATP-binding component of ABC transporter	225.83	193.045	127.565	39.6785	95.9472	98.3364	297.206	199.445	205.456	196.315
PA0074	serine/threonine protein kinase PpkA	149.663	230.922	322.059	248.292	216.719	138.178	332.217	324.457	531.486	394.261
PA0075	probable phosphoprotein phosphatase	128.34	131.642	109.501	81.0229	140.393	142.541	247.501	156.519	127.729	145.879
PA0076	hypothetical protein	58.9328	56.5319	18.8697	22.3739	57.6312	40.6763	143.26	65.7873	33.8706	40.1666
PA0077	hypothetical protein	151.832	144.344	264.61	95.2836	113.14	248.389	277.226	224.833	83.3871	79.2505
PA0078	hypothetical protein	191.386	145.689	2032.99	1663.87	677.359	1166.24	756.718	792.81	190.239	204.725
PA0079	hypothetical protein	135.474	400.841	79.7674	259.839	70.2649	69.7489	227.133	224.514	72.8332	97.3382
PA0080	hypothetical protein	71.7818	199.405	22.2185	12.0359	42.2716	36.9452	50.6036	52.9799	110.548	107.106
PA0081	hypothetical protein	1468.84	1532.58	319.447	99.4322	171.79	244.809	514.469	463.209	561.547	508.988
PA0082	hypothetical protein	89.8017	167.367	93.687	102.368	70.1397	86.9399	87.8143	85.0943	207.306	222.387
PA0083	conserved hypothetical protein	271.35	242.12	573.501	701.266	138.242	228.736	460.692	440.865	122.087	127.583
PA0084	conserved hypothetical protein	157.035	132.697	724.992	360.387	93.9047	106.669	462.13	433.401	448.424	389.508
PA0085	conserved hypothetical protein	93.8513	89.8958	37.1064	248.572	111.467	157.794	451.275	551.168	212.488	201.358
PA0086	hypothetical protein	192.617	117.304	53.1279	162.669	83.2286	57.4696	177.738	211.357	20.7344	23.8341
PA0087	hypothetical protein	63.0739	63.9249	26.9276	19.0367	40.3424	37.8859	40.0505	65.8286	19.0993	19.9661
PA0088	hypothetical protein	106.97	73.8437	236.36	132.709	69.6218	87.849	224.6	206.382	154.544	167.031
PA0089	hypothetical protein	213.405	94.3	113.931	77.0423	465.448	545.005	199.441	242.829	176.347	159.698
PA0090	probable ClpA/B-type chaperone	208.96	159.1	116.75	281.243	213.933	98.2257	224.514	174.61	256.699	271.646
PA0091	conserved hypothetical protein	261.463	388.169	195.359	715.903	144.103	136.315	528.619	489.263	463.877	503.997
PA0092	hypothetical protein	515.583	35.9491	476.98	175.274	138.401	177.188	194.797	192.513	572.399	525.028
PA0093	hypothetical protein	189.899	74.4636	197.104	240.844	166.013	231.564	343.551	381.598	447.076	374.61
PA0094	hypothetical protein	241.456	348.53	141.723	45.8017	272.096	327.589	492.97	441.694	572.34	522.571
PA0095	conserved hypothetical protein	474.867	749.609	86.6493	67.7407	133.57	85.0648	264.148	276.119	304.773	330.388
PA0096	hypothetical protein	104.925	96.1676	26.0066	12.9476	45.5723	40.0324	99.7999	97.1559	30.8493	38.7507
PA0097	hypothetical protein	133.46	165.421	51.8195	188.296	45.0943	72.0153	145.966	109.894	136.056	122.481
PA0098	hypothetical protein	77.067	88.6032	171.541	191.675	89.2837	95.5701	191.153	184	192.704	179.457
PA0099	hypothetical protein	254.24	96.6083	397.376	960.009	197.757	327.393	369.668	401.114	125.482	140.832
PA0100	hypothetical protein	71.4341	55.391	105.33	1129.25	48.3722	48.5363	458.707	414.04	482.326	420.424
PA0101	hypothetical protein	81.3546	91.4324	128.98	206.434	172.643	226.905	322.481	290.906	220.933	237.473
PA0102	probable carbonic anhydrase	174.231	70.8364	14.3967	21.5291	60.1295	48.8583	95.42	94.5738	75.132	104.723
PA0103	probable sulfate transporter	402.27	66.5365	63.0657	186.987	85.0269	91.3213	193.342	255.959	142.413	129.383
PA0104	hypothetical protein	90.3737	70.7506	20.3669	6.86691	39.3465	29.565	220.832	276.983	135.03	114.464
PA0105	cytochrome c oxidase, subunit II	101.018	59.2353	71.6216	80.8657	53.0444	39.8051	170.989	188.516	106.701	109.765
PA0106	cytochrome c oxidase, subunit I	103.908	63.9293	833.082	421.286	946.248	794.358	353.442	396.184	409.47	363.909
PA0107	conserved hypothetical protein	87.9347	127.579	176.463	420.851	248.195	310.997	303.491	231.076	125.354	135.8
PA0108	cytochrome c oxidase, subunit III	243.995	93.9715	1752.09	1519.71	1761.69	1965.7	639.065	787.183	1107.99	894.065
PA0109	hypothetical protein	38.0301	40.0511	186.236	223.651	41.4635	53.0945	287.003	366.39	144.436	107.484
PA0110	hypothetical protein	85.1022	168.488	123.501	365.397	66.213	100.905	387.933	348.075	653.843	545.985
PA0111	hypothetical protein	84.094	71.0309	38.5254	50.3751	61.6755	57.6763	198.944	289.899	238.123	269.463
PA0112	hypothetical protein	107.245	85.2332	45.1596	55.182	57.8361	92.1925	77.3677	78.7852	62.4729	64.2653
PA0113	probable cytochrome c oxidase assembly factor	325.318	161.398	197.142	519.326	137.44	119.687	91.3332	121.862	109.939	100.843
PA0114	conserved hypothetical protein	188.16	111.455	66.1028	360.55	55.4118	69.3196	346.703	365.087	449.399	366.87
PA0115	conserved hypothetical protein	32.9921	41.0865	158.822	22.0435	29.3705	24.1356	89.5445	90.7461	122.764	108.278
PA0116	hypothetical protein	69.2331	68.1456	32.3122	99.3653	139.534	118.645	87.709	151.402	166.128	191.283
PA0117	probable short chain dehydrogenase	158.095	140.233	92.2122	81.5453	126.754	200.421	147.549	142.125	261.511	258.133
PA0118	hypothetical protein	87.9256	58.6819	44.9943	12.2617	57.0792	105.589	231.985	255.857	143.53	148
PA0119	probable dicarboxylate transporter	506.294	83.8548	98.6559	312.658	98.1785	73.2906	223.183	219.628	214.801	227.586
PA0120	probable transcriptional regulator	103.62	90.972	31.5947	55.2364	58.2163	65.5609	160.847	134.667	32.7242	34.904
PA0121	hypothetical protein	56.6063	55.6487	42.3682	38.7362	37.8474	39.47	96.9011	74.6095	23.803	29.6365
PA0122	conserved hypothetical protein	1291.79	226.246	113.53	38.1569	170.714	107.881	444.971	398.393	361.535	349.364
PA0123	probable transcriptional regulator	146.515	119.099	54.966	7.44368	68.2105	69.5358	74.5844	114.004	43.1083	54.4218
PA0124	hypothetical protein	64.433	81.6521	36.6435	14.3068	58.8547	49.7485	105.238	142.295	229.313	208.331
PA0125	hypothetical protein	112.837	97.4404	49.4909	32.4819	49.5331	47.4252	213.23	191.73	495.645	539.684
PA0126	hypothetical protein	257.492	145.956	124.275	407.541	120.558	82.8178	502.146	348.994	270.173	269.358
PA0127	hypothetical protein	152.532	87.2446	27.5606	26.1294	51.7696	58.587	49.5902	53.0066	20.0292	21.0528
PA0128	conserved hypothetical protein	120.038	98.5945	53.0077	66.7473	107.864	121.489	222.492	186.437	167.947	182.347
PA0129	gamma-aminobutyrate permease	100.084	172.722	285.095	357.084	168.25	151.026	311.354	321.876	263.004	231.565
PA0130	probable aldehyde dehydrogenase	91.6869	84.9496	37.7204	198.823	139.016	137.73	212.812	246.477	82.153	90.2486
PA0131	hypothetical protein	65.1377	57.9331	315.819	119.132	134.228	112.573	263.776	263.927	81.5326	86.36
PA0132	beta-alanine--pyruvate transaminase	139.942	120.764	179.973	55.7574	69.7826	73.954	161.554	167.137	58.5188	82.2902
PA0133	probable transcriptional regulator	139.381	97.7768	282.454	18.9237	63.6521	46.3077	118.126	79.2521	59.4481	100.841
PA0134	probable guanine deaminase	87.317	52.6475	137.51	139.718	219.621	288.124	170.913	159.865	201.824	212.578
PA0135	hypothetical protein	62.3967	46.4548	88.1607	356.092	89.665	114.819	285.778	291.151	467.831	459.274
PA0136	probable ATP-binding component of ABC transporter	176.904	84.0724	56.7837	35.6728	47.0633	57.6085	32.1208	32.4407	16.2992	15.9345
PA0137	probable permease of ABC transporter	71.5485	49.9304	33.6111	56.583	43.9276	60.3421	56.0737	59.1544	48.6661	62.502
PA0138	probable permease of ABC transporter	71.0177	123.082	60.1326	30.1818	57.1076	66.5354	54.892	47.8569	41.5241	41.6572
PA0139	alkyl hydroperoxide reductase subunit C	76.8748	70.4934	352.284	1275.38	86.1139	123.664	657.058	780.408	623.678	601.396
PA0140	alkyl hydroperoxide reductase subunit F	668.303	555.803	479.096	319.479	264.482	244.778	273.864	244.237	116.418	134.893
PA0141	conserved hypothetical protein	288.742	107.625	470.691	134.643	112.969	136.172	411.932	428.222	186.024	222.422
PA0142	hypothetical protein	756.791	45.9668	61.729	322.632	113.965	130.198	238.409	265.614	174.67	152.805
PA0143	purine nucleosidase Nuh	131.104	98.1329	48.3337	23.7498	80.2125	74.3512	176.737	198.68	37.2203	47.8359
PA0144	hypothetical protein	41.581	76.9961	563.893	1039.28	171.477	274.204	134.955	165.536	31.6409	34.0687
PA0145	hypothetical protein	78.2306	70.6623	77.6627	422.194	70.5335	59.7897	519.327	431.164	310.514	350.664
PA0146	conserved hypothetical protein	687.503	117.99	874.513	1188.13	283.188	295.978	498.252	577.455	434.534	320.533
PA0147	probable oxidoreductase	124.189	107.353	301.56	94.4639	87.9236	92.2178	323.039	315.816	134.1	125.248
PA0148	probable adenosine deaminase	142.366	99.2518	613.909	916.611	893.351	934.845	453.756	462.093	792.123	652.002
PA0149	probable sigma-70 factor, ECF subfamily	222.795	176.573	157.102	194.155	88.9479	98.5247	296.988	173.586	152.756	159.751
PA0150	probable transmembrane sensor	157.378	156.05	82.0535	356.866	103.636	72.7919	283.978	269.408	135.538	138.212
PA0151	probable TonB-dependent receptor	142.15	101.582	159.62	153.753	76.5248	101.593	400.758	367.427	569.443	588.867
PA0152	transcriptional regulator PcaQ	133.726	123.107	55.4214	91.0368	74.4434	62.2792	189.628	201.72	208.606	195.519
PA0153	protocatechuate 3,4-dioxygenase, beta subunit	176.679	185.068	376.567	214.677	485.025	143.223	358.734	411.963	594.201	541.833
PA0154	protocatechuate 3,4-dioxygenase, alpha subunit	149.16	324.953	282.454	390.787	214.755	124.737	609.985	572.738	316.755	327.031
PA0155	transcriptional regulator PcaR	146.419	114.633	1203.18	1319.86	594.978	543.704	428.08	547.231	936.44	694.325
PA0156	Resistance-Nodulation-Cell Division (RND) triclosan efflux membrane fusion protein, TriA	114.457	170.847	217.408	146.5	77.1252	86.3538	358.2	303.28	252.171	257.547
PA0157	Resistance-Nodulation-Cell Division (RND) triclosan efflux membrane fusion protein, TriB	120.406	110.533	119.357	37.7394	107.994	67.0805	138.428	126.201	104.117	100.909
PA0158	Resistance-Nodulation-Cell Division (RND) triclosan efflux transporter, TriC	49.3417	109.259	256.368	187.548	81.2027	114.396	215.277	254.571	219.796	183.987
PA0159	probable transcriptional regulator	102.536	108.217	1042.46	1115.4	209.366	284.823	421.183	435.919	221.262	232.439
PA0160	hypothetical protein	246.672	138.751	73.6224	38.0189	181.418	278.244	408.531	541.734	39.6747	51.1788
PA0161	hypothetical protein	112.004	64.7426	236.256	331.561	240.381	266.438	312.395	298.116	90.0865	92.2724
PA0162	histidine porin OpdC	336.272	110.953	666.569	383.456	146.067	196.696	706.557	744.028	836.045	722.903
PA0163	probable transcriptional regulator	387.984	107.069	330.538	758.254	1214.4	1303.86	416.106	431.377	236.379	216.796
PA0164	probable gamma-glutamyltranspeptidase	158.626	430.487	57.1049	143.691	118.727	168.782	316.365	349.869	237.824	203.477
PA0165	hypothetical protein	268.792	1269.8	1316.12	992.235	1156.92	1229.38	792.448	871.052	853.654	690.475
PA0166	probable transporter	72.3721	89.599	20.981	156.266	37.7531	30.594	76.5959	64.4654	50.595	48.7731
PA0167	probable transcriptional regulator	149.032	79.7791	199.215	1175.44	106.88	79.5976	240.418	270.863	458.84	486.54
PA0168	conserved hypothetical protein	92.4831	82.0082	185.622	533.662	84.3668	70.2476	173.817	158.863	344.482	359.847
PA0169	hypothetical protein	125.14	112.312	98.8795	23.6902	108.814	53.8668	344.843	337.869	227.065	217.313
PA0170	hypothetical protein	164.576	152.831	123.014	2008.16	39.2099	61.6553	225.559	263.277	477.13	472.859
PA0171	hypothetical protein	132.804	620.167	762.867	1101.85	1400.06	1358.37	624.755	618.549	575.818	601.329
PA0172	hypothetical protein	107.117	152.277	56.609	31.566	1638.2	1491.9	749.248	868.335	775.27	740.514
PA0173	probable methylesterase	209.237	179.482	67.8599	66.231	163.6	98.228	148.306	174.677	171.731	200.706
PA0174	conserved hypothetical protein	65.5312	69.28	180.993	380.315	125.995	271.085	412.085	600.393	536.419	454.743
PA0175	probable chemotaxis protein methyltransferase	107.922	196.134	94.967	78.6935	104.376	143.204	440.335	405.743	183.36	180.202
PA0176	aerotaxis transducer Aer2	183.346	205.782	92.7707	209.508	108.274	112.281	145.918	124.607	66.5416	79.1576
PA0177	probable purine-binding chemotaxis protein	86.205	153.768	27.4	33.6236	126.559	180.054	164.718	137.399	76.9815	91.0727
PA0178	probable two-component sensor	106.289	93.8396	34.9289	26.1043	60.6018	45.064	71.2037	62.1404	31.8518	40.621
PA0179	probable two-component response regulator	569.363	1076.08	568.617	1557.99	172.99	139.643	417.473	260.535	464.855	486.877
PA0180	probable chemotaxis transducer	128.5	85.3519	37.7677	30.6251	43.074	45.2724	151.276	107.123	126.329	137.505
PA0181	probable transcriptional regulator	123.338	142.497	196.249	839.921	51.633	79.9069	254.936	309.307	121.154	122.411
PA0182	probable short-chain dehydrogenase	119.553	53.0124	67.436	12.2461	212.948	228.332	125.479	126.485	37.9515	52.4962
PA0183	arylsulfatase	146.773	127.387	306.003	386.764	185.779	233.694	303.251	249.158	165.846	172.392
PA0184	probable ATP-binding component of ABC transporter	114.127	55.4965	154.854	153.355	82.5913	92.6976	87.2693	92.4101	64.6231	68.1495
PA0185	probable permease of ABC transporter	92.7394	164.373	64.6292	152.67	71.9892	73.5179	87.8693	91.4071	46.9722	59.6419
PA0186	probable binding protein component of ABC transporter	93.4303	208.717	21.236	12.5043	46.2552	49.3065	125.563	134.637	95.3306	115.642
PA0187	hypothetical protein	73.5207	78.9416	36.0484	23.6411	31.8004	32.4628	74.15	62.2701	61.5153	78.6446
PA0188	hypothetical protein	57.2443	39.6488	53.69	311.717	110.579	57.5138	103.13	151.539	239.161	205.236
PA0189	probable porin	130.381	93.4834	1307.5	897.675	1046.39	1017.03	474.655	502.606	551.142	469.088
PA0190	probable acid phosphatase	1427.04	1553.69	146.451	51.3429	341.656	337.589	114.669	97.3063	246.953	264.224
PA0191	probable transcriptional regulator	22.4584	41.9967	25.1895	10.2669	24.4479	18.0433	68.2024	62.8596	97.5396	100.229
PA0192	probable TonB-dependent receptor	249.258	183.457	137.671	173.366	270.659	218.716	430.152	421.236	195.345	206.687
PA0193	hypothetical protein	177.851	195.164	211.907	193.875	256.02	88.1331	435.435	405.017	579.229	557.81
PA0194	hypothetical protein	78.9568	71.4431	456.825	764.536	172.051	152.939	465.434	447.594	389.923	384.396
PA0195	putative NAD(P) transhydrogenase, subunit alpha part 1	267.145	167.525	128.847	312.796	261.159	287.632	210.427	307.237	276.606	235.419
PA0196	pyridine nucleotide transhydrogenase, beta subunit	39.1192	86.5785	114.068	35.7272	229.779	189.814	96.1792	121.365	42.5301	56.4687
PA0197	hypothetical protein	186.769	138.032	218.104	52.3801	82.4376	79.2756	139.114	188.758	171.472	166.617
PA0198	transport protein ExbB	118.467	72.2026	333.312	84.8209	80.0906	30.784	75.2232	59.2724	19.3203	20.3477
PA0199	transport protein ExbD	412.25	142.814	63.8782	97.3328	87.9179	112.546	256.623	134.336	99.4443	96.1243
PA0200	hypothetical protein	31.6052	32.1675	117.372	872.257	17.2894	9.56143	454.766	481.128	1734.91	1432.49
PA0201	hypothetical protein	227.188	213.287	57.9315	80.6967	109.162	68.4925	196.512	143.777	71.5714	107.314
PA0202	probable amidase	147.856	70.4737	450.76	340.171	366.513	431.802	346.723	359.381	143.499	168.295
PA0203	probable binding protein component of ABC transporter	125.566	83.9411	220.801	380.747	86.9215	95.84	497.917	555.483	426.398	351.611
PA0204	probable permease of ABC transporter	91.7556	183.129	294.381	946.22	97.4842	110.646	592.909	648.918	1518.53	1090.84
PA0205	probable permease of ABC transporter	121.545	112.345	517.142	682.166	369.148	515.648	472.648	411.751	471.24	386.151
PA0206	probable ATP-binding component of ABC transporter	92.3131	67.5372	1277.35	1527.21	1940.44	2112.04	437.649	441.351	653.376	580.382
PA0207	probable transcriptional regulator	82.3941	59.9283	390.116	122.631	1210.6	1415.76	311.712	332.24	250.714	212.813
PA0208	malonate decarboxylase alpha subunit	214.776	260.911	172.522	260.18	246.018	226.39	348.535	225.928	166.535	201.814
PA0209	conserved hypothetical protein	113.194	89.9024	52.0179	161.929	90.0576	65.7715	129.329	104.966	30.068	36.8237
PA0210	malonate decarboxylase delta subunit	94.9267	61.9332	13.0033	11.5801	47.217	55.6198	47.2027	54.6184	8.76667	10.4163
PA0211	malonate decarboxylase beta subunit	50.6733	54.7711	50.9693	188.585	38.0376	67.3877	136.36	118.912	164.603	159.721
PA0212	malonate decarboxylase gamma subunit	32.6398	25.0344	30.0025	172.844	18.7741	25.0699	101.372	121.405	138.704	184.921
PA0213	hypothetical protein	343.603	70.2626	34.7872	19.4841	34.2304	29.7291	125.405	94.6259	99.4097	97.322
PA0214	probable acyl transferase	110.741	57.8839	33.7481	38.801	60.6986	60.4305	57.7077	53.8689	43.1835	46.2584
PA0215	malonate transporter MadL	138.965	146.223	67.364	195.816	37.4059	42.867	338.277	347.602	166.878	202.784
PA0216	malonate transporter MadM	105.3	71.8322	21.2644	73.3865	47.5413	53.3597	116.657	107.587	47.0413	50.9626
PA0217	probable transcriptional regulator	335.221	196.253	263.327	8.57179	61.2008	90.3069	135.054	131.031	58.6574	62.9841
PA0218	probable transcriptional regulator	91.1744	65.2175	254.337	58.2767	215.04	281.679	444.235	381.091	460.686	459.876
PA0219	probable aldehyde dehydrogenase	78.4478	95.2152	164.535	179.74	183.935	169.746	192.547	196.187	170.366	189.208
PA0220	probable amino acid permease	61.7698	45.8217	136.202	140.341	86.4895	69.6226	178.118	116.816	134.912	164.397
PA0221	probable aminotransferase	118.808	94.2023	334.246	81.1107	136.159	154.612	237.177	263.375	326.372	322.874
PA0222	hypothetical protein	81.1494	67.6301	155.427	142.458	81.6442	202.384	173.391	194.901	73.0567	91.1479
PA0223	probable dihydrodipicolinate synthetase	175.288	101.49	86.9846	110.991	65.7293	73.3095	180.054	216.249	136.706	146.962
PA0224	probable aldolase	160.998	141.092	82.8753	446.057	407.294	416.656	323.702	375.229	539.786	508.406
PA0225	probable transcriptional regulator	266.251	242.764	23.1899	15.0912	141.859	127.075	195.938	186.256	111.978	139.097
PA0226	probable CoA transferase, subunit A	211.657	227.645	39.7751	17.6649	89.3292	55.6829	88.4384	83.9591	88.804	108.268
PA0227	probable CoA transferase, subunit B	203.34	89.7425	77.2247	44.9294	40.893	37.083	234.888	230.193	274.199	264.704
PA0228	beta-ketoadipyl CoA thiolase PcaF	63.8061	302.431	20.6456	121.576	19.6277	28.2518	70.8327	63.5642	28.9791	29.2917
PA0229	dicarboxylic acid transporter PcaT	63.0785	163.733	83.8342	42.4728	69.3543	46.6992	263.308	350.281	259.038	265.068
PA0230	3-carboxy-cis,cis-muconate cycloisomerase	181.409	72.6956	105.885	24.5238	112.735	112.494	70.0292	54.8459	15.8487	23.2514
PA0231	beta-ketoadipate enol-lactone hydrolase	135.922	161.834	54.8283	35.539	79.1255	80.0584	83.7504	99.0661	51.435	66.6992
PA0232	gamma-carboxymuconolactone decarboxylase	127.479	108.091	86.0447	7.2433	65.587	39.8303	64.0057	80.1642	76.698	80.8078
PA0233	probable transcriptional regulator	128.683	101.925	17.2685	5.62903	60.6587	31.2633	28.4955	43.3161	15.1688	19.8288
PA0234	hypothetical protein	161.524	135.559	362.628	745.411	93.4039	100.513	411.721	424.567	559.283	558.955
PA0235	4-hydroxybenzoate transporter PcaK	80.5992	78.0897	98.9051	601.992	108.29	116.064	225.154	266.348	264.87	207.913
PA0236	probable transcriptional regulator	76.1476	46.7467	37.2871	15.9702	34.0436	27.5831	51.0718	76.7735	43.0409	46.5969
PA0237	probable oxidoreductase	157.236	138.481	64.9362	43.8487	100.887	102.584	191.406	163.53	302.243	304.067
PA0238	hypothetical protein	121.422	803.531	1105.5	1629.28	1034.74	766.952	370.927	261.033	718.894	661.63
PA0239	hypothetical protein	84.5486	71.8388	36.3459	41.076	55.2866	37.7028	64.1683	131.159	133.107	124.533
PA0240	probable porin	164.288	145.669	87.3389	125.754	104.359	104.472	275.138	188.124	251.914	278.179
PA0241	probable major facilitator superfamily (MFS) transporter	135.789	103.349	308.584	418.79	99.0435	92.6723	289.265	373.969	439.146	414.748
PA0242	hypothetical protein	139.628	76.5146	30.4937	22.4283	52.9476	43.4731	53.5671	67.626	32.8439	35.7088
PA0243	probable transcriptional regulator	137.667	406.86	326.189	832.546	195.963	343.466	605.702	570.301	490.482	526.172
PA0244	hypothetical protein	112.562	73.4282	148.515	418.706	60.7498	62.173	265.253	308.709	183.661	175.276
PA0245	3-dehydroquinate dehydratase	72.1525	62.5201	28.3399	22.8632	39.8302	40.8468	214.747	185.827	105.013	116.02
PA0246	probable major facilitator superfamily (MFS) transporter	78.2521	78.2359	160.073	477.572	50.6827	49.9947	184.037	186.302	311.006	281.483
PA0247	p-hydroxybenzoate hydroxylase	867.116	770.772	165.477	317.894	151.115	136.183	152.744	161.813	97.4255	104.535
PA0248	probable transcriptional regulator	83.3167	27.5893	39.6234	49.0984	27.4322	48.2585	101.967	106.452	142.364	142.943
PA0249	probable acetyltransferase	32.2005	29.3212	937.139	1133.99	194.752	423.607	234.227	237.92	435.596	423.129
PA0250	conserved hypothetical protein	27.8351	32.5461	26.427	20.6091	36.6604	54.938	65.7451	140.773	78.6719	77.0307
PA0251	hypothetical protein	130.115	122.996	308.641	443.338	82.4717	152.415	355.454	394.363	198.526	187.825
PA0252	hypothetical protein	27.6978	34.4916	33.4553	8.10061	29.2965	23.5106	44.4339	47.4506	174.213	190.322
PA0253	probable transcriptional regulator	682.058	78.4206	99.6148	232.973	291.656	270.176	104.943	67.6078	283.289	302.883
PA0254	conserved hypothetical protein	209.69	326.461	113.908	169.802	121.672	122.444	305.521	255.631	145.335	167.877
PA0255	conserved hypothetical protein	105.083	73.8602	36.1767	6.601	47.8102	41.6654	67.4018	79.3514	6.94316	9.5929
PA0256	hypothetical protein	83.2761	60.85	115.627	54.4345	35.2396	54.5508	400.582	329.354	156.004	193.46
PA0257	hypothetical protein	51.7486	105.987	596.966	846.315	367.89	446.082	445.886	468.149	441.656	505.704
PA0258	hypothetical protein	27.8991	33.931	343.064	468.631	21.2553	33.959	348.348	385.606	452.949	427.265
PA0259	hypothetical protein	89.9206	158.846	119.217	49.2268	135.641	190.869	372.677	358.885	368.784	400.272
PA0260	hypothetical protein	158.49	117.232	153.971	447.023	118.648	90.469	272.937	344.965	396.823	280.265
PA0261	hypothetical protein	52.6181	113.427	112.694	100.925	129.598	43.2521	218.449	206.088	101.926	119.954
PA0262	conserved hypothetical protein	104.22	469.339	30.2462	229.345	51.8607	34.3746	190.96	187.097	78.0226	91.9422
PA0263	secreted protein Hcp	2019.29	642.21	1600.69	1231.42	1268.34	1194.13	861.331	821.288	889.378	788.958
PA0264	hypothetical protein	137.27	97.7229	43.7395	6.0075	108.092	101.647	220.481	176.456	96.2156	110.968
PA0265	succinate-semialdehyde dehydrogenase	106.833	78.4799	96.658	62.4964	64.574	55.3231	192.035	200.472	137.84	145.103
PA0266	4-aminobutyrate aminotransferase	123	113.974	152.138	329.286	97.3704	65.0139	320.205	381.462	427.949	361.224
PA0267	hypothetical protein	110.131	66.2571	89.0011	64.3848	54.4231	43.9609	320.681	352.033	128.866	144.531
PA0268	probable transcriptional regulator	255.343	85.2002	83.1824	280.218	97.8484	94.1433	138.085	132.55	100.651	118.761
PA0269	conserved hypothetical protein	159.469	43.3288	110.663	305.477	93.9217	168.229	209.478	181.029	670.094	690.513
PA0270	hypothetical protein	201.659	102.004	107.923	504.538	77.5093	82.5711	387.642	439.487	575.202	592.539
PA0271	hypothetical protein	171.655	99.9597	31.8824	187.995	45.9707	44.7989	218.627	207.965	151.868	174.906
PA0272	probable transcriptional regulator	74.7348	97.0442	101.505	22.1544	87.1804	61.6021	157.067	174.928	71.1955	72.6076
PA0273	probable major facilitator superfamily (MFS) transporter	121.992	101.409	44.548	135.182	77.717	44.5448	191.537	220.089	53.729	66.3298
PA0274	hypothetical protein	939.47	733.517	87.542	46.7929	49.7323	42.3998	385.622	301.889	322.638	304.128
PA0275	probable transcriptional regulator	82.4631	289.704	190.278	90.9326	94.3628	90.3275	334.508	351.822	484.411	433.295
PA0276	hypothetical protein	51.7944	47.3254	86.3989	64.1943	80.0873	80.2668	164.408	228.455	232.355	230.482
PA0277	conserved hypothetical protein	159.442	147.595	245.202	685.834	94.7355	91.7758	401.889	428.441	474.344	407.867
PA0278	hypothetical protein	183.85	52.3375	59.9767	354.888	41.6001	37.4502	136.162	113.253	308.925	305.295
PA0279	probable transcriptional regulator	23.52	25.285	19.7529	15.4777	20.3391	16.1935	24.0502	58.1853	106.362	93.4884
PA0280	sulfate transport protein CysA	65.4946	56.9078	93.4461	35.8777	35.1296	37.3303	122.07	82.5159	83.6844	74.2898
PA0281	sulfate transport protein CysW	196.667	176.741	45.4434	78.537	97.8645	85.9981	195.755	165.126	75.2962	90.9575
PA0282	sulfate transport protein CysT	101.809	173.322	111.957	122.835	153.237	89.4147	269.392	346.073	244.921	234.358
PA0283	sulfate-binding protein precursor	156.06	1425.22	579.791	217.639	132.352	199.995	791.633	904.101	517.871	575.842
PA0284	hypothetical protein	108.183	54.3886	208.015	39.7043	2565.04	2592.3	1163.43	1277.18	271.584	365.058
PA0285	conserved hypothetical protein	91.6412	86.5785	102.373	195.653	284.138	329.135	679.577	690.602	524.801	397.664
PA0286	delta-9 fatty acid desaturase, DesA	77.2184	29.414	24.2287	37.445	40.8868	42.363	528.013	495.949	329.351	333.075
PA0287	3-guanidinopropionate transport protein	142.52	66.4156	987.163	891.57	397.654	587.255	149.019	143.856	54.6839	62.4939
PA0288	3-guanidinopropionase	57.9348	59.221	39.9939	59.0239	77.9267	23.0487	252.869	131.353	373.654	350.78
PA0289	transcriptional activator GpuR	241.918	202.571	510.657	552.176	96.8127	107.464	500.707	500.952	767.502	627.93
PA0290	hypothetical protein	162.115	101.831	182.505	369.489	97.0939	58.3056	248.355	282.875	500.66	379.618
PA0291	Anaerobically-induced outer membrane porin OprE precursor	166.924	156.485	329.574	513.714	333.671	151.764	561.338	589.562	490.951	457.945
PA0292	agmatine deiminase	302.763	105.005	274.727	243.897	169.866	107.616	300.902	257.996	455.829	483.306
PA0293	N-carbamoylputrescine amidohydrolase	55.4734	47.233	224.055	675.044	79.854	90.57	255.735	200.236	171.576	192.754
PA0294	transcriptional regulator AguR	114.315	174.054	1600.26	1720.58	667.172	342.368	546.91	536.192	1390.65	1029.58
PA0295	probable periplasmic polyamine binding protein	295.241	154.115	489.864	1213.3	211.364	126.556	616.656	744.303	652.133	613.147
PA0296	probable glutamine synthetase	231.773	333.408	937.711	1000.86	805.528	672.955	385.291	431.803	736.103	588.354
PA0297	probable glutamine amidotransferase	116.763	95.3564	301.064	32.7872	360.874	606.483	150.014	141.146	47.7673	43.7457
PA0298	probable glutamine synthetase	424.836	2454.74	26.7885	35.5508	601.916	263.273	141.893	155.052	187.398	207.376
PA0299	putrescine aminotransferase	100.692	82.4435	196.188	37.0027	118.409	151.985	140.78	173.103	244.188	264.296
PA0300	polyamine transport protein	170.888	118.072	345.605	205.071	179.572	124.847	301.109	347.045	287.691	247.641
PA0301	polyamine transport protein	137.76	481.391	264.915	343.765	204.483	181.857	429.06	486.328	497.996	360.727
PA0302	polyamine transport protein PotG	607.663	383.879	599.427	607.83	344.074	453.014	708.231	723.824	1696.64	1338.82
PA0303	polyamine transport protein PotH	62.1679	45.0237	551.447	526.912	836.167	599.09	567.73	682.932	1106.88	760.206
PA0304	polyamine transport protein PotI	69.6358	48.7235	371.366	761.47	126.889	208.186	444.539	525.373	724.609	636.695
PA0305	hypothetical protein	183.947	82.6051	2027.69	1917.75	1824.08	1320.22	296.992	266.152	522.306	427.867
PA0306	probable transcriptional regulator	207.699	194.729	60.6049	99.9759	40.9969	75.6518	275.084	261.581	499.496	473.661
PA0307	hypothetical protein	58.4554	69.4877	340.276	311.375	34.882	108.335	164.619	206.677	162.561	204.197
PA0308	hypothetical protein	208.166	160.851	128.134	27.3673	105.69	126.044	151.969	184.956	92.095	93.3753
PA0309	hypothetical protein	55.9127	37.4395	52.4194	115.475	39.6538	55.7019	329.067	278.367	481.209	451.039
PA0310	hypothetical protein	508.371	71.6607	158.174	227.829	106.942	173.747	419.101	534.273	880.801	743.086
PA0311	hypothetical protein	133.355	440.444	1850.28	1605.06	1707.1	1519.82	900.573	809.505	1178.85	1229.84
PA0312	conserved hypothetical protein	71.3883	75.9211	89.129	16.3894	235.681	229.676	200.009	196.36	390.763	390.318
PA0313	L-cysteine transporter of ABC system YecS	219.015	153.075	551.301	495.53	149.823	216.273	230.822	299.358	284.063	267.12
PA0314	L-cysteine transporter of ABC system FliY	131.832	1195.65	172.123	144.071	96.3048	92.2288	398.133	435.199	470.195	408.412
PA0315	hypothetical protein	264.957	235.789	109.35	38.5835	189.113	199.196	255.008	212.77	80.8497	94.6175
PA0316	D-3-phosphoglycerate dehydrogenase	58.553	33.166	22.4735	7.04256	54.1143	138.077	59.7861	53.2018	19.8979	24.5209
PA0317	hypothetical protein	128.514	71.3838	531.038	488.851	265.706	514.979	404.948	353.972	688.764	663.625
PA0318	conserved hypothetical protein	82.343	398.526	480.815	106.88	66.6	70.3991	432.849	463.946	551.484	515.361
PA0319	hypothetical protein	160.636	241.388	37.7157	42.431	71.2949	97.8934	101.583	93.6108	67.1777	77.2913
PA0320	conserved hypothetical protein	84.1386	52.7981	59.1977	37.5763	46.9533	87.5712	381.911	378.864	250.849	276.339
PA0321	probable acetylpolyamine aminohydrolase	498.41	158.938	311.763	46.7803	92.021	85.9424	233.887	235.735	116.456	95.9829
PA0322	probable transporter	63.7786	136.054	274.633	214.99	86.9618	124.662	288.22	300.369	332.674	236.79
PA0323	probable binding protein component of ABC transporter	121.491	721.955	478.141	362.367	107.081	137.129	432.778	479.415	868.352	617.607
PA0324	probable permease of ABC transporter	39.5951	42.1154	182.641	298.966	92.7494	78.7074	217.496	271.274	417.115	409.751
PA0325	probable permease of ABC transporter	140.361	106.832	300.167	901.004	174.555	175.022	356.862	406.406	492.672	424.896
PA0326	probable ATP-binding component of ABC transporter	285.887	129.169	351.59	598.019	93.199	164.744	306.018	291.628	320.692	324.28
PA0327	hypothetical protein	521.106	49.0543	106.146	58.0363	139.275	144.967	167.597	233.144	114.809	112.01
PA0328	hypothetical protein	135.053	156.558	302.996	193.754	83.792	94.8756	284.302	259.063	156.957	144.802
PA0329	conserved hypothetical protein	83.3222	77.4181	53.7325	14.0307	52.0086	78.5685	117.775	109.46	53.4297	59.6237
PA0330	ribose 5-phosphate isomerase	175.673	134.102	81.1419	371.549	109.378	101.385	166.893	195.293	223.585	186.183
PA0331	threonine dehydratase, biosynthetic	101.736	120.206	130.935	395.14	866.756	753.033	287.731	261.524	152.224	166.924
PA0332	hypothetical protein	48.4632	57.9037	18.2792	28.4839	116.611	129.832	48.1371	52.4705	72.4668	89.5719
PA0333	hypothetical protein	27.6475	31.4118	31.8918	14.2357	24.2316	21.7492	35.5824	47.2505	20.1502	21.1982
PA0334	probable major facilitator superfamily (MFS) transporter	82.7457	71.9526	306.847	166.516	319.499	311.56	282.093	258.24	527.815	464.118
PA0335	hypothetical protein	163.608	119.164	123.42	70.8849	132.975	168.214	164.26	185.707	54.051	60.5158
PA0336	Nudix hydrolase YgdP	73.1729	41.1327	1129.77	100.846	890.948	930.985	288.839	303.469	447.712	395.105
PA0337	phosphoenolpyruvate-protein phosphotransferase PtsP	78.9431	55.7867	96.8186	212.176	223.576	223.931	55.7519	33.4279	160.572	147.98
PA0338	hypothetical protein	31.299	163.35	417.527	602.176	163.526	119.459	161.979	120.676	153.97	141.819
PA0339	hypothetical protein	80.9428	89.9024	190.35	326.408	99.7833	118.67	462.896	465.908	419.884	344.593
PA0340	conserved hypothetical protein	64.6114	117.984	84.3585	21.1235	81.2198	32.5133	190.091	187.482	142.344	139.383
PA0341	prolipoprotein diacylglyceryl transferase	87.532	97.9482	21.2077	17.3429	36.9279	32.2418	34.1968	43.1948	13.0878	16.4435
PA0342	thymidylate synthase	186.287	240.978	46.2468	23.3368	94.8067	89.3973	59.1165	66.1244	45.8683	53.9929
PA0343	hypothetical protein	122.964	116.038	47.2413	28.1915	81.5876	101.083	273.944	355.225	89.013	88.6492
PA0344	hypothetical protein	146.506	106.218	39.4114	23.4696	79.3589	74.5722	105.833	94.86	65.4596	76.3743
PA0345	hypothetical protein	969.039	95.0008	150.381	177.026	106.157	92.9264	276.708	301.802	336.286	306.944
PA0346	hypothetical protein	198.52	1019.38	80.9152	53.1621	136.91	156.701	468.239	454.299	447.422	445.888
PA0347	glycerophosphoryl diester phosphodiesterase, periplasmic	178.679	102.776	75.677	51.2258	69.656	63.7639	207.538	202.178	140.402	143.049
PA0348	hypothetical protein	87.0287	72.5577	133.415	161.163	67.7154	59.4204	193.43	200.027	116.193	127.557
PA0349	hypothetical protein	132.302	97.8229	53.6474	69.4386	118.011	215.282	369.51	366.545	279.375	288.217
PA0350	dihydrofolate reductase	202.423	123.181	18.9783	9.69397	73.8558	54.2435	59.7998	67.4526	14.8957	25.4298
PA0351	conserved hypothetical protein	223.953	261.18	151.855	281.067	121.329	131.36	425.85	485.887	492.645	437.69
PA0352	probable transporter	69.773	47.1605	62.2722	148.939	31.9996	19.0976	94.0917	105.08	98.2482	123.202
PA0353	dihydroxy-acid dehydratase	87.6335	85.7772	116.523	210.978	249.772	252.407	92.284	81.9371	225.862	257.984
PA0354	conserved hypothetical protein	307.917	55.0843	54.2855	69.6888	56.4352	65.7126	201.785	153.276	138.972	179.679
PA0355	protease PfpI	104.774	164.115	35.3115	19.3921	67.1918	63.1641	130.187	91.4871	34.0746	38.7567
PA0356	hypothetical protein	19.3422	33.9772	75.4739	272.431	19.9237	17.4309	100.36	65.6721	44.8739	39.0738
PA0357	formamidopyrimidine-DNA glycosylase	58.0039	132.862	31.7076	75.6113	35.9434	101.429	125.701	104.495	94.6669	115.652
PA0358	hypothetical protein	918.173	663.274	118.848	806.423	62.6391	79.869	315.209	316.606	335.463	260.041
PA0359	hypothetical protein	28.3201	63.6281	153.054	92.3855	34.8451	45.1524	54.5622	59.7402	30.2962	16.3122
PA0360	hypothetical protein	109.565	93.3449	347.419	132.755	118.335	161.468	470.092	418.478	359.969	342.018
PA0361	probable gamma-glutamyltranspeptidase precursor	157.704	88.6565	392.571	817.645	37.3111	41.2619	143.476	164.267	289.238	231.759
PA0362	ferredoxin [4Fe-4S]	202.651	1098.44	21.7725	16.3417	47.7856	42.4382	39.6566	35.8799	7.29144	8.88831
PA0363	phosphopantetheine adenylyltransferase	77.8182	53.7126	16.4151	9.47337	31.3741	46.0289	113.493	92.1198	143.769	190.571
PA0364	probable oxidoreductase	113.569	81.507	30.4843	19.551	41.2017	51.2889	177.401	182.818	206.76	155.586
PA0365	hypothetical protein	160.589	179.714	358.236	27.4959	94.6834	110.982	303.162	460.623	143.724	137.244
PA0366	probable aldehyde dehydrogenase	320.76	87.7129	162.52	124.913	117.937	86.8767	165.538	148.703	236.157	220.054
PA0367	probable transcriptional regulator	226.926	67.5087	357.955	725.934	233.959	357.658	406.061	463.764	847.736	712.824
PA0368	conserved hypothetical protein	79.5288	83.5976	110.181	119.602	63.3619	72.8108	159.454	175.916	145.521	138.143
PA0369	hypothetical protein	104.582	76.6267	20.1166	127.883	43.7398	49.7043	95.6902	104.415	121.185	137.935
PA0370	conserved hypothetical protein	139.958	119.909	1066.16	1213	711.299	709.73	483.678	499.114	744.379	625.836
PA0371	hypothetical protein	103.236	67.5059	34.3669	166.809	67.9487	87.3439	130.895	155.387	469.435	444.341
PA0372	probable zinc protease	126.306	354.59	113.786	72.2778	97.9912	315.949	303.709	327.616	806.489	777.524
PA0373	signal recognition particle receptor FtsY	181.53	131.8	37.8102	39.5579	83.718	61.2639	82.4748	85.4776	176.419	210.946
PA0374	cell division protein FtsE	56.869	71.9443	10.481	8.06298	39.7563	30.2594	48.0489	43.2385	26.2482	31.6509
PA0375	cell division protein FtsX	109.327	84.1582	49.0989	14.5911	38.3392	41.6296	111.802	87.0276	129.941	139.828
PA0376	sigma factor RpoH	134.741	113.849	224.731	44.8608	248.872	314.388	62.9831	64.982	45.7761	51.2656
PA0377	hypothetical protein	125.869	86.6906	40.4411	11.7892	55.002	42.5387	51.4395	57.9561	22.0342	30.0472
PA0378	probable transglycosylase	90.1357	67.0113	504.271	982.947	71.9038	35.0638	271.005	380.485	999.342	707.484
PA0379	conserved hypothetical protein	62.3876	48.0442	47.8141	48.0558	43.7512	45.5249	295.699	353.236	259.419	224.085
PA0380	conserved hypothetical protein	62.555	56.6561	69.8	23.962	38.3345	58.7843	244.3	227.916	111.735	114.312
PA0381	thiamine biosynthesis protein, thiazole moiety	129.374	210.069	131.322	90.1146	128.266	74.9194	147.564	108.604	613.698	531.418
PA0382	DNA mismatch repair protein MicA	67.6773	68.1193	53.1657	16.7198	119.326	104.415	134.578	148.747	90.6223	93.3409
PA0383	conserved hypothetical protein	167.015	115.359	917.287	940.704	1067.03	896.236	485.901	528.455	1150.57	924.134
PA0384	hypothetical protein	159.62	336	805.515	1963.48	305.769	282.91	604.835	617.803	522.419	658.095
PA0385	hypothetical protein	349.968	241.975	120.185	253.407	76.4451	67.0026	152.219	157.789	114.589	155.574
PA0386	probable oxidase	198.625	126.587	34.6877	240.812	95.5095	96.0657	304.472	315.092	31.2704	39.8464
PA0387	conserved hypothetical protein	183.191	89.2627	35.7791	63.1655	62.053	45.4933	182.335	149.427	37.2687	42.4894
PA0388	hypothetical protein	427.416	312.21	494.915	295.042	314.567	142.642	442.371	461.554	789.134	685.044
PA0389	hypothetical protein	211.159	78.7371	523.235	336.027	231.361	509.36	278.576	283.532	253.988	224.907
PA0390	homoserine O-acetyltransferase	97.0361	109.872	1760.2	718.855	2163.86	2125.26	317.255	356.73	289.373	296.499
PA0391	hypothetical protein	96.2674	64.2414	20.3669	15.0595	68.1706	49.5843	63.1698	56.0896	43.4565	46.1453
PA0392	conserved hypothetical protein	342.239	84.1186	26.3325	13.8969	39.8473	40.8657	59.5547	48.8017	97.3252	103.305
PA0393	pyrroline-5-carboxylate reductase	104.339	101.852	32.1044	10.66	53.9606	53.4228	35.8538	34.9961	9.77608	14.761
PA0394	conserved hypothetical protein	1944.74	1786.92	183.647	43.0583	254.415	291.875	310.071	367.569	325.359	292.837
PA0395	twitching motility protein PilT	2218.14	2010.27	46.5294	127.088	84.7082	107.458	270.412	292.459	430.265	415.898
PA0396	twitching motility protein PilU	503.885	179.999	110.751	293.362	140.7	687.158	420.959	462.502	104.642	122.681
PA0397	probable cation efflux system protein	69.2514	70.8562	140.249	608.688	242.089	92.4324	305.327	373.253	221.555	216.634
PA0398	hypothetical protein	43.718	41.0206	557.729	642.692	96.8354	51.5983	368.472	467.713	42.2017	40.0312
PA0399	cystathionine beta-synthase	46.9257	77.4511	109.071	335.015	38.6238	44.1297	254.64	184.995	205.713	222.475
PA0400	probable cystathionine gamma-lyase	109.734	94.0506	178.367	199.048	127.856	199.84	365.748	327.787	220.826	230.549
PA0401	noncatalytic dihydroorotase-like protein	71.6171	45.4656	25.3595	33.8996	49.1974	40.0134	23.0964	21.0789	18.9265	26.9205
PA0402	aspartate carbamoyltransferase	80.1923	378.695	22.5066	11.0866	84.1904	34.6219	45.3729	38.2659	106.935	104.515
PA0403	transcriptional regulator PyrR	191.83	212.885	30.9141	6.99655	214.346	164.877	84.6779	80.9489	43.5948	55.8648
PA0404	conserved hypothetical protein	236.253	211.772	27.2742	7.48775	113.837	107.433	78.7462	73.7439	90.447	90.8024
PA0405	conserved hypothetical protein	159.177	116.658	62.5745	13.9764	136.836	130.482	103.51	87.4533	80.9361	107.694
PA0406	hypothetical protein	361.742	303.665	50.4923	124.198	206.287	136.562	150.596	93.8618	166.097	201.697
PA0407	glutathione synthetase	93.3846	56.5517	32.3595	52.8903	48.0592	33.5865	50.9586	49.1886	28.2739	31.1864
PA0408	twitching motility protein PilG	92.0008	54.3699	17.9962	3.15326	38.3776	27.4053	145.152	58.7535	13.2834	16.3259
PA0409	twitching motility protein PilH	485.286	241.652	214.089	140.186	152.486	139.895	698.617	657.602	164.935	171.64
PA0410	twitching motility protein PilI	394.979	556.697	30.3164	31.587	29.9489	34.8733	261.798	337.251	99.488	100.857
PA0411	twitching motility protein PilJ	439.699	314.902	98.4957	188.126	125.077	113.445	168.637	233.952	204.423	229.884
PA0412	methyltransferase PilK	343.974	389.016	50.6859	34.6398	69.6332	41.9074	131.289	77.4171	40.1345	51.4312
PA0413	component of chemotactic signal transduction system	371.999	320.589	47.3981	35.0619	73.7159	92.7076	203.955	227.914	80.9698	102.231
PA0414	probable methylesterase	121.883	90.4355	45.1774	20.0069	96.613	78.2355	157.809	124.335	168.991	171.467
PA0415	probable chemotaxis protein	199.375	138.581	54.9435	27.0365	120.234	116.034	130.114	129.177	164.164	171.071
PA0416	probable transcriptional regulator	87.1202	66.9651	20.2205	21.1109	37.5311	40.0576	96.2662	109.082	48.7698	58.5512
PA0417	probable chemotaxis protein	75.8315	48.5059	16.3663	13.8551	30.3038	41.2698	28.752	23.5713	10.2497	10.8203
PA0418	hypothetical protein	136.087	88.0624	403.135	417.029	587.176	904.292	282.481	239.146	77.2442	89.477
PA0419	conserved hypothetical protein	97.8415	54.9557	1307.75	1480.72	964.132	1026.17	232.442	177.386	204.648	277.587
PA0420	adenosylmethionine-8-amino-7-oxononanoate aminotransferase	193.761	88.768	66.7547	32.9043	88.8455	98.0007	125.656	80.7609	311.742	361.618
PA0421	hypothetical protein	64.3826	61.5968	114.219	20.814	44.565	41.4844	174.591	130.858	205.813	213.576
PA0422	conserved hypothetical protein	48.8384	47.4968	23.1848	19.4587	50.9976	107.159	121.311	132.874	120.839	143.217
PA0423	PasP	73.4109	46.567	24.7502	108.93	67.1235	54.0352	128.638	134.284	172.855	211.374
PA0424	multidrug resistance operon repressor MexR	111.973	111.876	31.5817	11.4623	65.4239	48.0192	99.3301	82.0935	46.3551	58.4852
PA0425	Resistance-Nodulation-Cell Division (RND) multidrug efflux membrane fusion protein MexA precursor	141.683	120.384	31.5659	27.2125	76.0297	76.3273	126.492	117.848	72.1937	78.7738
PA0426	Resistance-Nodulation-Cell Division (RND) multidrug efflux transporter MexB	170.026	666.255	40.3182	27.6349	88.1114	64.471	73.7034	84.6516	30.5831	38.4699
PA0427	Major intrinsic multiple antibiotic resistance efflux outer membrane protein OprM precursor	118.452	94.3507	25.7484	21.1984	62.5016	49.6196	54.0986	34.4135	61.6833	78.4631
PA0428	probable ATP-dependent RNA helicase	199.028	143.559	238.447	166.475	88.8341	65.5127	91.6217	137.315	238.57	264.559
PA0429	hypothetical protein	282.831	48.7631	413.281	215.915	47.7177	36.3517	215.028	191.748	446.423	442.58
PA0430	5,10-methylenetetrahydrofolate reductase	82.2149	129.611	72.1015	91.0556	50.9615	38.1258	149.57	117.584	67.4162	84.0981
PA0431	hypothetical protein	158.339	148.281	1430.83	1503.41	165.234	274.57	559.081	627.573	730.085	762.618
PA0432	S-adenosyl-L-homocysteine hydrolase	176.835	253.886	37.626	13.7715	92.8689	70.1971	97.0448	104.149	18.9023	28.5181
PA0433	hypothetical protein	57.83	51.988	414.174	399.084	27.6291	31.6736	410.752	571.13	326.911	344.017
PA0434	hypothetical protein	295.91	211.692	156.547	73.6032	129.152	160.527	390.848	383.898	254.201	257.897
PA0435	hypothetical protein	51.2133	49.9106	230.928	348.477	237.775	145.824	463.023	490.855	630.07	541.306
PA0436	probable transcriptional regulator	201.218	120.285	58.2767	90.4161	132.29	109.067	256.268	301.088	150.634	148.051
PA0437	cytosine deaminase	94.0183	64.7723	42.3989	29.7657	59.7828	51.1584	96.8168	86.4701	56.2156	65.7324
PA0438	cytosine permease	115.971	111.362	385.021	252.809	123.878	118.203	188.574	158.247	95.8837	108.665
PA0439	probable oxidoreductase	55.391	48.651	50.8749	138.442	78.5621	101.429	148.966	139.365	102.224	107.229
PA0440	probable oxidoreductase	71.3689	80.8547	548.299	120.485	63.8456	96.5513	153.977	151.962	81.5728	89.3383
PA0441	dihydropyrimidinase	269.563	134.417	447.757	205.062	268.668	202.178	476.57	434.961	515.045	435.026
PA0442	hypothetical protein	1.03415	0.468242	1.73346	0.355473	1.40564	1.8561	1.21379	0.195265	1.62128	0.585754
PA0443	probable transporter	88.2234	58.6923	164.601	31.7682	46.5772	43.9976	205.867	168.251	169.066	231.591
PA0444	N-carbamoyl-beta-alanine amidohydrolase	116.579	106.696	26.6131	17.8458	59.1848	45.2629	154.992	176.071	66.4918	88.2573
PA0445	probable transposase	739.087	339.746	617.517	689.355	446.885	392.659	422.239	534.878	528.067	464.663
PA0446	conserved hypothetical protein	67.9781	61.7073	56.2913	113.336	98.7955	150.856	270.355	254.533	105.994	106.382
PA0447	glutaryl-CoA dehydrogenase	166.165	104.539	146.303	242.497	92.6242	65.439	251.733	378.818	562.299	533.61
PA0448	probable transcriptional regulator	105.657	71.5816	58.3708	47.4034	59.5775	52.924	140.492	174.899	116.656	131.469
PA0449	hypothetical protein	122.002	116.487	428.693	660.993	635.85	875.497	416.139	493.298	675.49	677.386
PA0450	probable phosphate transporter	86.8868	174.311	734.334	661.741	540.312	608.971	234.844	317.357	213.048	199.031
PA0451	conserved hypothetical protein	56.1781	58.0488	52.5611	371.62	62.8156	56.2322	187.396	182.443	142.203	177.585
PA0452	probable stomatin-like protein	66.5275	38.4636	18.2479	15.6674	35.1813	32.814	226.116	201.804	230.123	261.443
PA0453	hypothetical protein	259.732	202.043	93.4697	247.627	34.202	48.4858	267.006	270.14	378.83	385.721
PA0454	conserved hypothetical protein	360.799	133.686	134.605	164.998	114.887	96.233	171.501	159.917	261.801	214.287
PA0455	RNA helicase DbpA	85.6651	125.436	574.918	937.116	110.966	118.935	254.672	380.804	891.787	722.714
PA0456	probable cold-shock protein	9.9983	6.31137	8.67674	10.8482	15.0295	31.459	42.4151	43.1657	32.0384	36.2299
PA0457	hypothetical protein	61.7469	73.1386	19.5978	7.51617	71.6938	35.6057	32.3053	45.0614	39.3521	41.2819
PA0458	probable major facilitator superfamily (MFS) transporter	101.813	112.932	412.445	199.036	92.5844	92.2493	122.359	161.981	359.724	337.445
PA0459	probable ClpA/B protease ATP binding subunit	215.19	196.22	82.9084	280.418	114.773	86.6747	270.943	269.391	126.052	119.14
PA0460	hypothetical protein	82.6953	50.7613	87.6223	72.0273	65.3366	64.6225	97.4937	72.1801	69.1067	71.8882
PA0461	conserved hypothetical protein	157.58	131.873	85.2653	25.0212	83.0408	113.664	209.561	210.507	158.782	154.061
PA0462	hypothetical protein	174.524	109.971	148.737	50.3225	117.846	192.365	286.697	399.544	572.665	503.407
PA0463	two-component response regulator CreB	152.487	96.4709	106.653	38.6462	141.167	225.768	310.588	261.305	99.5446	109.625
PA0464	two-component sensor CreC	207.356	203.395	143.527	232.204	103.829	146.998	307.02	260.863	75.692	95.9809
PA0465	inner membrane protein CreD	88.9414	288.048	953.014	559.436	888.108	778.172	339.516	368.305	405.638	370.413
PA0466	hypothetical protein	62.0196	43.7674	438.51	381.662	122.587	248.802	101.093	125.325	10.9203	10.8051
PA0467	conserved hypothetical protein	256.803	168.468	1062.33	1033.26	199.316	212.296	514.742	568.577	374.996	332.278
PA0468	hypothetical protein	159.282	112.787	114.701	46.9225	170.708	190.427	252.207	256.748	37.5833	45.9676
PA0469	hypothetical protein	291.058	213.07	90.9569	203.222	93.825	125.811	289.496	258.391	116.584	134.833
PA0470	Ferrichrome receptor FiuA	244.21	303.302	296.53	573.032	265.597	214.922	442.322	504.26	415.615	396.699
PA0471	probable transmembrane sensor	202.318	93.4834	229.128	93.0504	74.7037	91.4475	393.578	333.82	475.295	389.52
PA0472	probable sigma-70 factor, ECF subfamily	155.8	83.4855	49.2311	20.8809	158.507	549.178	143.62	144.996	106.012	132.029
PA0473	probable glutathione S-transferase	88.9551	32.9616	203.485	18.6979	526.864	765.306	161.312	211.984	469.318	463.895
PA0474	hypothetical protein	59.491	44.8457	23.2293	13.8635	41.6798	50.323	26.5213	23.5397	12.7352	9.39832
PA0475	probable transcriptional regulator	51.2407	38.6134	5.32318	14.8588	36.649	23.8262	61.3674	54.0229	12.7974	19.3481
PA0476	probable permease	225.833	183.762	93.4839	331.397	115.462	84.4272	321.097	380.116	293.946	295.515
PA0477	probable transcriptional regulator	90.4194	91.4258	134.478	58.49	65.3138	65.3864	300.247	281.362	86.8509	95.9364
PA0478	probable N-acetyltransferase	641.465	934.445	30.2387	14.6748	43.8537	41.6738	259.355	225.155	254.099	276.825
PA0479	probable transcriptional regulator	65.1605	43.9685	365.467	72.3786	41.5887	52.2801	280.717	359.831	373.109	359.265
PA0480	probable hydrolase	84.5669	35.6325	40.408	17.736	75.2501	151.897	220.642	195.702	137.674	144.829
PA0481	hypothetical protein	92.0713	74.3713	23.7063	14.3486	59.3157	47.5515	91.6641	162.129	62.2309	51.0778
PA0482	malate synthase G	168.481	101.81	91.7414	143.22	87.8278	98.863	283.781	266.889	120.97	134.526
PA0483	probable acetyltransferase	55.8349	63.4368	76.9806	46.2659	154.387	114.712	102.305	99.5973	57.1804	39.799
PA0484	conserved hypothetical protein	129.799	82.5424	43.8607	45.5424	55.3549	49.6538	317.375	250.88	343.449	339.986
PA0485	conserved hypothetical protein	150.505	455.071	34.1165	42.615	55.941	70.3676	194.203	275.371	232.631	225.418
PA0486	conserved hypothetical protein	125.667	141.211	1595.93	1247.82	1497.14	1684.33	345.707	349.996	265.804	262.337
PA0487	probable molybdenum transport regulator	112.521	92.1908	84.7552	69.2922	150.659	130.23	77.9906	65.1385	16.9906	18.1725
PA0488	conserved hypothetical protein	119.705	102.584	61.3937	38.4831	54.8598	46.8128	270.438	268.562	220.636	214.103
PA0489	probable phosphoribosyl transferase	75.409	75.8535	62.5391	25.2442	66.5582	44.0523	122.84	205.304	105.402	110.156
PA0490	hypothetical protein	75.1451	50.8405	198.715	56.1983	221.954	143.721	121.22	119.696	140.523	146.966
PA0491	probable transcriptional regulator	46.5596	162.262	206.126	71.8558	35.4312	51.27	387.197	341.496	409.199	439.11
PA0492	conserved hypothetical protein	72.9624	550.157	432.472	283.271	232.084	134.321	265.813	288.877	627.944	598.754
PA0493	probable biotin-requiring enzyme	338.611	62.3948	33.2616	463.429	32.5744	26.9197	281.842	394.864	181.549	176.32
PA0494	probable acyl-CoA carboxylase subunit	80.0779	60.5021	15.3602	11.4295	30.1387	32.5322	81.3515	110.367	94.4318	101.689
PA0495	hypothetical protein	65.6639	55.602	130.132	151.616	48.4632	77.0217	264.277	286.489	362.192	369.857
PA0496	conserved hypothetical protein	46.3445	47.1473	157.39	174.052	105.696	88.3477	182.351	198.279	142.87	149.27
PA0497	hypothetical protein	253.138	118.993	48.636	77.0374	42.5675	56.0933	224.714	193.724	226.8	279.655
PA0498	hypothetical protein	511.954	652.57	460.58	190.09	115.166	141.183	340.061	381.168	331.122	322.543
PA0499	probable pili assembly chaperone	173.193	139.642	561.125	148.998	956.21	828.849	277.139	311.585	553.562	512.569
PA0500	biotin synthase	125.765	111.159	41.1624	30.4205	64.2962	70.3882	64.718	69.4812	378.559	402.066
PA0501	8-amino-7-oxononanoate synthase	113.006	65.4483	39.5106	11.8519	42.3684	51.9265	32.0532	35.3005	55.2998	55.0892
PA0502	probable biotin biosynthesis protein bioH	90.3104	77.2824	18.4516	10.6287	47.4033	41.7338	27.7824	22.6542	26.3233	23.654
PA0503	probable biotin synthesis protein BioC	68.8945	49.7919	20.7118	21.0775	49.5616	40.8341	29.6234	26.0721	18.8954	22.8101
PA0504	dethiobiotin synthase	74.6509	70.7638	14.0283	6.41525	24.4706	20.8337	14.0949	15.8165	52.2578	49.272
PA0505	hypothetical protein	162.924	100.903	114.762	509.134	89.278	143.917	490.892	561.442	266.135	271.867
PA0506	probable acyl-CoA dehydrogenase	107.176	86.2224	25.7799	20.3498	43.1935	34.5461	41.6949	37.5916	47.9021	68.4161
PA0507	probable acyl-CoA dehydrogenase	145.33	60.4164	218.666	156.484	104.831	81.965	190.604	231.572	143.129	154.12
PA0508	probable acyl-CoA dehydrogenase	312.945	107.564	412.983	130.559	399.036	431.524	203.145	180.499	140.685	117.167
PA0509	probable c-type cytochrome	248.594	136.45	249.07	287.022	488.844	256.356	416.669	391.031	421.609	439.043
PA0510	probable uroporphyrin-III c-methyltransferase	110.337	140.176	623.211	657.876	339.776	538.271	274.991	301.163	63.2524	100.859
PA0511	heme d1 biosynthesis protein NirJ	201.287	147.877	1469.74	1333.73	1088.08	910.087	480.134	470.844	476.277	476.352
PA0512	conserved hypothetical protein	60.9952	92.8659	15.2838	3.00004	37.2326	22.3311	133.118	161.325	36.1559	40.2105
PA0513	probable transcriptional regulator	52.0128	35.1043	35.0612	8.63934	48.5114	15.0491	134.474	172.943	41.9041	51.3916
PA0514	heme d1 biosynthesis protein NirL	113.56	118.043	141.832	667.617	121.687	206.904	525.917	580.153	453.997	335.257
PA0515	probable transcriptional regulator	78.8241	65.112	147.873	530.233	189.465	77.6783	485.743	437.179	471.329	493.619
PA0516	heme d1 biosynthesis protein NirF	526.044	88.3207	726.537	373.013	184.583	304.112	384.162	378.665	336.212	381.736
PA0517	probable c-type cytochrome precursor	143.678	171.587	83.291	50.3392	74.9257	69.0418	63.2717	114.125	30.5174	32.6507
PA0518	cytochrome c-551 precursor	228.332	135.203	61.1528	23.9338	77.5207	130.539	238.177	309.525	20.5547	28.6676
PA0519	nitrite reductase precursor	212.426	171.89	301.704	656.385	105.984	111.03	432.002	427.879	262.327	291.078
PA0520	regulatory protein NirQ	164.242	101.674	97.9663	103.284	157.375	261.331	237.676	269.509	335.069	322.595
PA0521	probable cytochrome c oxidase subunit	342.248	120.707	144.935	160.858	88.0317	70.6706	271.791	288.289	196.465	200.344
PA0522	hypothetical protein	359.39	317.184	433.492	316.969	170.373	177.137	403.606	496.378	302.817	284.513
PA0523	nitric-oxide reductase subunit C	86.2554	61.4001	69.5339	110.468	191.081	69.5358	427.8	434.284	225.75	270.457
PA0524	nitric-oxide reductase subunit B	105.79	55.0481	200.675	394.224	83.7977	192.258	254.603	270.242	519.304	446.662
PA0525	probable dinitrification protein NorD	42.5786	38.2309	376.146	334.158	144.65	152.162	159.013	159.356	201.34	226.18
PA0526	hypothetical protein	243.972	16.0125	104.631	82.3904	11.8085	28.8453	224.164	298.056	319.005	343.102
PA0527	transcriptional regulator Dnr	560.863	54.2841	368.235	479.658	59.6965	59.3041	502.091	569.71	864.439	817.075
PA0528	probable transcriptional regulator	65.3985	170.994	27.8912	13.9304	35.6076	43.7193	76.2238	75.3226	181.196	179.903
PA0529	conserved hypothetical protein	36.0168	36.1931	24.122	13.0061	21.5854	27.0839	22.991	31.4886	110.793	119.086
PA0530	probable class III pyridoxal phosphate-dependent aminotransferase	101.122	93.6615	225.638	84.151	165.723	189.486	198.7	194.463	212.951	181.497
PA0531	probable glutamine amidotransferase	92.1354	71.054	72.2054	200.717	133.741	143.576	267.065	255.718	212.948	250.578
PA0532	hypothetical protein	633.924	319.829	1311.03	1338.11	190.438	126.991	513.626	492.325	1207.82	1009.7
PA0533	probable transcriptional regulator	101.42	135.276	192.65	61.6056	127.64	120.021	107.483	138.889	13.9762	20.4166
PA0534	conserved hypothetical protein	59.2577	42.6496	383.151	223.81	218.659	282.158	228.341	242.909	391.856	370.059
PA0535	probable transcriptional regulator	84.5577	173.744	300.233	285.014	148.873	159.738	169.463	204.771	108.868	117.692
PA0536	hypothetical protein	182.315	194.827	343.411	324.193	122.956	186.692	312.591	334.731	387.101	358.886
PA0537	conserved hypothetical protein	233.004	176.837	169.718	649.492	189.778	109.718	330.886	387.132	348.271	308.036
PA0538	disulfide bond formation protein	93.2336	26.5117	69.3052	28.831	38.4132	53.7321	214.654	281.481	261.164	239.131
PA0539	hypothetical protein	45.4724	32.5719	11.9736	69.5756	16.9355	20.2103	73.3017	76.3347	67.0049	79.9051
PA0540	hypothetical protein	33.0745	16.8963	22.7853	22.1899	29.2851	15.196	194.152	201.037	125.793	158.392
PA0541	hypothetical protein	233.132	155.028	38.8257	28.4504	82.2384	61.3712	169.137	186.752	86.5743	90.8888
PA0542	conserved hypothetical protein	112.535	129.71	31.1172	13.6418	56.6979	55.7461	51.8918	40.2234	42.2639	49.8537
PA0543	hypothetical protein	54.6843	409.662	64.1495	22.7845	53.6766	83.2288	227.586	307.112	165.643	176.933
PA0544	hypothetical protein	199.463	374.976	375.164	31.9382	373.695	408.619	362.892	308.766	229.793	271.596
PA0545	hypothetical protein	27.7115	35.7842	434.262	186.912	544.938	853.489	200.411	189.265	271.546	306.923
PA0546	methionine adenosyltransferase	96.725	70.5022	23.6453	10.6785	56.7496	44.2985	31.8339	36.0822	17.3879	25.4702
PA0547	probable transcriptional regulator	49.5919	107.811	46.7687	39.5381	140.496	261.072	153.507	131.46	176.961	169.488
PA0548	transketolase	288.128	130.916	43.1306	15.5352	127.839	170.964	98.0275	93.7438	20.1067	21.4527
PA0549	hypothetical protein	267.538	91.9798	13.4567	7.47331	29.8087	30.9476	52.0819	62.5952	37.9013	45.0768
PA0550	conserved hypothetical protein	302.731	360.17	1107.66	419.007	246.328	205.97	438.823	370.167	394.186	437.894
PA0551	D-erythrose 4-phosphate dehydrogenase	91.3266	74.9747	19.6848	13.8635	70.8923	69.5221	52.8593	68.3607	153.311	148.828
PA0552	phosphoglycerate kinase	28.4841	25.556	14.3786	2.98563	17.1513	13.6103	9.54696	11.7068	5.63991	6.02182
PA0553	hypothetical protein	122.643	66.8003	54.1434	58.1178	57.102	55.241	80.2728	71.7132	36.4114	43.1519
PA0554	hypothetical protein	189.812	147.555	1163.78	984.478	323.638	495.856	774.854	832.705	1029.11	867.859
PA0555	fructose-1,6-bisphosphate aldolase	150.007	113.684	10.6889	4.69643	58.0068	53.4291	145.069	152.341	30.7801	43.3943
PA0556	hypothetical protein	42.9675	25.9116	13.3292	8.33063	27.4299	18.2201	22.77	28.9793	16.2024	14.8984
PA0557	hypothetical protein	681.878	1895.81	951.564	1049.76	313.359	561.601	608.405	681.849	421.907	396.552
PA0558	conserved hypothetical protein	142.941	317.514	85.322	30.1274	116.48	117.944	161.744	217.146	97.4428	95.9688
PA0559	conserved hypothetical protein	111.24	121.004	42.5051	155.756	53.9492	41.295	111.336	90.9935	71.6993	95.1063
PA0560	conserved hypothetical protein	115.147	84.5209	106.978	184.947	95.5322	102.647	301.831	329.951	235.673	215.57
PA0561	hypothetical protein	74.747	67.2289	78.2654	97.5336	101.018	89.0864	157.839	197.297	184.321	171.709
PA0562	probable hydrolase	197.985	157.784	118.565	340.736	87.9748	83.2719	480.985	335.143	259.35	285.606
PA0563	conserved hypothetical protein	73.2827	521.971	64.0529	39.1899	76.024	51.8697	387.458	391.408	439.979	421.852
PA0564	probable transcriptional regulator	70.8026	58.0685	79.1959	39.9469	51.4111	75.0583	145.233	136.183	282.687	280.524
PA0565	conserved hypothetical protein	78.7692	107.656	51.3236	103.058	73.6965	62.3055	325.208	243.033	102.957	109.99
PA0566	hypothetical protein	54	360.236	45.6556	210.49	39.4717	70.0519	172.575	197.067	227.38	271.388
PA0567	conserved hypothetical protein	167.325	95.851	226.712	6.96386	71.2504	57.764	172.753	165.681	551.269	459.59
PA0568	hypothetical protein	122.849	77.7611	216.763	191.742	110.044	85.1595	173.407	196.403	146.036	122.699
PA0569	hypothetical protein	234.111	235.829	171.858	112.213	133.672	172.264	174.225	223.361	247.721	214.489
PA0570	hypothetical protein	41.549	48.3278	248.324	165.659	274.828	344.59	427.229	441.069	914.212	824.304
PA0571	hypothetical protein	50.4903	70.1637	204.217	295.269	191.082	161.569	458.127	438.449	597.976	568.404
PA0572	hypothetical protein	1221.29	1174.01	272.757	129.3	87.1098	124.302	391.418	418.891	75.056	82.7085
PA0573	hypothetical protein	198.74	66.2133	112.292	578.05	80.7531	105.33	424.839	351.553	534.791	559.254
PA0574	hypothetical protein	83.3909	63.3643	21.6045	11.8895	38.9538	41.4844	125.252	148.021	424.25	404.853
PA0575	conserved hypothetical protein	52.591	49.3258	323.134	294.716	21.9415	25.887	105.194	132.012	75.9741	83.2486
PA0576	sigma factor RpoD	138.251	55.0283	67.7466	23.2563	78.289	44.6221	57.2886	44.1141	38.1952	52.0291
PA0577	DNA primase	105.703	119.27	19.5876	13.1274	39.7449	29.2051	48.002	32.6699	24.7963	31.6954
PA0578	conserved hypothetical protein	192.933	140.763	64.1521	34.5688	101.821	110.318	93.5237	69.8612	28.4398	38.2316
PA0579	30S ribosomal protein S21	242.307	47.1473	9.21519	3.43346	36.7799	37.4502	43.669	107.211	136.284	173.329
PA0580	O-sialoglycoprotein endopeptidase	65.9476	113.07	13.7165	6.19778	36.1426	33.0183	14.5941	18.9152	13.354	14.8458
PA0581	conserved hypothetical protein	32.6256	47.1617	36.0269	21.455	40.3869	48.6167	51.9431	72.1242	116.058	136.904
PA0582	dihydroneopterin aldolase	27.2082	39.1476	18.3265	10.5095	22.7122	28.8579	98.4922	95.1171	48.7698	55.0346
PA0583	hypothetical protein	66.4414	55.0057	7.18928	8.99313	18.3781	24.567	59.8409	67.0914	31.4689	36.2907
PA0584	tRNA nucleotidyl transferase	59.8891	50.1942	18.9263	4.22386	42.6131	36.4086	47.7856	45.0043	12.4102	14.355
PA0585	hypothetical protein	79.5471	72.584	252.409	325.367	210.476	152.977	269.584	260.692	563.297	432.398
PA0586	conserved hypothetical protein	46.6099	78.8031	497.927	636.436	121.722	128.98	547.086	594.062	1033.1	907.521
PA0587	conserved hypothetical protein	48.5135	44.7863	246.245	74.2061	165.831	182.276	160.076	154.885	31.0636	30.7016
PA0588	conserved hypothetical protein	330.369	165.382	1123.23	741.037	546.651	557.738	538.536	634.341	880.846	720.934
PA0589	conserved hypothetical protein	151.764	131.358	153.64	23.5574	124.88	118.841	431.496	291.511	326.389	421.678
PA0590	bis(5'-nucleosyl)-tetraphosphatase	113.688	69.6889	28.8925	19.505	77.6516	39.925	203.423	185.217	292.816	278.68
PA0591	conserved hypothetical protein	108.137	183.465	32.6665	15.5739	82.9099	48.7573	92.7931	95.0262	109.888	110.271
PA0592	rRNA (adenine-N6,N6)-dimethyltransferase	156.587	334.905	43.7663	29.3872	75.1362	51.9644	54.2015	59.0683	89.6751	109.576
PA0593	pyridoxal phosphate biosynthetic protein PdxA	78.6594	75.2352	30.4985	22.8841	51.0583	47.785	41.2929	27.5057	12.4621	19.6026
PA0594	peptidyl-prolyl cis-trans isomerase SurA	80.1694	82.3775	16.8575	62.1577	48.7649	29.988	27.434	28.2916	12.1717	12.723
PA0595	organic solvent tolerance protein OstA precursor	75.9989	45.5821	30.7118	14.8013	44.0803	50.3582	35.8594	35.939	103.391	122.911
PA0596	hypothetical protein	79.1913	46.1537	54.1729	11.5846	39.8943	30.955	52.5219	63.5702	26.7952	34.7524
PA0597	probable nucleotidyl transferase	76.7101	43.4278	28.5288	36.2876	25.9389	40.3165	29.1871	22.4615	21.3255	16.9727
PA0598	hypothetical protein	113.395	91.7556	28.1651	8.90775	65.1943	49.6033	105.64	115.989	127.006	140.102
PA0599	hypothetical protein	119.854	225.411	301.975	465.437	128.861	96.823	474.125	474.099	556.511	524.049
PA0600	probable two-component sensor	215.46	72.7183	769.912	599.277	46.7829	63.7478	200.113	266.914	217.115	196.09
PA0601	probable two-component response regulator	75.4883	56.4275	133.536	27.3418	98.7646	211.364	105.787	149.83	113.087	146.537
PA0602	probable binding protein component of ABC transporter	96.7993	176.884	12.7207	128.513	17.3362	20.1282	98.4741	65.4596	35.697	47.2402
PA0603	probable ATP-binding component of ABC transporter	218.993	195.184	332.857	518.109	120.31	166.443	191.333	308.903	409.631	414.625
PA0604	probable binding protein component of ABC transporter	88.5456	68.2803	123.4	60.5009	82.2792	76.5325	352.026	400.212	394.925	359.885
PA0605	probable permease of ABC transporter	43.6127	33.5947	215.52	202.093	79.6718	130.407	276.373	303.396	296.072	320.438
PA0606	probable permease of ABC transporter	529.265	225.066	289.043	266.145	250.443	179.65	284.987	281.302	497.986	491.571
PA0607	ribulose-phosphate 3-epimerase	53.4387	378.56	16.0569	9.5821	33.051	29.4366	28.1248	32.8158	10.7143	10.1618
PA0608	probable phosphoglycolate phosphatase	77.1688	87.099	73.9294	59.8258	105.269	96.2709	272.5	244.176	167.771	167.65
PA0609	anthranilate synthetase component I	88.8281	80.0545	81.4768	49.3603	133.875	98.8014	120.876	91.66	466.139	427.889
PA0610	transcriptional regulator PrtN	102.614	340.251	25.4516	11.0047	52.2368	56.288	139.982	102.819	46.7184	54.7347
PA0611	transcriptional regulator PrtR	105.602	76.8773	781.289	799.138	79.3133	76.7187	123.833	125.021	239.282	243.833
PA0612	repressor, PtrB	124.371	922.095	59.3461	18.7089	49.0587	41.4158	142.019	82.6	18.223	22.5457
PA0613	hypothetical protein	38.712	123.049	44.7629	75.7619	33.4223	18.2011	46.7767	53.3522	66.0058	58.5855
PA0614	hypothetical protein	143.857	113.802	2013.11	888.299	3208.1	2293.85	128.6	133.838	5.09891	5.23139
PA0615	hypothetical protein	17.4341	21.0115	46.5814	337.156	202.127	625.675	125.127	88.3386	135.216	126.404
PA0616	hypothetical protein	178.684	111.534	413.323	716.601	169.65	283.187	477.261	498.244	467.696	441.313
PA0617	probable bacteriophage protein	58.3882	85.6157	23.1254	12.7887	28.7558	32.4817	186.941	179.896	289.068	288.522
PA0618	probable bacteriophage protein	57.4822	60.2119	250.109	75.879	181.942	150.697	355.185	403.819	185.065	148.087
PA0619	probable bacteriophage protein	954.639	641.565	73.6684	318.851	244.741	284.88	280.495	349.31	193.91	198.919
PA0620	probable bacteriophage protein	108.999	50.4047	900.973	632.455	799.654	966.922	233.775	282.733	202.067	176.265
PA0621	conserved hypothetical protein	203.059	93.1075	218.099	175.98	85.6415	118.481	361.839	457.479	385.633	369.936
PA0622	probable bacteriophage protein	703.098	98.4758	308.083	365.155	93.6372	272.758	493.033	482.387	687.229	569.85
PA0623	probable bacteriophage protein	190.887	238.988	219.497	138.488	795.091	752.686	284.963	282.564	525.319	464.844
PA0624	hypothetical protein	171.76	132.097	322.055	89.2238	862.323	992.349	261.852	245.8	250.794	280.996
PA0625	hypothetical protein	60.0264	61.7881	21.6942	28.7139	32.8703	25.9854	106.424	120.662	94.7568	83.5225
PA0626	hypothetical protein	57.8895	144.04	92.1897	136.376	70.1112	48.8457	259.465	280.869	335.709	392.938
PA0627	conserved hypothetical protein	70.5555	63.0609	59.1643	70.7894	66.8845	53.9026	303.224	319.534	204.921	232.201
PA0628	conserved hypothetical protein	96.3681	69.9856	31.9344	235.579	41.2188	32.9489	114.844	134.541	62.5213	67.0103
PA0629	conserved hypothetical protein	279.225	47.9321	887.573	843.819	115.518	108.064	206.168	157.908	297.303	273.931
PA0630	hypothetical protein	167.88	150.352	963.727	1816.73	84.0652	241.514	267.985	235.527	126.564	109.443
PA0631	hypothetical protein	261.882	211.876	219.587	1174.14	129.085	108.203	312.575	400.846	110.531	104.357
PA0632	hypothetical protein	263.158	34.4009	87.2846	349.599	29.6849	30.9071	135.898	122.237	44.3441	49.3846
PA0633	hypothetical protein	42.1362	47.3468	85.0126	132.781	45.412	44.8799	327.658	366.738	260.103	272.126
PA0634	hypothetical protein	26.2976	38.7453	24.0464	176.704	20.6066	19.3628	66.3485	46.2972	103.375	113.263
PA0635	hypothetical protein	191.423	47.5166	14.9351	28.5968	25.1934	19.7037	56.6966	99.1037	100.772	125.275
PA0636	hypothetical protein	132.783	134.346	266.116	18.9697	256.236	329.716	221.666	305.686	206.705	195.216
PA0637	conserved hypothetical protein	82.4299	36.259	22.1193	11.028	35.0442	31.5537	64.0343	78.8543	74.6619	76.0289
PA0638	probable bacteriophage protein	54.2928	31.7481	32.3925	38.6797	20.8057	28.7443	225.944	167.269	320.55	382.358
PA0639	conserved hypothetical protein	100.418	216.229	501.38	127.247	37.6279	28.296	243.396	306.898	177.086	228.359
PA0640	probable bacteriophage protein	44.3998	21.3347	10.259	4.75916	22.0065	10.0065	33.4686	33.1393	45.7208	72.4113
PA0641	probable bacteriophage protein	68.4323	43.8432	20.7826	4.90972	74.3225	86.7694	60.2498	51.419	29.7292	33.2466
PA0642	hypothetical protein	13.5217	10.3211	4.18958	2.90652	15.8376	15.0319	19.0657	31.0059	25.6017	31.459
PA0643	hypothetical protein	102.642	106.97	354.967	57.0138	875.867	852.921	190.703	253.027	317.156	353.775
PA0644	hypothetical protein	113.253	14.9771	494.527	158.759	1091.05	1161.53	243.376	257.333	187.481	220.472
PA0645	hypothetical protein	266.243	123.464	65.9139	31.3109	144.212	434.396	228.743	281.085	295.474	297.624
PA0646	hypothetical protein	49.0351	50.181	50.6481	428.714	69.2291	132.566	236.785	246.861	261.991	262.792
PA0647	hypothetical protein	24.3757	16.672	52.3627	93.3306	58.4222	209.941	219.46	221.126	214.237	169.388
PA0648	hypothetical protein	53.6659	53.6236	77.7931	11.6261	39.2099	111.227	178.843	209.527	106.016	117.114
PA0649	anthranilate synthase component II	115.605	75.4792	323.864	477.342	59.1563	66.6996	90.858	83.2642	435.025	428.501
PA0650	anthranilate phosphoribosyltransferase	92.1197	89.0351	39.912	22.7162	62.8099	55.4399	46.0514	46.6104	337.945	369.994
PA0651	indole-3-glycerol-phosphate synthase	69.3612	44.1202	14.1936	6.5658	34.3329	25.5876	25.9316	17.4174	147.025	158.101
PA0652	transcriptional regulator Vfr	2035.64	1140.07	877.408	407.92	803.508	801.613	414.372	494.113	366.423	349.301
PA0653	conserved hypothetical protein	289.397	242.061	19.3514	6.29397	38.9368	53.9026	73.5855	66.1912	11.508	16.8536
PA0654	S-adenosylmethionine decarboxylase proenzyme	226.836	637.178	987.4	837.249	2512.57	2189.75	471.537	460.984	518.447	576.241
PA0655	hypothetical protein	40.3318	25.6082	9.30494	4.90135	29.9111	25.5876	18.7966	24.1449	15.995	17.8332
PA0656	probable HIT family protein	79.8995	64.7888	273.475	33.2723	55.4175	54.4266	297.935	324.065	254.762	221.93
PA0657	probable ATPase	78.1698	58.3785	85.9408	101.77	59.7425	50.2346	119.123	136.584	130.301	136.566
PA0658	probable short-chain dehydrogenase	82.105	76.9433	160.347	11.1451	44.9008	48.53	136.066	309.825	35.5472	33.796
PA0659	hypothetical protein	229.119	323.252	138.011	71.6133	119.246	62.5896	216.136	248.344	248.343	231.777
PA0660	hypothetical protein	132.161	80.0363	74.4584	55.228	165.45	199.644	127.796	121.469	177.999	180.214
PA0661	conserved hypothetical protein	85.1892	72.2015	468.246	787.959	162.531	124.472	389.919	439.31	594.035	563.544
PA0662	N-acetyl-gamma-glutamyl-phosphate reductase	95.7595	38.7321	10.8778	190.295	29.5241	29.6471	85.3318	84.8942	61.2803	73.6717
PA0663	hypothetical protein	313.251	56.5583	134.775	31.0684	48.7762	62.3687	177.728	222.478	172.136	221.91
PA0664	hypothetical protein	124.752	93.2724	45.0557	19.4423	76.3427	50.4997	107.459	120.224	32.1145	41.532
PA0665	conserved hypothetical protein	47.9918	40.4534	12.2334	5.2861	23.9357	21.9891	29.581	21.5289	15.2864	16.1183
PA0666	conserved hypothetical protein	34.5479	40.9546	19.1058	6.04305	17.1636	14.7288	10.4123	17.5981	4.17938	3.99929
PA0667	conserved hypothetical protein	62.9916	48.9213	44.5456	11.6679	37.7474	32.185	35.4553	32.8057	53.4228	66.37
PA0668	tyrosyl-tRNA synthetase 2	94.41	59.664	174.472	43.2622	43.2727	46.0494	70.6098	61.9029	68.383	79.0802
PA0669	probable DNA polymerase alpha chain	109.976	96.1868	61.5311	42.4014	69.7641	71.1294	116.824	79.0098	41.3294	44.0915
PA0670	hypothetical protein	59.6192	46.1581	63.1697	7.37294	43.3358	25.4551	44.3354	45.4519	43.4047	51.3222
PA0671	hypothetical protein	291.221	40.0237	20.8259	20.1337	35.0485	36.0845	134.988	89.2989	69.5177	86.3733
PA0672	heme oxygenase	78.8047	104.224	74.1648	55.4539	39.9374	35.8451	212.275	175.647	200.018	222.166
PA0673	hypothetical protein	92.3962	501.902	328.077	110.556	44.1667	23.7252	176.632	181.442	132.471	151.706
PA0674	hypothetical protein	58.5347	66.9058	32.572	26.5936	44.0244	42.4882	60.867	51.0297	15.957	18.8714
PA0675	probable sigma-70 factor, ECF subfamily	104.257	189.526	18.8319	17.4182	51.4168	48.9467	62.1529	46.8733	98.1653	136.028
PA0676	probable transmembrane sensor	57.3724	70.9221	14.9918	43.8403	38.1514	45.2029	93.5592	83.1817	49.952	57.4928
PA0677	HxcW putative pseudopilin	285.338	265.084	23.5268	12.3412	55.8613	41.8948	32.517	39.8244	10.5781	14.5166
PA0678	HxcU putative pseudopilin	49.7241	102.081	24.5749	23.1662	34.804	21.8312	34.4233	27.3816	26.8589	27.5679
PA0679	hypothetical protein	79.0255	59.0446	164.22	15.9545	61.2563	75.0141	38.0707	39.412	21.3394	33.3658
PA0680	HxcV putative pseudopilin	54.2699	30.2049	5.54045	2.78524	34.037	23.7378	34.8072	25.2899	12.0853	14.2278
PA0681	HxcT pseudopilin	85.0107	62.3025	46.3027	43.6061	75.8419	95.9363	296.886	303.276	177.155	205.511
PA0682	HxcX atypical pseudopilin	42.272	246.335	32.0194	235.905	27.4128	35.026	101.274	78.1242	51.4696	60.4014
PA0683	probable type II secretion system protein	123.114	120.872	66.1784	20.7764	186.062	276.18	42.5147	31.9216	28.4156	33.5657
PA0684	probable type II secretion system protein	54.5582	39.8797	41.3101	18.5348	135.38	221.475	26.3301	35.286	27.707	27.0255
PA0685	probable type II secretion system protein	240.453	425.216	87.9104	39.1397	90.9511	152.017	155.982	98.3214	83.712	98.6228
PA0686	probable type II secretion system protein	77.3461	71.298	39.8601	10.0202	193.881	34.6472	36.5019	30.2212	14.4671	17.6413
PA0687	probable type II secretion system protein	96.304	59.6381	52.9531	47.3909	59.1108	56.8193	55.2309	108.32	60.9622	70.4541
PA0688	probable binding protein component of ABC transporter	445.645	213.386	437.937	131.199	659.916	466.468	322.416	274.106	232.434	224.013
PA0689	hypothetical protein	390.913	424.576	204.647	232.936	365.034	159.959	284.48	283.573	191.951	194.404
PA0690	hypothetical protein	45.4873	32.822	81.7839	10.4429	232.979	183.172	101.852	60.6744	59.9157	71.1656
PA0691	hypothetical protein	36.9659	54.5056	17.6943	12.3956	38.8277	28.7253	24.2668	26.9178	21.5186	30.2864
PA0692	hypothetical protein	106.144	107.611	22.1358	24.8093	87.5072	56.199	76.4898	132.434	78.2135	78.5244
PA0693	transport protein ExbB2	102.06	266.476	121.923	357.36	48.2584	41.92	97.7491	77.8792	44.8566	69.3351
PA0694	transport protein ExbD	142.708	95.607	105.703	70.5929	253.294	232.126	81.7717	80.8882	46.9065	43.265
PA0695	hypothetical protein	252.447	170.836	192.182	301.701	617.502	559.342	165.926	137.072	233.527	219.104
PA0696	hypothetical protein	450.74	203.51	260.087	328.408	119.762	47.8407	164.065	101.255	162.747	139.726
PA0697	hypothetical protein	88.2671	103.637	43.6353	37.5228	31.6033	26.39	53.9703	46.2983	14.5236	21.9182
PA0698	hypothetical protein	125.489	78.5525	18.9452	24.6866	60.9717	38.4541	48.9787	57.7002	21.5433	24.6663
PA0699	probable peptidyl-prolyl cis-trans isomerase, PpiC-type	93.1787	71.1002	19.3373	16.0716	36.4385	38.0753	47.2955	37.6122	51.8222	65.5984
PA0700	hypothetical protein	142.621	112.16	30.9614	22.5705	88.3902	57.3686	33.4193	28.5984	31.4784	41.9622
PA0701	probable transcriptional regulator	152.85	61.1858	29.187	51.4036	54.0493	40.6805	24.4331	25.9087	47.1416	54.4502
PA0702	hypothetical protein	93.1787	163.304	25.2839	13.9638	66.6341	38.5551	57.6115	55.5183	49.4197	56.2869
PA0703	probable major facilitator superfamily (MFS) transporter	107.08	93.1933	616.351	338.574	634.746	204.524	246.343	378.486	449.938	372.566
PA0704	probable amidase	76.6735	59.7239	100.045	52.8359	25.6942	26.9892	183.477	155.342	346.218	418.691
PA0705	alpha-1,6-rhamnosyltransferase MigA	128.77	114.244	43.8418	448.478	58.6897	33.6307	243.864	189.993	303.052	276.979
PA0706	chloramphenicol acetyltransferase	102.619	215.572	55.3242	62.1636	62.477	75.7528	179.029	156.275	262.567	299.358
PA0707	transcriptional regulator ToxR	148.483	103.857	67.4632	106.968	128.095	103.058	170.471	188.907	74.5616	86.1281
PA0708	probable transcriptional regulator	47.4652	122.636	39.7278	15.0867	37.9892	25.162	214.451	259.766	203.726	224.109
PA0709	hypothetical protein	96.8851	91.1818	30.7394	23.8167	76.0013	82.2807	229.389	277.514	217.895	263.751
PA0710	lactoylglutathione lyase	170.598	20.8269	27.7495	12.8765	72.7006	48.1891	105.806	105.728	35.3259	35.4765
PA0711	hypothetical protein	298.073	93.0152	50.1002	90.4868	56.9597	33.6875	227.423	272.819	107.44	127.052
PA0712	hypothetical protein	58.7726	64.8795	29.3456	21.0534	34.58	38.3209	160.951	105.113	134.755	144.077
PA0713	hypothetical protein	78.3833	37.3873	67.1853	39.6332	33.0264	21.1747	190.212	171.55	163.104	228.47
PA0714	hypothetical protein	114.827	202.755	43.5868	15.9085	27.225	23.4474	74.7832	114.499	60.4437	66.1518
PA0715	hypothetical protein	4.64452	6.41689	3.53777	2.47995	1.54791	3.03668	2.37262	2.85621	15.8153	22.2688
PA0716	hypothetical protein	1.05245	0.633115	2.04992	1.06642	0.933299	0.751278	0.373298	0.380827	0.940274	0.444365
PA0717	hypothetical protein of bacteriophage Pf1	89.7285	105.717	382.338	133.223	717.917	733.664	199.223	357.749	345.098	333.262
PA0718	hypothetical protein of bacteriophage Pf1	147.746	79.8451	95.9117	179.518	460.936	245.119	157.668	208.846	148.705	137.382
PA0719	hypothetical protein of bacteriophage Pf1	143.989	94.4793	34.1071	57.0598	81.4132	60.8661	114.626	126.799	77.9148	95.2254
PA0720	helix destabilizing protein of bacteriophage Pf1	203.956	159.413	45.0368	26.4263	104.074	70.4749	426.122	504.918	360.823	363.329
PA0721	hypothetical protein of bacteriophage Pf1	57.5875	68.5941	71.1615	25.7948	55.5825	40.3733	181.577	211.231	116.2	70.8581
PA0722	hypothetical protein of bacteriophage Pf1	237.671	104.134	45.6225	44.9779	79.2564	65.841	494.157	374.444	244.73	299.49
PA0723	coat protein B of bacteriophage Pf1)	116.342	55.2855	31.821	41.1387	38.2994	28.3907	120.187	77.2461	19.3447	28.9201
PA0724	probable coat protein A of bacteriophage Pf1	244.137	187.824	129.787	99.7919	109.64	137.326	454.345	431.913	495.324	452.087
PA0725	hypothetical protein of bacteriophage Pf1	54.8694	60.6801	32.1564	68.9451	44.1894	43.3784	126.059	171.884	147.958	158.873
PA0726	hypothetical protein of bacteriophage Pf1	178.319	233.727	307.395	308.896	487.885	493.919	395.866	388.988	677.002	569.63
PA0727	hypothetical protein from bacteriophage Pf1	168.456	257.79	786.593	637.494	607.76	583.793	539.579	562.652	662.789	572.805
PA0728	probable bacteriophage integrase	147.239	219.394	248.345	395.027	127.913	96.3735	243.224	218.365	161.146	170.987
PA0729	hypothetical protein	23.671	32.3878	32.9829	7.00074	14.8816	25.7644	67.6711	64.8947	177.477	165.193
PA0730	probable transferase	247.464	225.528	169.629	129.468	191.81	213.609	398.617	269.853	353.007	394.223
PA0731	hypothetical protein	126.285	119.842	165.374	222.237	126.464	126.576	218.701	259.532	146.975	222.416
PA0732	hypothetical protein	56.9148	235.183	869.105	741.898	403.464	523.464	260.118	260.794	290.361	267.316
PA0733	probable pseudouridylate synthase	87.8523	63.4896	696.93	532.315	384.474	133.778	190.708	173.803	155.878	183.608
PA0734	hypothetical protein	105.202	59.3882	23.7016	427.332	32.1595	25.2619	59.2378	27.7526	46.0046	61.5276
PA0735	hypothetical protein	64.6938	56.7496	40.7764	291.597	52.6859	44.5337	155.116	76.6276	207.375	242.238
PA0736	hypothetical protein	39.9337	38.4947	14.9257	8.06716	20.8626	25.1962	35.95	32.3242	52.0573	55.4709
PA0737	hypothetical protein	144.181	122.29	370.157	83.3732	377.366	593.926	165.138	121.828	161.409	169.529
PA0738	conserved hypothetical protein	97.3519	89.5133	94.9529	24.0844	63.4757	61.4406	58.8059	51.3656	22.3488	21.1417
PA0739	probable transcriptional regulator	137.002	80.1419	88.0096	111.263	145.168	1061.63	188.404	207.688	127.483	148.202
PA0740	SDS hydrolase SdsA1	87.0424	51.3615	55.4423	31.0809	28.2835	62.9432	111.624	189.557	90.4391	110.752
PA0741	conserved hypothetical protein	69.7033	72.3812	10.3618	4.30855	38.3407	21.4619	30.5252	36.2136	7.53486	8.64324
PA0742	hypothetical protein	7.56851	9.36483	59.9106	37.5965	27.0543	14.047	290.627	218.268	267.981	271.594
PA0743	probable 3-hydroxyisobutyrate dehydrogenase	101.159	74.1075	89.488	23.5616	199.231	212.744	44.064	43.1245	19.8322	27.2133
PA0744	probable enoyl-CoA hydratase/isomerase	151.934	267.039	84.9764	46.0485	116.56	102.068	74.5036	84.256	28.9697	31.0512
PA0745	probable enoyl-CoA hydratase/isomerase	163.441	599.587	20.8109	16.6989	88.9422	81.9082	68.0043	210.886	1082.23	809.72
PA0746	probable acyl-CoA dehydrogenase	97.1662	69.552	332.017	768.987	47.2245	41.1524	123.297	80.4669	105.548	160.871
PA0747	probable aldehyde dehydrogenase	242.888	112.332	89.8753	13.7506	213.737	264.172	43.8739	44.3227	53.7615	61.8496
PA0748	still frameshift probable transcriptional regulator	87.6968	75.466	2341.86	1660.12	2920.75	2435.19	133.594	140.795	181.908	177.797
PA0749	hypothetical protein	48.1749	144.258	131.596	91.4111	112.548	185.635	73.2328	134.158	63.3095	81.133
PA0750	uracil-DNA glycosylase	82.224	61.3396	65.2526	37.8433	50.9501	100.993	80.5155	87.3041	135.849	162.349
PA0751	conserved hypothetical protein	60.4474	78.5986	32.4303	36.2207	32.1078	35.3921	18.8057	27.4657	16.2785	19.8187
PA0752	conserved hypothetical protein	85.1983	169.932	58.1488	31.8713	89.2723	91.9084	148.602	110.423	143.54	139.997
PA0753	hypothetical protein	67.5583	22.3437	27.7778	37.9938	41.3895	54.5402	38.9008	39.3938	20.6757	20.259
PA0754	hypothetical protein	98.6434	106.403	215.576	213.443	214.372	441.453	209.837	133.789	61.4736	61.065
PA0755	cis-aconitate porin OpdH	255.183	244.831	57.9646	270.005	188.788	178.956	316.87	295.461	91.8288	112.394
PA0756	probable two-component response regulator	130.911	805.468	71.4874	77.1377	63.3846	1344.14	92.2114	83.0495	156.365	193.937
PA0757	probable two-component sensor	140.21	150.048	88.8503	47.8384	82.1758	742.18	134.441	220.647	53.2603	58.5108
PA0758	hypothetical protein	92.3276	85.7607	84.2734	109.218	62.531	57.8989	110.464	105.443	95.2857	118.365
PA0759	conserved hypothetical protein	80.4165	59.0578	16.1207	30.3574	107.005	30.8276	26.0221	32.186	16.358	20.9841
PA0760	conserved hypothetical protein	84.2237	64.4327	15.2185	49.2603	30.8842	23.0939	90.456	76.6385	99.3614	108.807
PA0761	L-aspartate oxidase	151.846	167.518	28.2502	25.5314	96.1355	113.796	205.468	152.21	126.266	144.619
PA0762	sigma factor AlgU	183.905	120.55	34.637	15.2375	83.5851	94.7712	88.9986	67.9962	31.5231	41.0913
PA0763	anti-sigma factor MucA	24.3437	27.4086	12.2948	9.72743	34.202	22.9676	13.2658	12.8463	20.209	22.3233
PA0764	negative regulator for alginate biosynthesis MucB	48.637	48.1893	42.4957	25.753	24.8519	34.2115	28.8298	22.5355	33.9605	37.5186
PA0765	positive regulator for alginate biosynthesis MucC	58.6582	49.1786	15.1004	11.2079	171.659	355.241	50.0414	68.0323	98.9845	108.712
PA0766	serine protease MucD precursor	131.554	103.596	105.659	52.2553	108.882	150.445	78.8803	72.2301	71.2067	73.4391
PA0767	GTP-binding protein LepA	121.243	90.707	20.7401	7.65314	79.006	52.0276	76.7379	54.2946	75.5987	73.0456
PA0768	signal peptidase I	73.5451	50.569	48.6927	32.262	61.8358	75.103	56.8277	53.532	32.2142	29.0697
PA0769	hypothetical protein	46.285	35.8172	160.111	46.8807	749.143	631.035	201.723	259.27	155.014	181.018
PA0770	ribonuclease III	162.32	193.443	25.7988	21.1444	99.3394	137.275	81.8954	79.4692	62.6181	57.8079
PA0771	GTP-binding protein Era	178.441	202.188	43.0058	41.0467	103.312	101.277	85.1554	85.1659	37.5556	48.8196
PA0772	DNA repair protein RecO	123.142	191.305	46.3705	27.1042	91.1648	92.3985	60.5202	45.0184	24.97	23.286
PA0773	pyridoxal phosphate biosynthetic protein PdxJ	128.491	182.121	59.1517	48.3454	75.0414	72.7982	65.8822	60.1817	53.5829	48.4875
PA0774	conserved hypothetical protein	115.504	207.444	142.503	60.3427	77.7654	40.1902	110.531	118.255	62.0373	58.0765
PA0775	conserved hypothetical protein	134.618	53.9731	192.65	358.945	52.4582	66.99	83.076	121.67	34.6	34.2929
PA0776	hypothetical protein	89.6735	98.0735	54.6771	21.7341	86.1196	35.4868	203.493	283.764	161.775	181.683
PA0777	hypothetical protein	204.485	280.501	361.818	530.889	71.0834	65.9656	241.303	287.88	188.956	204.584
PA0778	inhibitor of cysteine peptidase	124.404	110.525	41.0976	44.5387	68.6999	127.452	107.378	123.268	75.4501	84.385
PA0779	probable ATP-dependent protease	136.201	95.9038	83.7822	107.792	83.5473	88.0194	202.479	191.619	92.9557	113.384
PA0780	proline utilization regulator	77.6481	55.1338	133.495	73.675	91.7251	93.9728	50.9048	46.45	40.7049	52.3664
PA0781	hypothetical protein	195.408	310.879	534.845	256.706	1059.19	1017.79	274.451	246.171	143.444	158.808
PA0782	proline dehydrogenase PutA	142.941	104.253	98.3159	32.2603	67.4707	69.5342	129.024	109.141	80.6077	104.282
PA0783	sodium/proline symporter PutP	124.912	118.175	164.178	131.14	141.44	71.2199	112.713	117.284	39.6955	42.5964
PA0784	probable transcriptional regulator	46.7426	45.5052	57.4544	43.5225	852.409	790.584	237.711	129.541	356.9	357.114
PA0785	azobenzene reductase, AzoR	89.5088	69.7482	59.2918	71.86	41.731	45.3481	37.024	29.7239	54.9991	59.4258
PA0786	probable transporter	80.7094	73.9954	6.64571	5.26519	8.18344	18.8766	33.0976	13.9972	32.5466	30.8369
PA0787	hypothetical protein	174.487	135.678	65.4746	45.4128	94.781	118.5	135.456	102.432	31.9105	40.4776
PA0788	hypothetical protein	144.478	82.948	68.3929	226.323	99.5229	73.8583	285.158	187.321	163.569	162.029
PA0789	probable amino acid permease	66.2954	422.934	18.0572	47.9053	15.9116	16.364	162.158	114.195	239.341	226.483
PA0790	hypothetical protein	53.2038	38.6068	78.6763	17.4558	65.5529	109.036	209.238	155.467	155.225	162.349
PA0791	probable transcriptional regulator	45.3516	38.6068	15.2988	11.3166	20.7431	28.6685	81.6526	54.5202	53.447	67.7314
PA0792	propionate catabolic protein PrpD	121.929	161.649	194.7	105.057	69.1495	114.175	224.405	167.592	340.77	338.18
PA0793	hypothetical protein	278.712	252.27	98.0372	36.0827	156.578	131.966	147.387	124.236	76.7326	92.5108
PA0794	probable aconitate hydratase	67.1465	80.4188	92.4117	121.254	48.321	47.0527	121.993	99.1267	68.6676	68.709
PA0795	citrate synthase 2	106.714	87.4348	20.5393	8.21388	77.717	79.6444	62.4212	70.3236	67.8774	80.962
PA0796	carboxyphosphonoenolpyruvate phosphonomutase	125.467	114.312	21.1841	20.1836	52.8656	36.9052	168.938	100.506	33.053	44.0718
PA0797	probable transcriptional regulator	56.8233	50.4844	31.5376	21.136	30.2355	26.0548	142.775	157.615	388.036	460.847
PA0798	phospholipid methyltransferase	144.453	93.6362	25.6563	26.7529	64.6224	78.9878	63.4409	57.0887	26.9263	41.8377
PA0799	probable helicase	91.179	49.0994	129.849	264.995	38.2994	31.8378	62.3556	96.6489	68.36	86.0069
PA0800	hypothetical protein	108.993	214.455	22.7097	18.2462	65.3138	58.587	66.6119	73.5422	24.3987	31.0127
PA0801	hypothetical protein	72.0564	58.761	15.9695	21.0398	30.685	45.506	109.603	93.3052	109.013	97.112
PA0802	hypothetical protein	46.107	53.091	16.9831	13.7819	23.8589	33.7659	22.5624	51.9028	24.4359	29.5927
PA0803	hypothetical protein	113.633	97.8295	43.8843	683.408	83.8375	45.7522	169.644	143.162	76.4387	84.0678
PA0804	probable oxidoreductase	96.9492	110.004	62.6265	163.325	112.491	78.3854	236.26	168.619	165.25	168.649
PA0805	hypothetical protein	9.8839	14.4034	2.76786	2.12866	6.85747	8.68704	5.00059	13.4029	3.6885	1.95319
PA0806	hypothetical protein	232.23	244.05	39.4873	28.769	212.332	199.538	82.8834	56.1073	16.8186	19.4484
PA0807	AmpDh3	231.988	169.233	115.787	136.874	128.966	146.588	320.59	210.875	181.023	234.34
PA0808	hypothetical protein	79.7942	80.3199	110.663	212.222	147.666	151.594	161.831	178.874	207.289	219.274
PA0809	probable transporter	89.0283	78.935	14.5478	19.2123	28.4713	28.1698	59.7345	38.0706	28.8927	35.4341
PA0810	probable haloacid dehalogenase	154.64	677.294	51.1181	204.21	165.391	87.6191	188.581	214.756	72.4875	88.2048
PA0811	probable major facilitator superfamily (MFS) transporter	56.0545	77.2269	10.2307	29.7636	22.348	9.41938	31.7876	38.6819	18.1452	23.927
PA0812	hypothetical protein	200.634	197.446	210.348	48.0182	113.618	91.4223	178.048	177.513	172.215	151.993
PA0813	hypothetical protein	93.5951	108.533	89.7053	23.7247	63.5326	67.6844	124.167	108.493	68.6918	72.0619
PA0814	conserved hypothetical protein	135.832	214.986	23.5737	19.2322	46.2011	39.0596	80.0414	101.865	38.502	55.122
PA0815	probable transcriptional regulator	65.4797	57.2277	54.8893	22.1091	27.8107	21.4414	74.5199	51.2721	33.0718	38.4876
PA0816	probable transcriptional regulator	75.438	72.7885	9.37579	7.72005	21.4033	19.6153	19.0027	37.8741	13.2226	13.8581
PA0817	probable ring-cleaving dioxygenase	47.6807	72.9797	52.9909	94.6145	44.4	42.0021	102.429	140.049	153.361	160.388
PA0818	hypothetical protein	68.6657	62.2827	48.7116	68.3889	73.0079	70.9484	87.709	67.9001	87.563	100.307
PA0819	hypothetical protein	64.552	51.1636	47.6299	41.4273	55.5882	37.7785	62.6408	85.4072	220.066	208.747
PA0820	hypothetical protein	12.1215	10.242	44.3378	57.9715	41.6058	18.119	208.799	192.773	391.994	415.683
PA0821	hypothetical protein	648.032	830.535	160.272	67.9791	70.299	68.6693	319.321	303.932	428.329	392.253
PA0822	hypothetical protein	1288.78	1671.29	137.93	135.419	64.8187	43.7067	197.01	224.562	481.313	465.287
PA0823	hypothetical protein	129.79	128.859	46.0665	12.1697	49.8916	33.858	79.4758	53.0381	208.551	215.19
PA0824	hypothetical protein	118.662	87.5062	21.3888	14.2199	39.4976	43.2248	39.2563	36.9257	15.8786	20.1865
PA0825	hypothetical protein	60.5435	67.1828	47.4788	7.0802	111.262	162.749	146.08	153.358	69.9605	73.2637
PA0826	hypothetical protein	46.8936	25.0938	13.4709	7.04256	42.909	35.0828	63.2648	44.9837	43.8299	53.8409
PA0827	hypothetical protein	241.991	150.543	580.208	197.392	653.696	585.877	503.199	509.683	340.013	330.707
PA0828	probable transcriptional regulator	57.6836	71.819	86.6162	30.14	191.258	276.413	150.116	163.387	188.995	190.677
PA0829	probable hydrolase	148.934	49.2687	52.4332	253.402	38.5256	50.9327	175.907	151.215	306.154	333.469
PA0830	hypothetical protein	179.722	205.11	33.0632	95.43	70.225	61.6805	136.651	132.288	72.045	87.6551
PA0831	transcriptional regulator OruR	92.7348	592.734	196.967	73.9594	81.7661	102.003	203.025	212.282	399.547	400.173
PA0832	conserved hypothetical protein	128.518	102.941	176.317	42.1926	110.482	122.49	264.885	241.318	292.339	321.042
PA0833	hypothetical protein	200.428	435.109	49.1556	21.4539	87.9236	103.834	180.73	169.569	83.1485	95.4537
PA0834	conserved hypothetical protein	70.3328	41.2954	92.6932	311.856	76.8478	30.1274	258.931	247.501	527.56	479.358
PA0835	phosphate acetyltransferase	101.653	126.682	88.2977	90.4032	262.109	355.241	132.536	113.385	54.408	59.4076
PA0836	acetate kinase	98.3586	77.5962	884.541	474.172	125.062	57.7158	247.653	278.763	655.039	554.768
PA0837	peptidyl-prolyl cis-trans isomerase SlyD	270.65	116.355	257.94	65.2106	117.288	120.305	429.541	450.765	310.83	319.581
PA0838	probable glutathione peroxidase	93.865	89.4935	169.869	887.843	43.3813	37.7659	221.597	201.63	1000.46	864.129
PA0839	probable transcriptional regulator	128.45	165.678	551.518	96.1117	82.927	91.8705	309.213	308.828	253.756	283
PA0840	probable oxidoreductase	133.547	107.577	316.543	819.249	303.675	320.556	203.722	169.955	45.3544	54.3277
PA0841	hypothetical protein	91.8124	87.5134	85.2122	132.174	80.9537	71.3277	240.084	261.494	161.382	169.85
PA0842	probable glycosyl transferase	112.449	127.487	29.9545	22.5213	59.1725	65.1518	105.552	96.1036	29.7837	35.457
PA0843	phospholipase accessory protein PlcR precursor	166.594	133.225	36.0011	25.937	72.5014	85.1153	203.341	163.585	62.4833	87.4268
PA0844	hemolytic phospholipase C precursor	74.6875	75.4396	469.441	403.391	442.776	431.189	265.353	225.213	190.869	161.747
PA0845	conserved hypothetical protein	28.6576	41.374	7.94659	4.34932	27.5024	16.777	48.7396	39.2342	21.2639	31.9953
PA0846	probable sulfate uptake protein	46.7884	159.202	33.1246	20.6802	38.1002	41.7369	96.336	151.238	84.158	83.8881
PA0847	hypothetical protein	97.5776	100.416	91.2399	29.1405	107.827	69.6589	104.771	129.156	60.6796	63.2204
PA0848	probable alkyl hydroperoxide reductase	50.3688	45.7354	194.709	253.397	42.5929	28.121	49.7683	81.9512	11.9417	15.0386
PA0849	thioredoxin reductase 2	51.5793	116.493	22.5964	17.8239	13.4019	14.0723	173.203	201.19	315.745	276.349
PA0850	hypothetical protein	37.7556	22.4756	95.7889	34.9159	26.6332	20.3981	103.445	104.001	62.2205	86.0796
PA0851	hypothetical protein	65.3665	59.7503	205.025	266.053	292.168	446.575	286.553	320.207	250.047	256.942
PA0852	chitin-binding protein CbpD precursor	113.848	348.134	373.355	352.96	95.5209	89.2253	208.194	218.374	59.6348	74.4776
PA0853	probable oxidoreductase	113.188	141.326	22.1256	35.8683	45.2086	44.5037	146.081	184.663	70.5813	77.7738
PA0854	fumarate hydratase	81.2493	75.4396	18.7516	19.5259	44.1268	44.2181	59.9051	41.5478	41.9805	55.7497
PA0855	hypothetical protein	200.909	104.866	52.6697	146.765	91.4348	56.2322	123.169	118.362	52.5101	56.3273
PA0856	hypothetical protein	171.879	116.731	42.6752	12.6883	85.4253	107.641	257.135	202.829	48.6592	62.9807
PA0857	morphogene protein BolA	103.616	74.1207	59.8303	88.9897	139.619	190.149	125.95	115.997	61.3563	82.8418
PA0858	conserved hypothetical protein	71.2995	63.2863	27.8054	19.0373	71.4533	105.449	128.225	125.809	75.8467	84.9357
PA0859	hypothetical protein	45.0679	34.4388	12.4648	9.00393	30.0021	21.1684	37.4202	33.6014	172.972	184.29
PA0860	probable ATP-binding/permease fusion ABC transporter	153.316	106.518	338.05	286.344	352.735	479.412	218.361	178.564	106.061	110.981
PA0861	hypothetical protein	634.464	1082.11	249.944	257.342	403.936	539.979	152.562	159.255	79.8783	82.0177
PA0862	hypothetical protein	101.598	168.844	220.215	820.767	1117.61	50.9101	189.262	162.257	296.681	306.582
PA0863	probable oxidoreductase	25.3458	41.7658	20.1827	89.5751	15.5872	46.3519	91.7065	116.972	19.6524	23.0626
PA0864	probable transcriptional regulator	94.588	63.3379	128.333	683.935	72.8599	108.411	186.262	138.974	336.978	308.65
PA0865	4-hydroxyphenylpyruvate dioxygenase	51.0939	36.3156	194.51	25.8513	69.3818	82.5716	181.016	103.85	57.1369	89.0932
PA0866	aromatic amino acid transport protein AroP2	165.802	56.0505	190.614	178.929	35.3572	75.2603	231.383	236.706	223.878	253.413
PA0867	membrane-bound lysozyme inhibitor of c-type lysozyme MliC	109.478	332.504	140.443	21.8344	56.4304	54.4266	211.946	184.963	116.304	140.278
PA0868	conserved hypothetical protein	176.501	789.218	46.0335	17.4851	237.929	129.131	80.5545	84.5995	71.5611	87.2653
PA0869	D-alanyl-D-alanine-endopeptidase	66.9817	207.992	206.853	37.354	73.6452	47.7914	118.609	236.271	109.124	119.241
PA0870	aromatic amino acid aminotransferase	505.836	566.678	260.718	141.014	337.171	367.35	106.669	118.299	56.6031	74.8816
PA0871	pterin-4-alpha-carbinolamine dehydratase	2429.63	92.2898	1659.4	978.033	1326.33	1402.86	275.722	314.897	211.365	324.316
PA0872	phenylalanine-4-hydroxylase	107.497	273.005	104.433	21.6964	41.896	70.6959	95.4486	150.901	114.765	138.858
PA0873	transcriptional regulator PhhR	27.5224	58.1136	269.12	324.718	57.0085	19.8478	206.608	225.895	189.521	170.972
PA0874	hypothetical protein	54.5033	24.5794	76.291	3.28708	33.3825	43.1511	77.9047	29.844	17.8825	21.6426
PA0875	conserved hypothetical protein	124.771	206.178	89.1385	62.7348	148.332	83.7075	166.351	131.862	95.7973	126.687
PA0876	probable transcriptional regulator	85.0885	88.8868	62.8485	50.6445	132.534	100.539	230.693	223.828	336.653	337.231
PA0877	probable transcriptional regulator	258.606	63.5687	27.9195	9.53087	54.4045	19.5774	35.6797	22.2711	174.777	174.912
PA0878	hypothetical protein	347.411	259.254	19.3471	20.8858	39.9374	20.1009	31.8042	32.289	40.176	46.7348
PA0879	probable acyl-CoA dehydrogenase	57.5692	62.6784	189.311	238.999	56.2995	74.6795	130.666	136.17	190.882	192.487
PA0880	probable ring-cleaving dioxygenase	88.6714	66.2133	17.9392	11.5968	38.2482	48.6689	108.728	106.09	34.1921	51.6272
PA0881	hypothetical protein	125.242	163.469	82.9273	63.2785	99.7833	114.668	60.1307	77.2534	36.7087	44.5941
PA0882	hypothetical protein	46.5779	67.6576	462.167	264.669	266.121	347.501	137.283	160.482	595.771	547.159
PA0883	probable acyl-CoA lyase beta chain	92.3138	111.382	17.6227	14.0517	34.4182	31.1307	19.6726	24.3463	12.2236	14.4903
PA0884	probable C4-dicarboxylate-binding periplasmic protein	67.6758	709.609	38.6482	11.1361	305.899	306.294	56.1665	70.4865	24.6905	30.5599
PA0885	probable C4-dicarboxylate transporter	154.152	71.5157	14.3022	15.7747	39.4433	43.0059	67.9517	85.4206	55.1235	52.0877
PA0886	probable C4-dicarboxylate transporter	28.4071	37.0241	46.5483	44.5806	86.7342	70.557	155.955	221.154	62.3796	75.1785
PA0887	acetyl-coenzyme A synthetase	113.935	91.1686	127.955	154.506	143.404	168.394	282.198	251.175	199.732	240.915
PA0888	arginine/ornithine binding protein AotJ	215.029	329.62	38.0904	52.6495	89.8499	77.9687	132.826	129.642	39.8202	52.3299
PA0889	arginine/ornithine transport protein AotQ	80.4623	53.4917	15.0107	38.3535	45.7032	141.139	61.427	83.5795	56.7103	56.0526
PA0890	arginine/ornithine transport protein AotM	43.869	70.6583	23.3993	84.3685	31.1745	164.429	115.737	123.387	317.453	327.614
PA0891	hypothetical protein	74.1338	73.1776	35.9964	18.0162	100.301	124.062	140.894	128.321	26.8773	31.3459
PA0892	arginine/ornithine transport protein AotP	90.3462	78.8163	11.9878	9.52251	49.829	37.2608	48.7738	92.9534	23.0609	26.7205
PA0893	transcriptional regulator ArgR	71.2099	65.2439	32.2555	25.5188	47.5356	54.7233	56.3268	59.5195	62.2793	66.2953
PA0894	hypothetical protein	85.0835	72.6513	86.3819	54.9809	58.3784	34.6674	186.989	181.945	49.1863	70.5026
PA0895	N-succinylglutamate 5-semialdehyde dehydrogenase	103.101	99.522	244.066	60.2282	85.0782	64.382	95.8977	72.1916	82.4968	90.8525
PA0896	arginine/ornithine succinyltransferase AI subunit	35.6324	41.779	412.714	614.886	210.982	279.608	99.374	119.77	111.122	141.94
PA0897	arginine/ornithine succinyltransferase AII subunit	1004.79	75.2946	103.894	33.7533	60.2547	44.7862	113.675	150.939	43.0832	55.0205
PA0898	succinylglutamate 5-semialdehyde dehydrogenase	52.1605	66.3782	17.9155	14.8086	41.5147	48.953	41.1418	43.9092	28.1149	22.802
PA0899	succinylarginine dihydrolase	105.218	102.558	419.44	25.0713	53.2037	39.6978	131.369	131.925	159.968	126.977
PA0900	hypothetical protein	195.537	193.274	673.454	226.11	170.045	138.244	310.739	187.788	121.827	140.922
PA0901	succinylglutamate desuccinylase	140.076	199.254	24.0086	11.0953	88.8019	46.152	86.4362	80.5891	29.5141	34.1331
PA0902	hypothetical protein	78.2933	72.828	64.7472	523.968	78.4085	53.6437	161.683	148.555	249.456	289.942
PA0903	alanyl-tRNA synthetase	113.505	110.057	45.495	20.8391	91.7364	69.8562	40.9803	43.3149	43.263	44.588
PA0904	aspartate kinase alpha and beta chain	89.0215	85.9659	17.6473	9.39454	67.1156	53.1747	54.5903	34.5575	18.6185	20.0663
PA0905	RsmA, regulator of secondary metabolites	59.2723	54.0127	14.8043	18.8978	127.676	79.3311	354.087	225.584	16.1872	22.6422
PA0906	probable transcriptional regulator	116.905	688.282	37.0261	13.6836	64.022	50.7081	94.0504	108.713	51.2207	64.8511
PA0907	hypothetical protein	24.0142	43.8762	18.846	8.86175	17.4424	14.0344	48.586	56.5747	147.146	159.772
PA0908	hypothetical protein	1174.78	15.3926	8.32721	9.67724	11.7857	16.0672	51.4189	43.6472	28.4502	25.7267
PA0909	hypothetical protein	38.1795	27.396	41.2517	143.434	45.8346	76.2527	59.3306	76.0086	91.0516	68.1967
PA0910	hypothetical protein	24.0866	21.8155	7.29581	11.5208	29.5924	20.2644	31.8103	22.7213	18.94	19.4094
PA0911	hypothetical protein	238.367	41.3174	610.517	300.383	264.272	43.3973	252.225	291.611	720.654	716.961
PA0912	hypothetical protein	404.169	80.7222	50.2608	10.0034	81.2937	105.772	61.4556	64.9177	53.0978	57.6725
PA0913	probable Mg transporter MgtE	222.168	448.925	97.8057	64.2822	90.6153	78.3728	68.0994	70.1074	55.7008	59.3813
PA0914	hypothetical protein	24.6182	36.4107	11.7233	12.7552	16.6628	21.0105	30.9757	18.6872	13.4369	18.5583
PA0915	conserved hypothetical protein	203.677	53.9995	41.9761	202.77	76.7069	61.0176	264.932	244.497	196.932	188.09
PA0916	conserved hypothetical protein	72.0244	56.5847	22.6767	45.3542	36.484	45.9353	114.678	115.137	103.745	101.893
PA0917	potassium uptake protein Kup	87.3536	90.4564	25.1375	28.4922	51.3257	39.9819	74.5348	81.2594	34.3718	41.2613
PA0918	cytochrome b561	45.2783	124.631	643.609	607.245	31.1517	46.2446	79.3773	90.193	148.539	163.044
PA0919	hypothetical protein	75.4609	72.7159	48.7399	54.4293	74.2997	66.346	209.422	201.312	47.5149	62.3909
PA0920	hypothetical protein	80.9016	154.4	125.989	347.801	56.6386	135.214	114.514	156.875	95.2569	85.0954
PA0921	hypothetical protein	45.8091	55.4306	11.4068	127.289	28.8071	24.0093	13.5143	16.0469	11.5667	12.7068
PA0922	hypothetical protein	774.484	87.5491	621.466	553.696	560.499	593.349	302.365	332.682	282.134	346.583
PA0923	DNA Polymerase IV, DinB	161.516	73.2457	322.111	37.2954	228.231	86.2102	306.726	242.935	342.69	342.741
PA0924	hypothetical protein	79.1582	66.8992	99.9738	304.628	498.456	549.979	237.145	250.321	378.526	401.575
PA0925	hypothetical protein	593.432	149.191	142.427	50.0465	128.841	77.9877	194.557	153.547	55.5557	68.1091
PA0926	hypothetical protein	165.56	60.4361	17.1976	12.0192	135.88	118.317	52.6751	63.3944	23.3444	22.5031
PA0927	D-lactate dehydrogenase (fermentative)	158.184	137.815	22.0107	9.92817	111.358	71.7439	46.0015	65.415	25.8057	36.5814
PA0928	sensor/response regulator hybrid	79.84	191.939	20.6551	13.9387	49.5843	41.8758	50.82	42.2464	42.1671	41.027
PA0929	two-component response regulator	80.9199	59.2227	34.7117	28.0364	51.7469	45.7901	67.9849	47.5028	40.6323	54.059
PA0930	two-component sensor	132.659	93.4043	45.2163	12.9267	26.5421	25.6445	53.6713	48.2802	35.3017	40.1383
PA0931	ferric enterobactin receptor PirA	101.945	74.4031	385.458	457.879	113.259	80.0547	186.806	209.227	415.013	370.939
PA0932	cysteine synthase B	490.782	151.071	286.129	69.8735	74.3338	68.5935	154.238	184.656	272.462	261.16
PA0933	probable RNA methyltransferase	212.884	115.517	499.028	289.56	90.8601	115.129	136.588	149.988	299.097	257.213
PA0934	GTP pyrophosphokinase	131.309	115.478	68.5873	43.4514	79.6946	71.4534	104.625	97.7417	77.6763	75.8794
PA0935	conserved hypothetical protein	184.911	207.965	23.182	16.9665	48.7421	26.7682	108.346	106.327	110.423	126.828
PA0936	lipopolysaccharide biosynthetic protein LpxO2	26.0139	23.0428	66.3579	166.525	174.885	65.0202	110.241	169.634	281.467	296.565
PA0937	conserved hypothetical protein	57.3678	56.6836	268.743	70.4339	2187.92	330.644	245	274.389	363.602	456
PA0938	hypothetical protein	534.239	29.0903	18.8177	8.15916	29.6095	25.5056	89.4861	54.2776	28.5504	36.6904
PA0939	hypothetical protein	14.4701	18.933	78.5141	357.324	12.7247	13.1111	177.206	134.769	95.4516	123.358
PA0940	hypothetical protein	51.5427	50.8866	239.038	18.0371	57.3182	40.6321	112.332	179.423	85.3264	102.44
PA0941	hypothetical protein	36.9956	39.545	263.522	10.2209	30.8686	20.6412	52.9821	61.4062	24.8291	26.142
PA0942	probable transcriptional regulator	163.354	43.9554	2011.24	600.365	732.48	34.502	116.62	143.082	144.208	148.075
PA0943	hypothetical protein	33.7792	35.3753	32.8412	13.1692	40.092	19.8173	28.5435	28.7707	193.313	235.96
PA0944	phosphoribosylaminoimidazole synthetase	86.1135	138.916	25.5059	10.752	50.3128	45.1335	36.7927	25.8102	53.6889	62.7686
PA0945	phosphoribosylaminoimidazole synthetase	396.358	277.588	88.3072	38.1611	71.8356	66.5102	67.8223	60.4182	20.6653	28.296
PA0946	hypothetical protein	263.69	81.0717	44.1536	10.0536	37.884	25.9285	86.4059	67.2585	40.4802	47.3815
PA0947	conserved hypothetical protein	51.3551	30.561	176.935	66.7537	68.6601	81.643	20.8921	20.1948	14.0626	21.1215
PA0948	hypothetical protein	43.8919	44.3642	17.1551	42.5983	45.0317	42.9365	29.0772	31.5104	32.3496	38.1447
PA0949	Trp repressor binding protein WrbA	253.458	781.917	35.2218	15.7496	78.1922	105.4	185.471	132.695	117.524	144.439
PA0950	probable arsenate reductase	594.636	24.4277	63.4814	39.4032	165.609	221.45	198.742	201.808	352.706	331.749
PA0951	probable ribonuclease	81.6017	173.124	67.0475	182.475	114.124	68.0254	160.831	180.587	166.007	145.311
PA0952	hypothetical protein	127.081	68.693	272.403	253.557	160.886	170.123	277.621	252.959	204.382	245.411
PA0953	probable thioredoxin	458.005	67.5191	50.8701	29.7259	109.276	171.632	132.489	195.731	249.086	270.719
PA0954	probable acylphosphatase	89.5774	86.7896	23.1301	12.2199	37.0872	33.4729	328.254	311.96	311.825	327.412
PA0955	hypothetical protein	129.85	521.311	60.5718	27.016	87.7244	70.2287	116.556	161.786	98.307	91.3433
PA0956	prolyl-tRNA synthetase	125.631	107.498	60.671	28.417	68.0341	70.8916	62.7278	52.8137	19.3586	24.1412
PA0957	hypothetical protein	52.1879	40.2028	9.90952	5.22337	27.3502	18.0244	42.4128	51.0479	13.6513	13.9066
PA0958	Basic amino acid, basic peptide and imipenem outer membrane porin OprD precursor	126.784	45.3007	118.343	49.5446	126.968	120.987	277.632	258.907	167.628	163.684
PA0959	hypothetical protein	97.6218	104.319	60.8411	25.9663	63.3903	44.4832	221.441	129.701	288.564	283.069
PA0960	hypothetical protein	170.865	95.9225	48.2117	14.1806	143.258	51.6372	169.367	197.665	68.4692	80.6185
PA0961	probable cold-shock protein	54.1464	50.7877	785.729	162.803	54.6492	59.8244	159.286	232.025	217.162	249.047
PA0962	probable dna-binding stress protein	78.4123	212.47	227.678	65.8546	267.14	251.981	251.113	185.095	220.377	241.551
PA0963	aspartyl-tRNA synthetase	89.1652	56.3632	9.5226	2.91767	22.3731	29.2383	18.8483	20.7806	5.45641	7.27564
PA0964	conserved hypothetical protein	122.136	186.222	35.3529	24.9406	72.3103	46.1178	57.4629	51.9488	53.1298	58.8878
PA0965	Holliday junction resolvase RuvC	525.613	125.08	46.8175	28.8937	195.759	36.3581	70.5647	63.9717	24.6545	30.9278
PA0966	Holliday junction DNA helicase RuvA	62.9046	142.405	20.2489	10.3004	37.6962	30.8781	35.8137	36.2502	25.8886	24.2098
PA0967	Holliday junction DNA helicase RuvB	88.7721	85.8333	57.4403	27.5764	36.5295	32.1471	38.1256	30.0599	14.5466	19.2794
PA0968	conserved hypothetical protein	159.042	65.3082	19.1322	11.6027	43.8769	37.5344	33.2643	36.8351	15.7139	15.9889
PA0969	TolQ protein	71.1321	88.7219	10.5802	6.1016	49.9656	45.0767	36.1435	39.3404	23.2165	27.4476
PA0970	TolR protein	38.6525	35.0851	29.5018	34.2886	26.4226	20.9474	27.7569	34.1932	10.0111	12.6361
PA0971	TolA protein	76.2845	86.3939	26.5923	16.9456	39.5685	19.1734	37.2325	31.6414	42.1222	52.0453
PA0972	TolB protein	93.1192	80.9398	31.7785	64.5749	51.3314	51.5541	60.6094	49.5621	26.0131	24.6098
PA0973	Peptidoglycan associated lipoprotein OprL precursor	68.2035	44.1004	34.6975	16.4563	56.8516	58.0693	49.2089	29.8816	22.736	29.93
PA0974	conserved hypothetical protein	125.358	75.2462	11.0167	6.62366	64.2463	66.0956	54.8714	44.2993	38.4832	41.6582
PA0975	probable radical activating enzyme	97.88	72.2741	127.621	103.138	50.9051	56.9514	79.7114	108.66	64.8403	82.5047
PA0976	conserved hypothetical protein	62.1039	56.433	46.6664	18.1793	83.8831	83.9095	245.591	263.252	177.94	162.119
PA0977	hypothetical protein	18.7748	20.0684	8.91762	6.28979	18.8936	11.8437	76.7173	91.0008	55.8288	67.0547
PA0978	conserved hypothetical protein	87.3856	60.5614	93.4603	334.71	73.7647	118.613	153.436	139.178	127.016	132.417
PA0979	conserved hypothetical protein	40.8809	710.026	217.551	24.9124	522.004	416.656	56.1951	54.012	65.4804	82.656
PA0980	hypothetical protein	12.8948	17.4964	8.80899	2.72669	10.1695	5.55567	14.5724	41.2834	22.9572	34.3474
PA0981	hypothetical protein	7.94373	8.39537	5.93721	2.29594	4.93965	3.65538	7.20144	8.47523	6.27771	8.44496
PA0982	hypothetical protein	98.9946	644.518	77.9206	44.8022	74.5899	92.8743	113.164	112.476	90.4288	77.776
PA0983	conserved hypothetical protein	150.775	159.776	100.106	56.0728	122.342	70.557	235.715	222.955	190.502	216.079
PA0984	colicin immunity protein	2.24676	1.98508	2.96624	1.15424	2.42999	1.96974	2.52033	1.54757	9.31286	9.80229
PA0985	pyocin S5	28.7548	24.6651	10.1221	3.28708	34.8564	14.451	14.585	13.5085	13.0152	17.6413
PA0986	conserved hypothetical protein	13.1539	11.7563	5.17321	1.15529	45.2856	13.8394	5.79814	7.85184	15.6895	19.0534
PA0987	conserved hypothetical protein	56.2197	51.4621	30.9523	10.1212	129.818	62.9632	37.4026	31.8186	49.2388	59.8309
PA0988	hypothetical protein	171.123	105.675	33.7052	10.7329	182.967	21.0379	184.755	277.985	144.818	156.563
PA0989	hypothetical protein	76.0283	54.6656	74.9024	25.5565	90.1771	102.029	189.128	205.62	95.2477	111.528
PA0990	conserved hypothetical protein	78.6659	48.6971	447.593	172.491	234.298	294.64	296.406	306.617	154.364	182.237
PA0991	hypothetical protein	29.2124	22.0865	7.32587	2.24994	10.9378	20.3097	21.1371	25.7726	38.5063	53.4834
PA0992	fimbrial subunit CupC1	82.6907	2045.77	45.5233	30.4369	256.105	170.256	95.0467	59.9633	218.067	261.281
PA0993	chaperone CupC2	45.8915	45.4524	354.584	3.98549	39.2725	37.3934	38.2287	50.4014	17.6682	24.836
PA0994	usher CupC3	102.449	147.443	388.672	70.551	75.2501	72.4194	310.346	254.552	389.045	350.804
PA0995	methylated-DNA--protein-cysteine methyltransferase	20.1751	17.6481	43.6529	19.94	19.6163	46.0742	155.102	166.93	179.827	193.691
PA0996	probable coenzyme A ligase	61.7569	224.303	87.0031	189.939	41.0903	40.5232	59.6189	58.241	87.0704	117.364
PA0997	Homologous to beta-keto-acyl-acyl-carrier protein synthase	58.6536	38.8091	220.939	179.872	87.0941	265.23	159.711	132.705	89.6282	120.677
PA0998	Homologous to beta-keto-acyl-acyl-carrier protein synthase	255.123	51.1334	34.7491	245.053	47.1444	43.9566	83.846	71.8228	110.049	130.852
PA0999	3-oxoacyl-[acyl-carrier-protein] synthase III	80.5546	63.4577	205.133	47.2581	54.0431	42.9238	62.7871	47.6484	47.5348	55.6931
PA1000	Quinolone signal response protein	320.097	215.622	25.8507	19.3712	57.8588	39.9503	88.3559	66.173	101.038	128.486
PA1001	anthranilate synthase component I	108.238	68.3501	32.6192	78.3715	53.0444	40.7773	57.4925	58.4231	43.256	45.8888
PA1002	anthranilate synthase component II	129.049	125.462	24.7833	73.9385	26.6047	22.3679	38.7211	38.9354	36.4702	45.7555
PA1003	Transcriptional regulator MvfR	52.0873	44.7731	35.8925	102.125	32.2785	31.0486	71.7304	86.9997	70.8939	89.1195
PA1004	quinolinate synthetase A	116.603	106.027	35.9539	18.2421	157.158	138.222	58.7978	62.862	153.572	174.848
PA1005	conserved hypothetical protein	42.7204	22.2843	28.2974	22.4157	29.5696	27.3427	31.0948	32.2005	167.03	171.767
PA1006	conserved hypothetical protein	7.8076	10.0238	13.5906	10.606	14.2044	11.8116	21.7883	48.5852	82.2431	101.003
PA1007	conserved hypothetical protein	121.631	53.828	51.3897	16.9247	44.4512	70.2918	67.52	64.5078	77.2684	84.4173
PA1008	bacterioferritin comigratory protein	128.161	916.507	82.3274	209.763	80.8043	87.8237	275.317	213.177	86.7748	96.609
PA1009	hypothetical protein	137.206	98.5659	57.852	72.4661	108.333	93.6856	216.351	181.019	132.392	139.294
PA1010	dihydrodipicolinate synthase	56.1095	49.6534	15.483	11.4462	41.6854	34.6156	31.0456	31.8039	51.5215	68.1171
PA1011	hypothetical protein	107.68	136.271	43.497	14.9843	37.2921	34.9502	25.595	25.9242	24.4679	26.565
PA1012	conserved hypothetical protein	39.8742	78.8492	16.6591	6.68708	32.3866	24.123	47.3138	39.1925	73.6041	82.8479
PA1013	phosphoribosylaminoimidazole-succinocarboxamide synthase	37.4536	37.3604	13.9243	4.50824	29.655	26.9702	29.6176	25.496	49.4646	70.3834
PA1014	probable glycosyl transferase	161.853	94.598	19.2003	15.5614	23.8845	19.2365	44.3629	65.6782	224.556	210.865
PA1015	probable transcriptional regulator	173.495	145.307	69.3052	58.9835	87.9862	142.269	143.924	119.935	141.242	158.222
PA1016	hypothetical protein	152.122	104.846	32.646	23.0469	60.5904	44.5721	127.725	74.1457	245.812	242.739
PA1017	pimeloyl-CoA synthetase	67.1968	63.6017	64.5961	12.818	35.8865	46.554	28.7955	25.6125	17.1877	20.6509
PA1018	hypothetical protein	98.235	98.9507	466.196	148.015	768.247	721.972	152.689	131.453	255.143	270.19
PA1019	cis,cis-muconate transporter MucK	170.63	43.652	15.9884	8.32644	40.3538	57.3181	54.5988	85.0834	62.1618	73.8676
PA1020	probable acyl-CoA dehydrogenase	381.715	433.611	150.239	55.6922	123.588	140.457	117.074	80.5402	137.187	163.191
PA1021	probable enoyl-CoA hydratase/isomerase	79.236	585.935	114.781	4.60443	32.7565	32.0587	82.2813	85.7602	46.9618	50.4153
PA1022	probable acyl-CoA dehydrogenase	70.7797	72.0301	72.0353	32.0637	120.231	137.673	119.834	124.905	179.931	185.072
PA1023	probable short-chain dehydrogenase	88.4838	64.1953	31.7549	196.23	37.7132	32.9552	132.69	142.275	123.515	151.127
PA1024	2-Nitropropane Dioxygenase	94.2769	68.7392	16.7678	20.1031	37.0417	34.9818	35.7427	30.2188	49.0463	53.7157
PA1025	probable porin	44.3372	41.2597	25.5028	12.4499	28.0388	37.7601	107.873	115.715	112.701	134.34
PA1026	hypothetical protein	90.2272	73.6656	50.7001	22.0101	63.0887	70.8095	115.435	99.721	50.6987	59.2682
PA1027	probable aldehyde dehydrogenase	135.917	124.071	32.7893	34.0878	79.3475	83.8337	75.4588	80.5292	42.219	45.8322
PA1028	probable oxidoreductase	74.0557	105.568	36.8368	55.1367	45.2702	56.2538	67.1463	63.5768	64.0201	59.0957
PA1029	hypothetical protein	96.5465	104.286	21.6659	10.5555	39.6254	32.8037	32.2834	74.9284	50.4498	61.7748
PA1030	hypothetical protein	74.6189	55.7405	41.3621	12.1196	34.2134	25.6192	128.054	125.184	46.9999	68.4767
PA1031	conserved hypothetical protein	79.4464	94.2221	120.09	19.0157	60.3116	54.6034	43.9346	50.3954	19.7354	23.6221
PA1032	QuiP	193.056	53.1487	25.8366	14.817	621.748	854.234	234.086	225.973	167.887	148.04
PA1033	probable glutathione S-transferase	116.575	92.5206	65.7533	76.3766	233.569	116.385	258.209	268.373	318.089	272.107
PA1034	hypothetical protein	461.281	283.471	41.4896	54.4585	197.017	47.4315	153.2	124.43	361.995	345.365
PA1035	hypothetical protein	221.926	56.9804	26.6112	6.83764	36.0458	34.9691	89.4518	42.0438	27.1884	32.3942
PA1036	hypothetical protein	63.4354	170.143	13.008	10.1665	72.5469	48.9909	39.8902	62.3223	20.1398	24.1613
PA1037	conserved hypothetical protein	61.3305	65.8968	94.2585	357.205	189.357	59.5782	166.01	155.57	230.879	226.905
PA1038	hypothetical protein	30.8918	39.6225	10.7597	134.695	8.8265	6.97615	68.0341	33.85	152.355	182.751
PA1039	conserved hypothetical protein	202.176	89.5397	54.3654	58.3687	53.3858	36.2065	359.76	280.801	527.971	494.282
PA1040	hypothetical protein	47.1773	50.7745	15.6436	14.5911	44.178	34.5335	50.1456	43.8776	28.1322	39.5626
PA1041	probable outer membrane protein precursor	61.12	103.251	41.9194	50.8536	51.7753	42.3051	73.1194	106.151	162.864	177.284
PA1042	conserved hypothetical protein	50.6916	42.1154	9.94258	6.5658	14.4377	14.5457	72.4026	34.4952	25.9094	30.544
PA1043	hypothetical protein	109.528	113.183	34.1401	22.2568	66.5886	52.4758	72.7633	57.306	25.8091	34.513
PA1044	hypothetical protein	72.7519	43.5102	27.6109	222.241	108.863	46.2204	82.1713	106.588	517.404	473.973
PA1045	hypothetical protein	65.3527	137.426	18.4729	17.828	35.8523	29.5902	28.9168	29.0909	23.7143	26.1105
PA1046	hypothetical protein	82.8006	86.6577	81.3686	29.2534	90.621	113.897	88.8907	103.967	24.9415	32.6265
PA1047	probable esterase	93.7095	151.967	183.884	259.287	65.5984	88.0258	204.652	147.207	295.128	306.297
PA1048	probable outer membrane protein precursor	145.147	104.022	46.2366	17.7026	65.3764	86.3275	59.7643	52.2498	85.921	92.436
PA1049	pyridoxine 5'-phosphate oxidase	50.504	40.2622	56.9632	21.0482	106.043	200.932	60.9185	54.6427	27.0363	28.8595
PA1050	conserved hypothetical protein	45.4614	50.3986	37.9188	34.7151	27.703	48.6247	36.9473	34.3096	57.2392	65.9337
PA1051	probable transporter	51.4146	53.2542	9.61668	4.09004	35.4141	26.4967	37.2508	15.6491	14.7298	18.7744
PA1052	conserved hypothetical protein	96.9272	87.3205	16.0938	21.8227	15.4842	19.287	13.335	19.3742	3.95917	4.66866
PA1053	conserved hypothetical protein	165.977	116.456	248.064	776.979	275.252	248.118	456.241	409.729	362.752	295.026
PA1054	probable NADH dehydrogenase	50.4948	44.14	62.9524	30.4034	46.6308	36.579	58.4452	62.2338	56.5374	60.6478
PA1055	conserved hypothetical protein	118.598	77.372	980.225	1751.29	43.1195	330.512	278.908	158.353	1131.48	949.661
PA1056	probable NADH dehydrogenase	165.093	76.8971	21.3777	44.7855	45.5951	44.5716	86.3406	101.087	77.8353	101.075
PA1057	conserved hypothetical protein	45.919	40.8359	12.0067	6.11833	36.3987	32.2797	37.9493	61.1325	41.0471	55.0144
PA1058	conserved hypothetical protein	39.6676	35.3154	21.3478	10.2073	37.0398	40.5985	103.04	110.538	165.078	200.359
PA1059	conserved hypothetical protein	33.5366	37.6176	14.8218	8.36408	120.919	25.354	130.134	114.061	135.849	126.062
PA1060	hypothetical protein	51.0806	52.3046	31.0369	130.007	45.026	49.3444	90.4709	64.4435	91.853	85.2515
PA1061	conserved hypothetical protein	152.215	52.033	10.3269	8.33291	31.0787	17.75	89.4344	66.5987	206.648	211.305
PA1062	hypothetical protein	145.705	178.618	27.6267	14.5786	50.8363	38.3909	107.952	76.2152	200.413	221.571
PA1063	hypothetical protein	80.563	174.819	10.1882	7.19729	43.8309	36.7305	44.0136	61.7304	38.285	38.7244
PA1064	hypothetical protein	96.757	75.0835	24.4054	24.3855	69.2462	57.2423	71.2186	63.546	251.219	249.382
PA1065	conserved hypothetical protein	131.918	134.511	31.207	13.3783	58.1092	52.6589	92.3969	83.195	119.035	150.167
PA1066	probable short-chain dehydrogenase	44.8482	39.1015	9.39468	7.96679	21.2838	31.7494	26.1263	33.1526	9.61361	12.7896
PA1067	probable transcriptional regulator	65.2841	72.9138	249.821	311.805	267.88	242.719	164.938	145.481	127.262	146.271
PA1068	probable heat shock protein (hsp90 family)	188.261	103.732	75.4172	167.616	115.433	118.632	112.261	113.451	60.1602	62.7686
PA1069	hypothetical protein	104.225	98.0076	117.592	52.4972	77.3158	58.0062	77.9666	75.9896	66.6384	81.6743
PA1070	branched-chain amino acid transport protein BraG	95.7781	80.3617	12.0094	128.681	41.1026	28.4039	105.168	103.226	29.0047	37.5861
PA1071	branched-chain amino acid transport protein BraF	396.586	648.288	49.4039	74.4323	148.252	148.613	117.03	94.2996	41.468	51.2971
PA1072	branched-chain amino acid transport protein BraE	64.1813	36.4041	20.7401	20.2662	55.463	84.2062	97.7697	91.0166	48.0266	59.3591
PA1073	branched-chain amino acid transport protein BraD	21.3007	31.5964	233.105	14.7668	75.7565	12.1278	197.078	195.665	1022.6	837.418
PA1074	branched-chain amino acid transport protein BraC	52.435	40.1237	71.7755	53.183	135.954	200.534	199.086	89.9929	139.717	157.186
PA1075	hypothetical protein	131.154	96.2995	19.2948	116.144	64.0789	42.4567	357.33	89.1852	11.9505	12.8321
PA1076	hypothetical protein	24.1835	31.4645	21.2219	91.4696	18.0684	18.1443	13.6952	14.8729	11.1761	12.2948
PA1077	flagellar basal-body rod protein FlgB	56.3703	52.3573	15.9837	11.9105	150.694	18.6683	283.122	183.678	238.94	295.016
PA1078	flagellar basal-body rod protein FlgC	140.836	405.563	43.497	16.4103	186.836	147.838	401.702	383.652	344.863	372.572
PA1079	flagellar basal-body rod modification protein FlgD	166.294	520.35	41.7234	17.2297	100.7	83.3445	132.675	120.217	63.2974	86.7956
PA1080	flagellar hook protein FlgE	174.852	187.275	91.7754	90.6784	99.4708	90.4736	376.309	328.211	107.879	117.745
PA1081	flagellar basal-body rod protein FlgF	155.461	142.405	28.4438	15.1474	127.253	70.0645	575.124	648.835	190.806	224.516
PA1082	flagellar basal-body rod protein FlgG	118.479	79.3834	49.6043	28.9523	52.0542	56.0175	125.002	135.538	37.6766	44.9132
PA1083	flagellar L-ring protein precursor FlgH	85.8298	76.6201	126.656	26.7274	155.764	93.3983	613.109	590.101	426.611	459.593
PA1084	flagellar P-ring protein precursor FlgI	223.738	167.294	432.396	160.314	218.762	297.74	331.798	231.342	40.0169	54.8326
PA1085	flagellar protein FlgJ	126.775	107.333	365.235	30.6418	138.532	90.9488	176.163	161.552	134.552	152.736
PA1086	flagellar hook-associated protein 1 FlgK	85.7474	81.5598	30.3568	17.2676	89.1414	56.9771	121.702	109.122	77.5138	88.6488
PA1087	flagellar hook-associated protein type 3 FlgL	191.565	131.53	111.168	66.5697	117.618	94.5095	615.566	642.56	903.454	670.165
PA1088	hypothetical protein	20.8706	11.5544	81.26	28.3961	27.7884	17.1405	138.169	137.822	128.309	160.41
PA1089	conserved hypothetical protein	72.3813	73.969	17.6038	11.2455	45.4357	50.5566	70.9025	58.4255	61.1593	67.4688
PA1090	hypothetical protein	133.369	64.4079	25.8047	28.4065	35.665	57.2797	95.1781	105.464	52.774	58.9294
PA1091	flagellar glycosyl transferase, FgtA	177.256	57.0529	26.9701	68.8489	39.227	53.3533	63.4961	78.955	64.8478	69.7371
PA1092	flagellin type B	40.0146	52.6981	94.1208	13.8408	32.5146	37.2198	41.5347	33.5188	31.2742	37.0171
PA1093	hypothetical protein	85.9991	70.8891	42.7082	27.5847	44.7244	72.8613	159.49	142.02	56.7068	78.1921
PA1094	flagellar capping protein FliD	219.802	56.2945	13.7354	8.80738	43.9447	50.0768	116.564	84.2441	68.7264	109.643
PA1095	hypothetical protein	29.4687	27.2503	10.7928	5.68339	44.8154	13.1884	74.1031	87.1476	80.4314	87.7722
PA1096	hypothetical protein	24.9019	34.4388	16.012	5.34465	26.5307	15.9725	172.844	112.765	434.517	374.747
PA1097	transcriptional regulator FleQ	47.5892	53.4257	58.6683	48.9717	43.7057	62.2108	96.3761	84.8129	130.864	128.927
PA1098	two-component sensor	290.495	165.434	135.455	40.1016	43.296	58.1577	100.329	90.4987	42.6131	41.1381
PA1099	two-component response regulator	123.421	101.345	70.3397	57.2187	601.557	997.722	377.382	410.4	162.214	183.351
PA1100	flagellar hook-basal body complex protein FliE	119.101	202.768	48.721	24.4398	98.8898	83.8464	55.3294	87.3332	51.1654	63.8957
PA1101	Flagella M-ring outer membrane protein precursor	103.689	193.034	754.8	612.962	593.413	647.835	874.335	1094.95	175.344	211.168
PA1102	flagellar motor switch protein FliG	163.089	286.333	36.6435	13.8509	89.3577	99.7495	273.54	551.971	69.9951	85.9625
PA1103	probable flagellar assembly protein	106.33	74.18	27.7259	14.3528	82.6709	58.2524	66.4333	122.822	34.6346	40.6635
PA1104	flagellum-specific ATP synthase FliI	105.217	148.713	252.92	266.174	158.48	100.73	197.139	195.251	169.909	154.845
PA1105	flagellar protein FliJ	178.908	144.456	44.4323	12.199	74.3281	56.3395	236.862	204.321	37.5591	38.48
PA1106	hypothetical protein	110.488	74.1057	386.605	43.3104	149.899	57.9729	179.242	214.494	128.086	150.577
PA1107	conserved hypothetical protein	65.943	28.0681	62.8815	34.9326	131.624	139.226	26.6255	33.9737	34.5723	33.3274
PA1108	probable major facilitator superfamily (MFS) transporter	42.1805	33.5419	43.5443	35.8652	50.5632	68.543	120.379	117.411	43.3321	51.5504
PA1109	probable transcriptional regulator	38.1217	43.2167	74.4726	38.1779	65.6724	57.116	106.172	89.5866	56.6515	52.3503
PA1110	hypothetical protein	95.4254	60.5548	17.9486	7.29766	29.7347	22.5636	40.07	31.5856	26.3069	30.0229
PA1111	hypothetical protein	124.706	107.306	273.168	24.3938	76.3256	55.7776	73.9336	109.364	33.5318	38.4497
PA1112	conserved hypothetical protein	245.153	307.549	272.436	57.7498	172.598	93.8403	278.043	229.466	135.493	162.25
PA1113	probable ATP-binding/permease fusion ABC transporter	43.718	95.6202	43.497	106.161	40.5416	37.4124	93.7333	91.6957	96.2985	104.513
PA1114	hypothetical protein	358.525	298.706	65.9526	19.8042	160.108	101.531	178.947	80.9293	19.6631	27.2032
PA1115	hypothetical protein	139.857	188.108	88.7086	26.489	95.8168	90.2733	147.272	169.439	339.498	336.128
PA1116	hypothetical protein	267.064	491.151	117.843	79.6153	90.9843	104.622	224.865	249.126	168.591	185.324
PA1117	hypothetical protein	138.091	56.3868	19.2853	9.02484	40.2058	24.8427	20.6791	25.8963	12.832	17.4757
PA1118	hypothetical protein	35.6049	30.5082	15.9176	7.5444	38.5043	16.6165	129.649	95.9904	151.913	141.69
PA1119	probable outer membrane protein precursor	121.384	96.3786	32.4775	62.3166	57.8816	47.7977	150.15	156.319	384.181	408.658
PA1120	conserved hypothetical protein	49.813	47.9453	38.8304	21.4371	41.822	37.5513	181.867	147.59	186.036	191.574
PA1121	conserved hypothetical protein	34.5319	33.2435	13.9999	122.601	38.6181	33.7864	161.06	85.6449	69.4616	85.5068
PA1122	probable peptide deformylase	97.0873	85.0329	46.8618	32.5853	66.0045	35.6045	472.478	298.682	58.4418	71.455
PA1123	hypothetical protein	141.708	116.981	13.5924	11.6344	49.1637	42.9611	50.1297	41.273	8.42821	11.7827
PA1124	deoxyguanosinetriphosphate triphosphohydrolase	39.1924	28.7804	12.8191	8.523	28.3746	48.2838	63.7274	49.476	50.7402	65.2167
PA1125	probable cobalamin biosynthetic protein	93.7049	60.7131	18.3265	17.2258	47.16	42.0463	25.6282	29.8913	19.5452	25.9247
PA1126	hypothetical protein	69.1416	2838.78	45.8256	120.38	97.9679	222.441	131.696	195.103	204.717	194.319
PA1127	probable oxidoreductase	102.981	761.221	80.4586	83.6792	117.211	84.4935	106.237	161.308	128.198	124.975
PA1128	probable transcriptional regulator	63.8427	87.3831	34.4897	21.5752	45.0544	28.8642	51.4579	37.3696	29.7327	35.2503
PA1129	probable fosfomycin resistance protein	63.1929	230.019	16.1254	6.51144	40.7635	29.868	31.8139	56.0956	16.0227	15.0923
PA1130	rhamnosyltransferase 2	119.667	95.951	61.6027	31.297	64.8074	66.9163	87.121	56.8667	171.871	161.13
PA1131	probable major facilitator superfamily (MFS) transporter	159.689	131.391	61.2567	37.0863	204.41	149.555	50.883	47.6774	26.4521	29.9644
PA1132	hypothetical protein	190.444	131.767	405.95	542.005	313.082	301.067	335.944	294.97	217.103	218.753
PA1133	hypothetical protein	58.1091	99.3859	19.7293	27.6224	34.9759	29.887	25.5148	45.8982	9.88324	11.7474
PA1134	hypothetical protein	51.1355	44.9908	30.6118	363.599	71.9949	54.5781	58.3352	100.553	34.0469	46.9916
PA1135	conserved hypothetical protein	106.348	91.683	31.2259	178.582	95.1794	34.8934	164.975	183.136	155.308	174.72
PA1136	probable transcriptional regulator	31.5965	35.2566	22.3082	20.1825	27.8055	15.2781	140.012	77.1721	86.1733	87.7258
PA1137	probable oxidoreductase	183.209	129.136	36.9269	9.12521	74.4021	84.6734	75.6982	63.9026	26.8013	37.6074
PA1138	probable transcriptional regulator	55.7754	51.7176	98.689	265.894	34.9475	48.4227	183.107	182.461	61.9336	75.0311
PA1139	hypothetical protein	109.116	58.7083	26.8284	23.2898	33.5418	39.8556	36.0267	39.0797	14.837	22.8707
PA1140	conserved hypothetical protein	98.2568	63.6863	34.0122	20.8179	83.6355	96.565	230.897	257.368	170.939	177.248
PA1141	probable transcriptional regulator	101.722	98.4659	48.9076	22.4443	67.2487	65.5416	71.4347	69.3999	46.5387	46.5203
PA1142	probable transcriptional regulator	133.652	50.6954	18.7421	23.4989	13.4304	22.0396	70.0002	47.3718	69.5664	94.7326
PA1143	hypothetical protein	136.75	75.3143	25.0572	73.123	42.4651	45.1461	142.464	142.241	71.7062	73.0254
PA1144	probable major facilitator superfamily (MFS) transporter	59.9212	104.009	60.4349	53.6347	38.0604	21.1052	60.1181	48.3372	27.4926	32.372
PA1145	probable transcriptional regulator	409.294	320.963	87.098	9.63124	34.202	17.393	54.6183	25.4366	38.9557	36.6682
PA1146	probable iron-containing alcohol dehydrogenase	249.655	127.157	81.3119	19.1412	133.803	109.548	59.4654	43.8231	41.8802	45.0889
PA1147	probable amino acid permease	53.7346	70.8825	147.963	51.3596	57.341	37.1283	37.1443	59.4491	25.5499	25.0279
PA1148	exotoxin A precursor	137.83	235.394	25.6334	23.4445	29.3591	21.0737	69.4609	53.8301	49.6651	55.5719
PA1149	hypothetical protein	104.252	77.9457	241.56	16.632	101.257	74.5659	70.5533	31.7494	35.9516	36.135
PA1150	pyocin S2	109.775	51.1175	258.97	20.768	55.8727	39.218	120.987	126.393	176.246	168.655
PA1151	pyocin S2 immunity protein	13.5766	15.0497	10.0087	5.5412	19.5196	11.2629	16.8912	12.9396	24.9138	29.1423
PA1152	hypothetical protein	493.458	19.5211	4.34545	3.46691	11.2508	4.88646	20.9287	9.40426	18.1694	20.2045
PA1153	hypothetical protein	21.0536	31.8602	19.6443	18.447	18.4953	25.0321	32.0189	34.0756	67.0049	73.5485
PA1154	conserved hypothetical protein	113.981	77.8611	140.48	22.0502	61.1761	47.9166	129.416	93.2248	95.2681	103.883
PA1155	NrdB, tyrosyl radical-harboring component of class Ia ribonucleotide reductase	232.931	135.256	25.7043	11.2957	88.4073	55.2347	61.9308	56.8561	30.5382	30.7602
PA1156	NrdA, catalytic component of class Ia ribonucleotide reductase	126.519	102.565	21.8453	12.8054	54.1199	50.7144	48.1371	36.557	19.7043	28.0253
PA1157	probable two-component response regulator	113.991	107.354	37.415	23.4592	35.7945	41.214	67.9588	60.2027	150.851	150.451
PA1158	probable two-component sensor	40.7116	32.922	26.9182	187.552	29.9737	20.8527	97.5533	98.0679	137.415	157.398
PA1159	probable cold-shock protein	41.4274	17.1826	5.40348	5.32339	14.4879	7.89946	31.1318	17.1463	12.8939	12.1224
PA1160	hypothetical protein	114.763	107.854	69.7256	71.032	179.006	153.071	117.331	179.378	82.4779	96.1283
PA1161	rRNA methyltransferase	45.2043	44.4572	8.86438	11.8865	24.0976	18.6304	46.6666	31.0246	14.156	17.4615
PA1162	succinyl-diaminopimelate desuccinylase	83.94	138.138	52.3627	41.9584	54.063	39.9314	39.005	36.6868	24.8205	28.3566
PA1163	probable glucosyl transferase	85.3905	64.9339	92.1992	47.4996	105.89	52.3937	84.7546	70.0153	32.8958	48.8236
PA1164	conserved hypothetical protein	60.0584	73.3227	24.5613	20.0152	38.5839	36.0866	80.3449	52.2837	22.6495	27.4194
PA1165	PcpS	60.9553	47.0418	22.313	23.2229	47.6153	32.488	26.3106	25.3068	11.6808	14.4984
PA1166	hypothetical protein	41.7092	42.0692	294.419	430.315	114.608	127.446	171.136	80.9598	215.451	209.375
PA1167	hypothetical protein	69.6861	64.8745	119.387	45.3375	124.009	128.355	244.194	171.568	579.9	561.138
PA1168	hypothetical protein	153.933	105.961	73.4523	145.589	64.6537	46.5792	48.6032	55.8992	44.8462	56.3193
PA1169	probable lipoxygenase	115.141	107.282	26.7359	23.9122	57.101	46.2136	72.7199	70.5062	46.5461	41.8574
PA1170	conserved hypothetical protein	139.793	101.061	64.4213	30.0772	51.3827	97.9881	66.313	66.5344	22.4214	28.1505
PA1171	probable transglycolase	83.638	74.5889	26.8379	13.9889	27.8795	27.469	55.5332	47.4433	45.7001	49.1125
PA1172	cytochrome c-type protein NapC	88.8087	76.0266	384.54	738.214	54.6606	42.5135	190.582	213.307	387.521	349.316
PA1173	cytochrome c-type protein NapB precursor	104.019	95.1256	347.405	574.876	74.4135	51.2826	115.577	130.974	161.986	204.784
PA1174	periplasmic nitrate reductase protein NapA	164.262	186.344	109.886	66.6488	118.296	117.712	386.52	386.874	160.97	164.197
PA1175	NapD protein of periplasmic nitrate reductase	110.906	1307.1	2441.37	1359.56	2280.24	2570.4	398.849	374.403	201.951	224.996
PA1176	ferredoxin protein NapF	90.3096	831.353	52.0557	138.773	58.6043	32.0208	62.1507	43.019	35.7339	36.543
PA1177	periplasmic nitrate reductase protein NapE	18.5323	12.6755	198.417	380.01	13.2198	15.2781	73.1045	54.7118	105.169	125.945
PA1178	PhoP/Q and low Mg2+ inducible outer membrane protein H1 precursor	122.84	135.489	62.4879	12.3956	79.5357	66.7727	130.722	65.3045	123.288	170.079
PA1179	two-component response regulator PhoP	60.9416	43.4344	16.1915	12.8138	27.4128	33.7254	39.3543	47.9309	125.312	132.378
PA1180	two-component sensor PhoQ	357.385	238.619	119.287	16.1594	87.1269	93.2026	70.2441	107.556	45.5549	46.5432
PA1181	conserved hypothetical protein	88.3237	138.712	59.1454	28.3835	70.1738	70.8979	139.442	70.6399	72.4495	84.5263
PA1182	probable transcriptional regulator	182.848	247.759	54.1576	21.7173	98.4175	64.0227	79.3006	72.5755	53.2534	60.666
PA1183	C4-dicarboxylate transport protein	107.918	87.8645	25.3548	8.84502	75.6712	34.6093	78.8884	122.096	119.041	109.128
PA1184	probable transcriptional regulator	79.8606	55.1558	8.34059	9.19701	21.584	21.0652	22.0612	18.8229	19.6199	22.4615
PA1185	probable glutathione S-transferase	159.09	75.9475	76.6122	80.1823	156.464	191.184	37.6504	36.8978	66.0404	79.6222
PA1186	hypothetical protein	138.86	351.788	293.771	215.337	59.4409	94.3643	78.7704	82.9076	35.3501	33.996
PA1187	probable acyl-CoA dehydrogenase	91.6824	88.6493	13.5465	157.613	50.5347	42.0274	85.5642	70.3791	77.061	101.915
PA1188	hypothetical protein	134.897	63.8655	21.1463	12.107	63.8228	51.3899	53.3518	62.2168	38.1986	34.1575
PA1189	conserved hypothetical protein	86.2828	207.299	28.6989	18.5808	57.9897	40.5753	121.997	119.7	315.552	356.417
PA1190	conserved hypothetical protein	200.172	32.6252	783.972	775.279	85.8066	39.9755	244.751	274.921	136.602	145.212
PA1191	hypothetical protein	104.631	72.0013	23.2941	16.3544	37.0914	36.6863	125.936	78.914	44.9845	51.3009
PA1192	conserved hypothetical protein	68.2657	59.1281	44.4763	17.6057	61.2378	78.0576	137.603	94.6845	434.839	360.659
PA1193	hypothetical protein	105.63	64.0963	11.0573	14.3737	60.727	30.5183	29.9405	22.111	44.7563	54.4226
PA1194	probable amino acid permease	92.8995	77.1477	22.4074	11.7515	31.0663	30.1647	149.38	139.087	77.341	79.709
PA1195	hypothetical protein	101.132	75.1033	13.6079	4.65879	57.4491	41.0235	34.9549	35.7032	17.561	21.1215
PA1196	probable transcriptional regulator	100.045	222.637	26.0573	69.2383	85.4346	54.3841	76.0748	85.0859	59.2058	52.1841
PA1197	hypothetical protein	107.931	108.982	368.693	519.715	545.894	329.95	160.082	134.14	90.6742	112.38
PA1198	conserved hypothetical protein	129.626	127.887	94.7143	154.129	55.1898	72.9965	88.6642	156.681	50.0402	67.0081
PA1199	probable lipoprotein	37.0921	263.251	21.4533	13.9262	27.9136	21.8123	51.4063	48.4597	71.568	79.7009
PA1200	conserved hypothetical protein	149.659	91.9666	27.4897	44.752	41.9245	32.0587	79.1563	53.6676	26.7252	30.2976
PA1201	probable transcriptional regulator	84.6675	128.819	44.3897	31.3319	44.326	58.7512	83.739	81.206	43.0037	56.3738
PA1202	probable hydrolase	59.2211	57.3893	22.3082	11.5926	43.3472	40.3101	105.472	100.745	50.7471	46.624
PA1203	hypothetical protein	200.433	135.856	24.0511	17.0585	107.859	69.9256	108.709	57.0744	19.6178	25.0178
PA1204	conserved hypothetical protein	41.9231	36.73	20.2937	4.34026	40.819	7.63273	61.3308	45.6789	13.9462	16.8467
PA1205	conserved hypothetical protein	63.6459	43.3156	61.2048	302.801	37.2523	40.6006	102.745	140.417	27.5583	28.4636
PA1206	hypothetical protein	105.117	105.381	127.983	533.792	84.9643	89.6293	85.3501	136.424	135.23	129.371
PA1207	glutathione-regulated potassium-efflux system protein KefB	68.8441	71.054	13.5418	42.7112	29.9908	24.4449	40.3631	35.4	19.6974	20.766
PA1208	conserved hypothetical protein	71.791	56.7957	19.5593	15.0804	32.3411	67.8738	58.7498	50.6804	38.1364	47.7652
PA1209	hypothetical protein	70.5189	68.7194	100.937	28.3751	45.2707	92.1988	70.9587	105.545	26.0995	35.9451
PA1210	conserved hypothetical protein	55.9676	44.2785	1031.66	552.23	354.147	195.155	234.301	236.887	332.667	315.762
PA1211	hypothetical protein	75.6256	60.9374	24.0511	92.5904	46.3519	45.8342	52.4793	65.3786	67.793	54.2307
PA1212	probable major facilitator superfamily (MFS) transporter	88.7995	54.6853	360.994	269.323	767.832	468.778	91.6435	82.6796	493.903	501.002
PA1213	hypothetical protein	102.221	120.45	39.9073	114.81	46.1585	45.487	54.9767	43.612	90.09	102.806
PA1214	hypothetical protein	76.6918	148.512	23.2765	69.4302	35.141	25.2657	55.6317	75.7277	21.4465	23.4463
PA1215	hypothetical protein	95.1554	43.2761	39.8554	190.224	42.9488	35.4111	75.3581	97.6556	56.6861	62.195
PA1216	hypothetical protein	114.301	291.451	48.4943	136.176	48.8844	56.9014	195.733	137.918	125.25	162.508
PA1217	probable 2-isopropylmalate synthase	462.091	96.0687	228.424	95.4258	171.175	268.414	55.9397	56.3685	44.6699	41.2492
PA1218	hypothetical protein	38.4191	29.0112	32.0949	28.3793	95.3274	130.35	108.057	162.256	146.199	156.812
PA1219	hypothetical protein	50.8609	66.9981	29.9789	18.9446	40.6952	32.2166	113.56	41.5478	64.388	76.148
PA1220	hypothetical protein	83.9354	56.9936	24.2967	11.1284	45.8398	35.31	30.3081	24.1219	10.6887	12.0403
PA1221	hypothetical protein	111.729	101.542	52.8445	48.1478	80.81	64.048	139.444	112.84	92.8036	105.444
PA1222	probable membrane-bound lytic murein transglycolase A	72.212	116.566	110.02	119.64	121.198	164.618	88.6754	69.5726	282.092	271.277
PA1223	probable transcriptional regulator	40.4096	42.3923	19.3656	13.6836	28.0786	19.7794	22.6578	20.5853	17.4607	21.1033
PA1224	probable NAD(P)H dehydrogenase	54.4713	48.9279	21.5808	20.5673	51.0355	41.0551	107.167	55.8276	103.994	100.378
PA1225	probable NAD(P)H dehydrogenase	82.2743	106.264	28.6989	43.464	51.8322	45.0072	67.1627	48.7811	13.5752	20.9579
PA1226	probable transcriptional regulator	119.087	96.4512	32.52	15.7119	54.8939	44.8052	93.81	121.371	22.6253	31.3843
PA1227	hypothetical protein	50.0464	83.657	22.6767	11.7181	29.3192	93.714	50.5796	73.6319	27.8245	29.0635
PA1228	hypothetical protein	178.822	135.951	25.0302	10.5323	85.9592	53.3545	107.797	65.68	13.1346	17.3064
PA1229	probable transcriptional regulator	50.019	53.1487	115.872	17.0376	34.4865	44.6347	86.6933	63.4854	49.7101	55.9193
PA1230	hypothetical protein	46.1112	48.4861	44.7771	27.7813	52.0599	77.8614	218.096	129.751	73.5833	75.8693
PA1231	conserved hypothetical protein	71.9029	57.5901	32.8228	36.1241	45.8346	28.3299	67.4043	65.4162	40.8746	38.2196
PA1232	hypothetical protein	121.005	274.423	31.769	22.4659	42.3058	33.2582	45.0064	33.8985	17.8617	17.4191
PA1233	hypothetical protein	102.564	108.085	88.3686	39.1857	96.5338	129.232	68.9078	55.5001	35.6578	44.582
PA1234	hypothetical protein	71.3975	57.3563	37.215	16.8494	43.9846	56.8509	43.4342	33.3103	94.1864	112.184
PA1235	probable transcriptional regulator	75.9276	80.5441	103.186	95.6433	61.7571	53.8268	34.0526	33.8512	20.3784	19.7642
PA1236	probable major facilitator superfamily (MFS) transporter	90.3508	74.0151	47.082	16.2556	149.186	132.37	118.618	54.8573	48.9115	49.9325
PA1237	probable multidrug resistance efflux pump	301.727	421.264	130.181	64.1634	146.349	118.086	113.703	105.054	30.6218	31.864
PA1238	probable outer membrane component of multidrug efflux pump	384.498	332.359	122.858	38.7968	74.9883	56.0112	151.138	47.2663	31.7757	37.5266
PA1239	hypothetical protein	767.165	1155.73	201.766	27.706	61.3189	73.0002	66.6257	66.8437	48.2582	51.0212
PA1240	probable enoyl-CoA hydratase/isomerase	124.011	268.936	46.6192	34.2258	113.515	315.764	211.497	171.714	31.8621	34.1091
PA1241	probable transcriptional regulator	50.5635	57.6003	55.2959	21.9808	120.094	56.6804	242.101	173.961	12.1026	13.4077
PA1242	hypothetical protein	101.937	79.2383	23.1632	16.3392	58.4848	60.8345	54.0034	50.9884	68.0696	69.3634
PA1243	probable sensor/response regulator hybrid	132.614	96.3127	25.2981	20.1825	54.6606	66.7753	114.167	74.1122	25.9198	28.2838
PA1244	hypothetical protein	129.465	110.274	12.4034	4.99754	80.9466	48.0123	134.598	99.7659	20.731	20.5135
PA1245	hypothetical protein	58.9877	56.5979	35.1982	24.7702	135.328	58.606	195.215	106.017	127.818	136.04
PA1246	alkaline protease secretion protein AprD	68.899	74.8659	44.4606	26.0165	230.269	89.522	59.8124	73.0073	71.1946	99.4752
PA1247	alkaline protease secretion protein AprE	65.0416	178.057	29.3129	11.5801	34.7085	33.4287	104.446	105.694	92.8002	94.9003
PA1248	Alkaline protease secretion outer membrane protein AprF precursor	120.227	184.876	272.899	53.9441	59.236	72.2615	129.529	161.893	72.2559	72.6557
PA1249	alkaline metalloproteinase precursor	357.244	44.5093	8.75231	5.35301	25.4381	17.5193	52.0888	41.6254	5.70732	10.9273
PA1250	alkaline proteinase inhibitor AprI	66.1627	44.4895	11.6713	8.66101	34.8109	29.1672	21.3765	38.2016	133.515	152.755
PA1251	probable chemotaxis transducer	141.578	398.368	57.001	46.4081	49.7778	54.6539	61.8197	59.2878	70.9354	90.7212
PA1252	probable L-malate dehydrogenase	127.871	67.3729	34.048	14.8375	34.8451	32.3023	45.9261	45.2992	35.3974	48.4656
PA1253	probable semialdehyde dehydrogenase	122.388	102.66	31.6533	90.8827	77.8157	57.8405	75.2282	48.0294	21.6459	20.1573
PA1254	probable dihydrodipicolinate synthetase	135.144	71.6344	102.217	138.856	55.1329	60.5883	63.7309	54.2934	24.9138	21.5275
PA1255	hypothetical protein	74.6463	57.5278	25.8932	14.52	48.2356	62.1982	24.3113	31.7251	17.7477	18.219
PA1256	probable ATP-binding component of ABC transporter	101.379	80.5771	8.26581	262.791	45.5723	87.6785	56.0565	57.2939	69.5975	80.4362
PA1257	probable permease of ABC transporter	27.1396	83.3998	78.4685	14.4615	676.875	602.866	39.1745	38.9717	21.9478	23.4544
PA1258	probable permease of ABC transporter	55.8715	36.4503	10.2402	9.60197	32.3809	28.2329	125.236	110.22	35.6751	41.7522
PA1259	hypothetical protein	57.7613	65.9891	55.414	20.8391	34.9703	108.001	99.0648	66.3962	41.3651	58.3371
PA1260	probable binding protein component of ABC transporter	115.857	72.1092	105.24	16.4982	64.1643	67.7286	101.149	114.892	70.282	72.6052
PA1261	probable transcriptional regulator	84.3701	80.254	30.13	13.6042	38.9766	30.8845	30.8887	26.2662	28.1425	33.6768
PA1262	probable major facilitator superfamily (MFS) transporter	110.575	114.834	82.2444	99.3458	46.9101	48.751	48.5176	35.4791	16.2082	16.4134
PA1263	hypothetical protein	66.1398	53.6433	47.6488	15.1766	41.5887	14.3185	110.894	59.6723	40.577	54.4105
PA1264	probable transcriptional regulator	58.7497	53.6236	16.6969	8.57318	36.3247	37.122	41.5494	24.7247	15.5111	21.1073
PA1265	hypothetical protein	80.4165	94.0638	39.383	24.0342	61.979	58.7007	31.8368	41.4253	22.8604	24.5572
PA1266	probable oxidoreductase	118.819	104.603	48.094	40.6616	469.058	324.856	86.7687	63.3862	44.1943	37.8027
PA1267	hypothetical protein	71.5988	78.3876	28.0093	26.2967	35.9946	37.526	84.1936	52.6743	87.124	90.2223
PA1268	hypothetical protein	252.347	104.947	289.99	299.565	89.2951	81.8336	129.787	104.617	91.4561	98.7466
PA1269	probable transcriptional regulator	171.271	111.019	433.373	30.3909	80.8797	75.3698	174.629	57.5683	49.7368	64.1438
PA1270	hypothetical protein	24.1835	67.2487	107.026	43.7692	27.3274	26.3452	23.3586	24.8933	10.0353	14.7307
PA1271	probable tonB-dependent receptor	70.2444	92.7514	28.4722	12.199	50.768	49.8937	76.739	49.4748	54.2697	71.8579
PA1272	cob(I)alamin adenosyltransferase	123.782	88.2602	93.6114	63.4039	75.324	65.1907	132.734	86.5109	67.8414	86.5765
PA1273	cobyrinic acid a,c-diamide synthase	207.686	214.718	44.8054	42.9872	33.1947	27.1533	46.5168	33.2145	35.2084	39.5424
PA1274	conserved hypothetical protein	133.913	96.1346	25.9971	23.6829	42.2716	36.1245	37.7855	24.9879	18.1936	21.6426
PA1275	cobalamin biosynthetic protein CobD	80.357	59.1633	68.5779	19.6723	52.7598	46.434	63.3278	45.7975	20.4095	26.674
PA1276	cobalamin biosynthetic protein CobC	39.8147	45.1886	11.3596	6.50307	33.2573	22.0964	18.1416	19.3579	13.0878	12.2705
PA1277	cobyric acid synthase	226.616	50.8537	48.8108	15.5446	43.7626	33.214	87.52	60.1028	41.493	47.1068
PA1278	cobinamide kinase	165.048	70.5672	22.5182	20.2293	58.9023	48.1019	48.3393	35.2573	48.3427	62.7207
PA1279	nicotinate-nucleotide--dimethylbenzimidazole phosphoribosyltransferase	117.403	41.8186	72.6966	48.3569	55.8272	80.3362	40.4937	45.8291	74.5824	80.416
PA1280	hypothetical protein	110.012	99.2726	17.5501	7.83867	47.025	26.7332	33.2853	31.7141	13.012	13.4846
PA1281	cobalamin (5'-phosphate) synthase	62.8955	64.6305	25.8366	15.1014	61.592	57.4128	39.8135	45.6447	53.886	53.1663
PA1282	probable major facilitator superfamily (MFS) transporter	39.5997	31.2271	14.8501	11.3668	34.0996	46.3393	80.851	64.9117	21.3186	18.5583
PA1283	probable transcriptional regulator	121.801	204.298	35.9397	16.0967	52.2989	37.3114	72.1908	54.5178	54.6742	65.4005
PA1284	probable acyl-CoA dehydrogenase	176.977	54.0654	65.7014	419.183	42.7326	75.4813	192.366	194.859	174.912	191.469
PA1285	probable transcriptional regulator	79.5791	57.165	15.535	31.1646	47.2909	25.6445	20.6631	37.332	19.1512	25.4641
PA1286	probable major facilitator superfamily (MFS) transporter	35.9664	49.4489	23.4182	170.163	31.2883	30.9539	53.2946	91.7637	76.3938	70.9409
PA1287	probable glutathione peroxidase	201.165	430.294	214.595	43.3887	605.688	665.828	138.624	115.366	150.99	141.452
PA1288	probable outer membrane protein precursor	370.935	1222.1	387.44	714.673	239.465	382.078	644.644	705.091	468.484	483.17
PA1289	hypothetical protein	92.7211	86.8885	35.6516	14.9424	61.1368	41.8632	93.3829	151.858	50.3496	60.5892
PA1290	probable transcriptional regulator	63.3393	345.384	205.37	13.5122	55.0532	35.2027	64.7706	51.858	51.3694	63.2049
PA1291	hypothetical protein	86.0906	85.7212	224.188	101.172	376.37	285.479	91.1488	66.1585	90.332	90.6263
PA1292	probable 3-mercaptopyruvate sulfurtransferase	103.214	76.7718	30.3048	14.1269	24.3397	19.1607	161.975	103.863	155.843	166.843
PA1293	hypothetical protein	82.2698	446.669	65.7391	29.1405	44.3886	40.2596	58.0684	50.6695	53.1704	57.6443
PA1294	ribonuclease D	137.359	89.5138	228.921	115.257	278.582	265.477	113.886	99.7641	179.122	223.324
PA1295	conserved hypothetical protein	109.487	118.67	285.671	42.4728	51.6615	40.992	173.411	181.935	107.036	115.414
PA1296	probable 2-hydroxyacid dehydrogenase	557.388	528.183	55.6926	32.8416	79.9109	61.9709	88.0021	118.349	134.352	127.808
PA1297	probable metal transporter	122.165	96.5583	207.967	136.668	313.877	363.697	63.2957	58.1556	102.181	93.7474
PA1298	conserved hypothetical protein	46.951	45.3691	7.83727	1.64582	30.9711	16.5562	11.8399	19.6497	19.9777	21.9946
PA1299	conserved hypothetical protein	27.8122	32.9286	56.2122	129.706	39.3807	94.863	108.083	91.7576	81.23	100.881
PA1300	probable sigma-70 factor, ECF subfamily	116.433	74.4834	17.84	13.2362	57.984	63.8144	47.6653	47.6083	16.8212	25.1329
PA1301	probable transmembrane sensor	92.0576	71.5288	20.2489	12.8054	41.7424	26.2568	44.2633	26.1437	16.0642	19.8874
PA1302	probable heme utilization protein precursor	149.814	106.429	251.72	240.212	93.3356	116.549	115.453	101.116	63.064	74.7544
PA1303	probable signal peptidase	66.9331	68.5251	20.6873	143.493	62.5947	27.9046	83.3974	99.028	68.4511	58.3643
PA1304	probable oligopeptidase	113.111	81.0735	144.677	18.4846	89.0731	67.3366	105.632	51.6733	100.946	102.745
PA1305	hypothetical protein	66.2084	69.2091	18.3851	10.8642	40.2333	40.8994	44.605	39.7177	15.6914	17.1049
PA1306	probable HIT family protein	68.0038	64.7996	20.7543	6.20767	78.9108	42.9835	23.248	23.5383	13.6861	13.8594
PA1307	conserved hypothetical protein	89.884	101.391	61.7479	18.861	52.3159	26.6041	55.6134	47.1413	98.5075	102.543
PA1308	hypothetical protein	76.2067	60.0932	24.344	210.616	36.3531	30.4299	114.213	64.201	153.399	156.402
PA1309	probable transcriptional regulator	71.2215	64.8853	10.5837	5.80733	31.2872	27.4644	29.6301	21.3109	16.0148	17.5427
PA1310	2-aminoethylphosphonate:pyruvate aminotransferase	51.3917	59.7041	26.1388	18.5892	48.3267	51.27	61.3422	52.9799	97.4635	92.434
PA1311	2-phosphonoacetaldehyde hydrolase	807.753	880.868	23.9756	7.87478	50.7908	54.9758	65.389	74.8387	36.6154	38.2699
PA1312	probable transcriptional regulator	340.903	70.6517	20.4425	19.1621	37.1385	57.0213	78.428	63.4757	11.6324	14.8963
PA1313	probable major facilitator superfamily (MFS) transporter	173.353	109.542	37.5929	20.8475	75.9728	58.4608	66.0737	66.6387	53.7546	53.9601
PA1314	hypothetical protein	84.8689	60.2053	20.0033	17.9995	80.0645	31.5789	64.5084	50.4657	39.4742	43.5559
PA1315	probable transcriptional regulator	79.6478	82.1269	58.5361	18.4386	51.8152	33.4855	139.225	116.675	86.3047	98.4835
PA1316	probable major facilitator superfamily (MFS) transporter	47.5892	55.18	71.6764	31.0809	31.5671	27.3617	41.9788	45.5768	35.7166	41.3886
PA1317	cytochrome o ubiquinol oxidase subunit II	106.01	115.656	198.818	907.477	62.8345	92.2083	267.233	183.292	200.457	236.448
PA1318	cytochrome o ubiquinol oxidase subunit I	223.56	219.366	58.333	142.708	87.8216	85.8203	116.845	168.88	93.5417	105.693
PA1319	cytochrome o ubiquinol oxidase subunit III	111.528	97.968	460.108	216.036	68.6714	59.9254	124.501	155.545	41.0091	53.8348
PA1320	cytochrome o ubiquinol oxidase subunit IV	32.7542	33.3045	18.7374	12.1823	24.6243	36.0613	59.7002	52.7531	42.34	48.8398
PA1321	cytochrome o ubiquinol oxidase protein CyoE	90.1082	127.863	244.951	105.479	115.701	118.834	149.662	165.708	271.48	221.023
PA1322	probable TonB-dependent receptor	151.466	112.972	318.616	284.513	480.04	633.346	170.557	136.216	111.547	92.6219
PA1323	hypothetical protein	84.306	76.9631	24.1881	7.85387	28.6363	38.6813	35.6122	37.4145	18.1452	22.0244
PA1324	hypothetical protein	130.431	79.3505	29.3743	25.385	88.7715	40.266	158.581	92.8613	80.4833	103.04
PA1325	conserved hypothetical protein	38.5655	31.1018	32.7373	132.47	24.2942	28.8642	86.6303	95.9018	59.7419	74.1686
PA1326	threonine dehydratase, biosynthetic	95.5261	328.191	14.425	14.3988	51.3542	41.6675	80.882	63.1967	13.9174	14.3873
PA1327	probable protease	38.9087	31.8668	44.0875	53.3503	28.8014	19.4006	50.591	70.9249	136.371	138.218
PA1328	probable transcriptional regulator	160.906	106.475	805.146	7.42312	119.935	218.881	122.365	117.935	53.2879	61.2012
PA1329	conserved hypothetical protein	123.97	62.8367	4367.92	1470.69	120.828	373.429	64.3492	63.5242	21.0144	22.6626
PA1330	probable short-chain dehydrogenase	151.114	73.6986	677.508	132.424	61.5351	58.0946	222.72	228.876	138.773	161.262
PA1331	conserved hypothetical protein	81.0114	65.1515	42.2737	22.4617	55.4118	55.0832	37.0779	33.3309	50.6019	60.5003
PA1332	hypothetical protein	55.8033	46.7324	16.0979	17.7235	23.0451	30.271	54.8987	53.3284	37.9852	38.4066
PA1333	hypothetical protein	120.286	102.947	73.9152	533.407	75.5517	103.891	211.163	108.011	81.306	118.096
PA1334	probable oxidoreductase	204.766	240.742	54.9511	86.8777	95.0201	102.54	153.514	163.833	47.6014	54.4469
PA1335	probable two-component response regulator	116.69	179.027	96.9178	46.8681	49.499	62.1477	84.497	83.9446	36.1418	40.411
PA1336	probable two-component sensor	118.051	180.335	66.167	22.5666	147.382	151.28	102.805	89.5893	125.569	130.032
PA1337	glutaminase-asparaginase	290.486	143.757	76.5414	30.5289	108.041	158.93	156.14	164.935	57.8303	61.8799
PA1338	gamma-glutamyltranspeptidase precursor	92.0027	53.3532	39.7562	112.43	123.042	66.87	136.312	131.043	68.9373	84.5526
PA1339	probable ATP-binding component of ABC transporter	71.1138	52.7398	23.848	10.4342	28.2209	23.681	79.58	45.7417	40.0446	45.9777
PA1340	probable permease of ABC transporter	45.1502	54.8238	17.9817	7.18475	74.6184	49.6727	52.1025	70.7939	22.0861	25.3409
PA1341	probable permease of ABC transporter	124.803	106.317	34.126	21.9223	65.2057	36.699	107.584	59.0889	49.9175	54.1095
PA1342	probable binding protein component of ABC transporter	62.0444	70.7374	230.026	482.306	45.5268	57.3433	98.1178	57.9367	127.093	143.625
PA1343	hypothetical protein	102.6	104.088	54.9558	155.618	81.0661	95.709	251.442	157.933	222.129	251.175
PA1344	probable short-chain dehydrogenase	99.0038	100.408	20.178	16.6989	59.4238	50.0831	49.928	56.1369	25.0382	30.9723
PA1345	hypothetical protein	144.26	106.965	31.1481	38.6645	80.3232	92.9357	139.011	119.039	39.1383	42.9675
PA1346	hypothetical protein	122.537	89.7483	18.2981	25.147	89.7524	90.1751	36.5792	38.7303	92.363	91.275
PA1347	probable transcriptional regulator	139.587	39.0289	37.3048	15.7412	47.934	36.7179	95.1188	100.802	20.6687	30.0552
PA1348	hypothetical protein	36.2223	27.4279	7.69074	5.23731	14.6914	13.412	19.3916	16.0847	7.20905	8.08964
PA1349	conserved hypothetical protein	101.379	123.814	542.7	258.396	47.1259	39.5462	134.193	145.697	74.6826	91.5433
PA1350	hypothetical protein	114.887	534.059	91.7977	124.675	81.271	60.0201	79.2892	119.716	50.0799	55.681
PA1351	probable sigma-70 factor, ECF subfamily	82.4345	86.9149	42.6043	119.594	125.233	81.3463	65.8424	57.8639	22.449	32.5679
PA1352	conserved hypothetical protein	119.824	110.683	68.3842	67.3058	48.3836	47.5956	75.2768	44.9085	24.3227	24.9935
PA1353	hypothetical protein	59.8296	47.1737	29.4357	11.8184	30.7476	29.0284	129.379	109.717	54.0001	57.2928
PA1354	hypothetical protein	92.355	81.5993	65.9092	34.9493	101.519	90.6963	152.999	117.852	95.7696	108.764
PA1355	hypothetical protein	44.7247	45.3733	168.41	269.257	140.53	133.001	98.6262	94.364	60.5543	67.7879
PA1356	hypothetical protein	101.704	104.992	46.4066	23.8335	84.5546	54.3382	69.6487	75.1673	41.9563	49.781
PA1357	conserved hypothetical protein	34.0371	24.9643	31.3044	94.148	38.1406	28.4642	29.2241	25.6353	38.7256	46.6866
PA1358	hypothetical protein	55.6747	64.8679	129.735	365.452	68.734	135.123	95.7154	103.632	95.2269	87.0673
PA1359	probable transcriptional regulator	47.308	35.7045	20.5142	63.6682	35.3764	31.8814	27.4148	44.5195	10.1441	13.8499
PA1360	conserved hypothetical protein	70.9033	78.1106	13.4001	75.8706	27.6461	29.1862	31.9914	39.8996	21.4085	24.7188
PA1361	probable transporter	24.7555	48.3608	9.02154	8.51045	16.3327	15.8968	13.5338	22.3245	12.4137	12.4927
PA1362	hypothetical protein	145.246	129.509	101.274	65.4482	90.8363	45.3997	230.814	335.332	288.928	324.194
PA1363	probable sigma-70 factor, ECF subfamily	72.7062	38.0727	22.3271	8.74465	28.5851	25.3351	28.4886	50.5082	14.6054	21.7315
PA1364	probable transmembrane sensor	31.3585	36.2129	17.8447	3.9813	23.5203	26.1179	16.3163	19.1675	6.12906	7.67136
PA1365	probable siderophore receptor	271.935	200.579	103.507	105.258	266.053	232.044	233.263	241.527	126.878	147.865
PA1366	hypothetical protein	45.1182	29.2684	241.947	151.432	245.896	281.35	159.083	192.644	242.77	197.821
PA1367	hypothetical protein	115.143	263.851	70.7033	30.6042	300.414	538.382	46.8386	52.6452	47.228	47.1027
PA1368	hypothetical protein	144.305	26.1754	16.73	198.133	46.1812	33.9401	51.7602	34.6917	31.6202	45.0506
PA1369	hypothetical protein	5.93492	8.27666	3.23547	1.52226	6.16319	2.12125	4.86547	6.06292	5.93202	5.96661
PA1370	hypothetical protein	21.7217	69.2206	13.4095	6.9171	16.2758	14.6341	20.3974	13.7413	19.8737	28.5343
PA1371	hypothetical protein	3.65613	5.54635	8.31304	3.492	6.38513	3.87634	3.64023	3.37408	3.90974	5.06374
PA1372	hypothetical protein	4.85959	7.03681	6.98106	3.91857	5.24696	3.86371	4.07421	2.53966	6.05301	6.84726
PA1373	3-oxoacyl-acyl carrier protein synthase II	190.343	143.763	66.92	50.7449	83.5416	80.715	88.0914	129.025	71.3467	72.2194
PA1374	hypothetical protein	92.7146	137.875	22.32	12.0558	50.2208	34.3746	34.6611	46.1348	223.791	225.164
PA1375	erythronate-4-phosphate dehydrogenase	73.9371	103.745	48.244	114.274	96.3859	80.3173	31.3124	42.8637	42.4264	52.6472
PA1376	isocitrate dehydrogenase kinase/phosphatase	134.165	111.23	37.8668	14.4657	85.7724	88.171	207.457	147.312	101.636	121.98
PA1377	conserved hypothetical protein	59.3263	52.0671	41.0693	236.377	35.9832	42.2799	52.7632	40.6442	46.4191	57.2443
PA1378	hypothetical protein	29.2856	38.7783	18.147	40.7331	37.6449	20.2087	73.2477	39.0773	203.282	189.562
PA1379	probable short-chain dehydrogenase	34.9094	54.1643	75.8282	81.7714	35.1182	46.9012	44.6492	118.407	49.6755	57.919
PA1380	probable transcriptional regulator	53.3136	72.7885	159.086	83.2352	347.796	401.233	55.2939	39.6667	34.2681	34.8847
PA1381	hypothetical protein	65.8698	54.1182	30.8811	24.3311	44.952	44.0476	40.1318	73.3335	31.4127	45.7959
PA1382	probable type II secretion system protein	285.462	288.635	100.696	388.328	117.704	94.8567	141.63	132.179	82.9688	114.473
PA1383	hypothetical protein	110.782	147.799	91.7882	260.374	115.137	170.016	244.123	252.252	104.294	102.25
PA1384	UDP-glucose 4-epimerase	113.34	74.6549	71.6008	14.3277	56.9995	59.6855	90.6347	85.2957	82.2567	96.0394
PA1385	probable glycosyl transferase	21.5066	22.4822	12.8947	5.88413	16.623	23.2454	41.1441	26.5767	22.0273	29.829
PA1386	probable ATP-binding component of ABC transporter	209.603	37.5714	13.8015	5.31119	25.3527	19.1607	52.4048	49.0212	81.8557	105.203
PA1387	hypothetical protein	73.8364	56.9606	92.4401	21.0524	448.843	423.19	124.061	136.046	97.0763	101.808
PA1388	hypothetical protein	69.4901	52.9053	29.1	22.7252	34.9314	51.5141	54.2053	43.2666	35.0416	42.3541
PA1389	probable glycosyl transferase	92.3962	58.0685	160.191	313.16	46.9495	40.2028	68.4589	61.3545	109.87	128.141
PA1390	probable glycosyl transferase	54.6726	33.0539	30.3709	94.3719	31.8289	34.3946	72.7919	69.7969	386.176	362.814
PA1391	probable glycosyl transferase	53.6888	52.6277	39.1941	98.4327	40.57	58.1767	58.436	68.2591	50.1975	61.6961
PA1392	hypothetical protein	53.849	33.1792	17.7597	14.9759	22.8829	28.6243	46.4618	47.9721	23.9977	30.8551
PA1393	adenosine 5'-phosphosulfate (APS) kinase	53.1992	31.4315	6.12614	3.55473	50.0339	29.6976	44.6515	54.1891	18.4356	23.5897
PA1394	hypothetical protein	95.1371	90.4366	43.3176	13.1274	68.0625	58.6312	73.85	69.4828	84.877	88.7438
PA1395	hypothetical protein	60.3513	61.0363	52.6225	31.4991	62.8895	63.5366	139.972	203.824	74.7656	95.2598
PA1396	probable two-component sensor	120.364	88.5372	42.4579	135.444	79.0459	57.5517	63.4458	47.5889	36.4425	49.0559
PA1397	probable two-component response regulator	51.195	39.2466	123.042	29.4583	236.529	194.764	56.4745	42.9838	136.063	160.135
PA1398	hypothetical protein	70.1742	42.1742	35.9567	11.8655	28.5443	25.3398	93.4823	78.9204	17.5601	22.9713
PA1399	probable transcriptional regulator	72.7794	123.062	39.0571	26.51	76.0752	77.5394	86.0486	67.9377	71.1566	71.9609
PA1400	probable pyruvate carboxylase	199.847	99.9267	44.9282	26.9867	56.9198	54.6286	47.7856	41.5357	20.724	23.3292
PA1401	hypothetical protein	103.065	86.3917	33.5159	25.0856	100.22	80.3693	50.6661	61.556	19.0244	21.0217
PA1402	hypothetical protein	115.829	84.6264	29.8986	33.5232	99.3736	74.951	68.5517	46.8685	43.1109	50.3728
PA1403	probable transcriptional regulator	266.068	54.8271	12.6439	11.8972	27.1572	26.6051	44.0542	37.0689	24.9227	26.0523
PA1404	hypothetical protein	116.96	123.642	71.8606	47.6	92.1462	84.4146	296.699	209.695	185.708	212.322
PA1405	probable helicase	66.1078	63.7204	31.5423	17.6984	56.641	40.266	37.9619	29.8185	34.804	36.5511
PA1406	hypothetical protein	51.4832	42.0362	24.8966	19.5092	45.1284	33.4981	93.1413	47.5355	53.1808	54.3782
PA1407	hypothetical protein	126.372	118.736	73.1784	34.0627	133.092	137.067	46.1779	40.2828	24.7963	22.0587
PA1408	hypothetical protein	57.0567	73.6656	23.3426	18.3132	37.184	38.6876	60.2636	40.5411	43.9405	53.5278
PA1409	acetylpolyamine aminohydrolase	91.3986	93.5164	35.628	16.1594	47.7291	31.3643	85.5894	86.2429	86.5709	74.1423
PA1410	probable periplasmic spermidine/putrescine-binding protein	88.6199	229.811	107.363	235.615	70.3683	131.699	98.1119	100.215	59.5187	68.3888
PA1411	hypothetical protein	62.4928	43.6124	38.018	42.0839	57.5401	58.1767	72.682	77.1758	71.4159	71.2964
PA1412	hypothetical protein	24.966	156.637	12.753	13.0312	21.0391	20.1077	22.2204	34.3885	12.2201	12.3473
PA1413	probable transcriptional regulator	104.994	88.0888	1289.88	228.645	156.049	94.9135	65.5035	64.8341	36.287	32.2953
PA1414	hypothetical protein	215.451	174.588	1864.26	684.579	127.441	141.082	85.2001	91.8728	12.6418	14.5913
PA1415	hypothetical protein	113.729	69.1151	49.3445	25.1843	75.9273	67.9622	68.475	78.7682	66.9945	79.2465
PA1416	conserved hypothetical protein	136.132	66.4244	16.4088	123.266	48.3153	57.4696	47.8875	41.2276	10.0941	11.4889
PA1417	probable decarboxylase	191.382	47.1077	21.3494	21.9264	35.5962	31.0928	50.2715	38.05	28.2428	43.1883
PA1418	probable sodium:solute symport protein	57.5928	49.9546	15.9597	38.6637	39.9436	17.0847	68.228	74.0879	21.6646	30.5117
PA1419	probable transporter	115.546	70.6847	20.7212	23.2772	94.9518	30.2405	51.7636	48.1322	12.9357	16.393
PA1420	hypothetical protein	96.8577	64.6569	31.462	19.0534	75.5061	28.9589	76.8547	87.0737	217.383	258.435
PA1421	guanidinobutyrase	96.492	81.2905	50.3864	186.128	42.8042	48.4432	83.8026	70.9438	41.6852	49.9908
PA1422	GbuR	95.1326	80.6563	29.0201	20.1951	72.638	67.937	62.2972	56.28	41.9805	60.0337
PA1423	BdlA	50.9204	101.536	35.1131	10.6558	35.3117	29.8428	39.4173	35.8742	37.0751	49.0377
PA1424	hypothetical protein	48.5684	33.1528	7.04719	6.4738	20.8285	19.2365	9.72979	8.64988	5.40657	5.36672
PA1425	probable ATP-binding component of ABC transporter	203.364	61.1357	15.9136	21.2754	42.1568	60.9934	73.7309	71.6493	62.5559	75.7564
PA1426	hypothetical protein	160.645	111.468	18.2745	11.6595	21.6821	23.0876	65.8997	33.035	24.5474	30.3461
PA1427	hypothetical protein	157.268	84.9825	18.1328	8.64428	45.8796	53.0566	64.5668	38.9026	14.5328	16.1486
PA1428	conserved hypothetical protein	105.858	80.5375	38.3628	9.37195	51.1721	67.9748	63.361	59.2357	107.679	95.7425
PA1429	probable cation-transporting P-type ATPase	72.0976	62.6454	107.479	23.1141	115.991	35.954	47.4375	27.9787	17.5126	19.439
PA1430	transcriptional regulator LasR	24.2384	20.8862	624.881	148.14	22.6496	24.5459	23.2922	25.8623	71.1808	72.276
PA1431	regulatory protein RsaL	18.363	114.079	11.7186	4.4246	26.121	21.6292	21.8883	22.5804	47.1969	52.8391
PA1432	autoinducer synthesis protein LasI	143.802	48.3938	51.9659	16.3518	79.8027	144.447	46.3622	73.3323	83.3732	97.4614
PA1433	conserved hypothetical protein	105.776	55.7801	31.1597	12.91	56.7605	49.1171	49.1013	40.7801	49.8691	45.915
PA1434	hypothetical protein	105.442	78.8163	31.3345	5.49938	39.5912	50.5376	35.3797	33.3988	15.836	14.9266
PA1435	probable Resistance-Nodulation-Cell Division (RND) efflux membrane fusion protein precursor	87.2666	76.5806	32.2414	130.576	50.1591	35.7709	47.9195	33.9591	23.811	32.1821
PA1436	probable Resistance-Nodulation-Cell Division (RND) efflux transporter	111.377	81.1047	42.8547	30.7505	446.105	343.454	100.805	99.4809	72.1556	83.2801
PA1437	probable two-component response regulator	84.9146	76.3432	45.9012	20.7136	1355.48	1362.55	130.597	160.012	125.132	141.393
PA1438	probable two-component sensor	52.36	32.7848	21.8043	268.299	45.1802	31.5158	51.4702	40.9793	92.4452	122.651
PA1439	conserved hypothetical protein	31.569	37.0636	423.299	100.858	54.6207	45.8784	158.542	152.553	162.508	178.251
PA1440	hypothetical protein	86.7164	46.4537	40.6438	317.27	40.5539	35.0381	78.2526	65.1114	46.3289	57.5312
PA1441	hypothetical protein	132.025	274.721	32.1087	16.532	57.3661	49.9889	114.324	159.185	188.158	166.867
PA1442	conserved hypothetical protein	126.926	109.443	54.0348	80.0275	65.4049	57.5201	52.982	70.7199	169.415	171.947
PA1443	flagellar motor switch protein FliM	142.653	394.778	39.9018	693.291	102.581	90.731	372.824	376.979	39.6592	51.6253
PA1444	flagellar motor switch protein FliN	77.5703	73.6854	21.6706	8.08389	54.0687	41.7559	102.754	85.6704	14.0488	13.9107
PA1445	flagellar protein FliO	166.617	111.554	10.2071	4.46642	78.067	78.4549	194.255	64.794	14.7471	15.4538
PA1446	flagellar biosynthetic protein FliP	44.5554	50.6888	14.8596	8.21353	33.7695	29.0789	21.2803	21.575	16.1955	15.6497
PA1447	flagellar biosynthetic protein FliQ	54.1372	68.8183	30.182	15.8499	38.288	29.8175	24.1327	16.9565	18.5981	20.5378
PA1448	flagellar biosynthetic protein FliR	109.634	79.9176	45.5139	27.522	67.9601	73.5684	118.793	96.2717	113.102	112.881
PA1449	flagellar biosynthetic protein FlhB	84.3472	67.1894	283.777	97.7887	1461.37	1252.81	166.311	234.069	96.8724	104.624
PA1450	conserved hypothetical protein	40.858	100.065	242.712	128.727	120.447	108.108	57.4352	42.7339	323.565	274.759
PA1451	conserved hypothetical protein	261.791	152.014	21.1605	19.0868	101.087	61.226	57.9276	61.5267	45.866	56.7555
PA1452	flagellar biosynthesis protein FlhA	98.3658	101.652	76.2115	77.7124	123.894	59.5093	175.924	213.451	19.5075	24.4461
PA1453	flagellar biosynthesis protein FlhF	298.665	54.4803	21.6474	30.4502	81.1034	584.333	663.546	843.201	12.9426	13.9549
PA1454	flagellar synthesis regulator FleN	125.773	146.751	23.0167	5.39065	61.3587	600.738	411.3	727.589	21.5157	24.1957
PA1455	sigma factor FliA	475.951	511.834	246.538	127.201	215.171	205.358	393.717	331.499	310.778	327.564
PA1456	two-component response regulator CheY	539.204	74.5427	19.1294	8.06716	112.445	161.386	523.054	521.371	284.229	330.64
PA1457	chemotaxis protein CheZ	178.707	76.0321	31.8119	21.3117	47.6499	56.0828	184.708	164.282	103.556	118.712
PA1458	probable two-component sensor	85.4042	103.805	46.964	26.4389	38.9937	29.041	39.5467	37.3187	21.4327	18.4977
PA1459	probable methyltransferase	200.286	200.203	35.2643	14.6162	321.436	279.924	263.472	225.455	196.631	174.737
PA1460	MotC	89.518	107.3	44.1489	33.2932	54.1882	31.3516	59.162	91.0614	49.1328	53.546
PA1461	MotD	43.2878	38.7124	20.4425	11.4379	40.7408	40.5879	117.694	113.014	111.156	122.764
PA1462	probable plasmid partitioning protein	121.494	94.9475	54.9889	19.3921	978.057	691.794	254.801	332.962	111.996	130.843
PA1463	hypothetical protein	54.5392	61.6859	13.8413	19.4949	38.4701	85.451	291.213	379.224	36.0078	38.8683
PA1464	probable purine-binding chemotaxis protein	162.144	168.71	94.6669	39.8803	376.496	285.686	382.975	514.376	207.568	249.398
PA1465	hypothetical protein	105.643	60.7779	8.21686	7.05776	26.1893	29.2849	20.2532	30.6577	18.413	22.7036
PA1466	hypothetical protein	148.291	209.865	85.1378	151.616	116.844	98.5184	175.952	142.134	67.4819	84.0577
PA1467	hypothetical protein	172.126	65.8242	46.3499	21.1277	44.639	39.4263	66.8684	63.9693	58.6046	62.0071
PA1468	hypothetical protein	65.1514	67.3938	21.869	179.757	64.9952	22.2669	69.4151	100.159	153.759	170.263
PA1469	hypothetical protein	81.8351	89.4078	44.5362	22.5956	129.387	135.299	61.9148	53.0502	36.3388	47.7248
PA1470	probable short-chain dehydrogenase	179.947	82.8337	35.0714	17.5151	118.388	122.267	107.17	82.326	19.0656	25.3827
PA1471	hypothetical protein	174.314	39.6686	15.2469	9.76088	30.2468	16.3513	91.5862	37.3757	61.5188	71.66
PA1472	conserved hypothetical protein	131.804	42.8144	13.9716	8.35154	38.7831	30.4236	62.8973	46.1371	74.9108	62.9484
PA1473	hypothetical protein	89.3807	70.4934	26.6915	7.25166	47.5186	44.7484	36.5843	45.8485	250.624	291.617
PA1474	hypothetical protein	88.7858	65.2439	187.766	575.708	58.0239	85.0333	38.1313	38.7207	73.3241	71.9124
PA1475	heme exporter protein CcmA	172.593	59.8953	51.2338	42.2177	24.5845	41.4592	22.5124	20.6799	9.17804	9.76392
PA1476	heme exporter protein CcmB	30.5943	41.9373	5.21927	3.87257	18.666	17.2163	11.1966	12.4145	5.45151	7.69762
PA1477	heme exporter protein CcmC	45.5987	160.125	24.4904	18.3884	39.5798	40.7458	21.6467	21.1747	30.4517	30.3663
PA1478	hypothetical protein	22.4859	22.3437	8.60116	3.14071	20.0375	11.6922	7.43504	11.5364	3.01786	1.25634
PA1479	cytochrome C-type biogenesis protein CcmE	202.547	126.544	26.5262	12.7427	89.13	76.4977	54.1671	38.4017	27.8003	37.1146
PA1480	cytochrome C-type biogenesis protein CcmF	91.7098	104.537	20.7023	28.785	49.812	38.2773	42.209	36.5255	26.8635	28.908
PA1481	cytochrome C biogenesis protein CcmG	98.7872	282.923	27.0839	14.0809	66.3548	66.0067	41.1105	40.175	20.968	20.6453
PA1482	cytochrome C-type biogenesis protein CcmH	182.285	178.862	29.7852	15.4485	60.6018	55.4998	69.138	60.5297	40.0377	51.7928
PA1483	cytochrome c-type biogenesis protein	60.5481	72.828	26.3089	13.6084	82.1758	78.2591	28.9924	27.1625	18.3388	17.2797
PA1484	probable transcriptional regulator	180.848	115.088	25.4256	11.6135	58.8434	51.9897	191.303	71.9109	32.0142	38.1972
PA1485	probable amino acid permease	89.9664	37.1494	35.3068	24.2098	91.486	57.0971	253.299	53.2018	117.513	131.278
PA1486	hypothetical protein	412.113	114.37	77.6986	34.2467	70.3389	65.9988	41.9433	36.3072	32.0868	32.9335
PA1487	probable carbohydrate kinase	117.834	108.447	18.317	14.2022	60.9831	44.5716	44.143	41.6788	18.6845	22.9898
PA1488	hypothetical protein	60.2449	77.954	31.1314	13.7774	59.1293	63.2641	32.8115	21.021	123.962	130.333
PA1489	hypothetical protein	73.203	62.9647	12.6542	5.40494	45.3935	38.9638	77.3259	51.2853	38.5506	47.9558
PA1490	probable transcriptional regulator	56.5487	39.0157	28.2691	31.1604	29.6493	22.8856	29.8501	21.1032	30.0507	41.4916
PA1491	probable transporter	56.7089	35.6061	24.377	21.0064	27.5494	25.4045	45.5023	54.4244	33.0721	38.3669
PA1492	hypothetical protein	49.7802	48.097	20.9743	40.9924	23.6924	32.9862	33.9341	29.3025	24.9003	27.6037
PA1493	sulfate-binding protein of ABC transporter	255.056	100.068	92.9811	60.7719	88.8983	67.5082	167.888	165.059	114.506	125.129
PA1494	conserved hypothetical protein	345.676	228.068	89.316	453.24	134.485	201.447	162.682	200.724	113.663	131.544
PA1495	hypothetical protein	115.647	213.093	29.8317	17.3973	59.1478	66.5402	83.8485	67.6564	138.972	162.867
PA1496	probable potassium channel	106.943	123.075	101.514	198.015	75.3013	51.4594	70.3621	112.205	133.035	145.76
PA1497	probable transporter	63.9342	67.4861	43.5112	20.7011	35.2093	28.1634	28.6649	25.6598	15.5283	15.0579
PA1498	pyruvate kinase I	163.826	68.4292	79.5029	199.68	113.988	130.95	49.4173	55.8325	26.6768	34.8201
PA1499	conserved hypothetical protein	176.481	115.877	35.0868	51.5485	68.8455	65.1518	76.2281	83.0145	44.3216	53.3452
PA1500	probable oxidoreductase	129.987	210.207	19.4317	11.0699	58.3312	62.3371	66.4493	49.9684	11.3351	13.8379
PA1501	conserved hypothetical protein	48.9898	62.2276	857.461	422.784	353.723	335.519	230.085	225.985	281.869	266.587
PA1502	glyoxylate carboligase	53.9359	46.1515	6.50873	3.39164	50.9331	29.868	24.0182	52.8125	24.9034	26.3791
PA1503	hypothetical protein	89.518	70.1967	22.4074	10.6182	46.2893	42.021	22.5754	33.6074	43.2872	69.6482
PA1504	probable transcriptional regulator	116.484	109.067	261.445	206.459	76.5134	68.9029	139.335	120.042	263.674	212.245
PA1505	molybdopterin biosynthetic protein A2	84.2648	446.458	22.0296	9.38868	27.3331	17.7466	125.856	76.8811	28.5954	43.2812
PA1506	hypothetical protein	116.703	121.057	44.4889	20.4544	81.584	65.841	83.6794	105.264	55.9117	57.8059
PA1507	probable transporter	123.869	111.93	27.8912	15.5237	78.4028	60.7588	66.3955	54.6487	18.0415	20.8953
PA1508	hypothetical protein	39.3526	50.0227	86.3139	1029.75	38.9595	36.6737	328.966	391.499	234.412	244.348
PA1509	hypothetical protein	60.0169	46.5466	72.5785	3.07624	41.7314	27.0702	38.8255	47.3383	48.4823	60.9425
PA1510	hypothetical protein	27.199	33.654	25.6146	6.95473	33.8093	37.8417	52.9613	37.2326	45.2991	49.985
PA1511	conserved hypothetical protein	124.679	145.742	74.2033	519.51	104.996	79.9511	140.949	86.5728	171.942	190.453
PA1513	hypothetical protein	61.7241	79.4889	20.0363	124.136	43.4155	40.3859	81.3137	73.7144	64.2497	80.8119
PA1514	ureidoglycolate hydrolaseYbbT	56.7913	53.9203	14.3211	9.4305	34.2589	17.8034	60.6586	46.7193	34.0849	41.3765
PA1515	allantoicase	114.759	211.236	224.915	1080.14	75.7452	102.388	355.43	394.582	108.761	110.257
PA1516	hypothetical protein	45.7771	54.6853	25.6287	8.03788	33.8548	25.272	41.5861	52.9666	29.8329	33.5233
PA1517	conserved hypothetical protein	376.586	525.07	294.367	186.753	135.271	127.332	132.758	160.172	118.284	127.937
PA1518	conserved hypothetical protein	163.707	82.2522	29.5821	12.2743	150.045	51.573	51.0891	48.4282	273.589	321.179
PA1519	probable transporter	36.4111	35.268	20.3858	8.82221	29.7807	37.5518	57.275	76.8457	43.8855	38.4201
PA1520	probable transcriptional regulator	64.6892	67.2817	21.4769	15.3565	37.4913	33.1067	37.3664	32.5668	65.6221	79.398
PA1521	probable guanine deaminase	70.8533	63.8149	55.7694	24.696	69.6839	73.147	75.1947	63.5689	35.3038	43.3256
PA1522	hypothetical protein	69.2868	60.4999	29.1307	25.7607	46.9656	31.4064	41.0522	40.3721	27.0761	27.4614
PA1523	xanthine dehydrogenase	186.981	134.632	85.3094	35.5602	138.418	126.631	86.755	64.0366	112.562	104.577
PA1524	xanthine dehydrogenase	101.003	261.971	50.7001	41.6489	51.8208	69.2249	89.027	176.681	85.0809	82.9852
PA1525	alkane-1-monooxygenase 2	145.815	187.185	239.997	23.5156	66.7992	51.1374	142.229	127.694	129.45	136.901
PA1526	probable transcriptional regulator	60.5984	58.029	21.6706	8.3599	36.2678	38.0121	25.5343	36.8141	38.3646	47.638
PA1527	conserved hypothetical protein	83.5339	70.045	32.779	30.6355	36.0349	38.4099	34.9513	36.3844	21.2976	25.3345
PA1528	cell division protein ZipA	108.874	116.196	27.7542	9.30086	62.8554	54.7864	65.8882	40.9778	39.9858	58.1896
PA1529	DNA ligase	179.991	96.5012	44.6452	19.7577	120.497	125.516	51.6486	38.4025	14.0698	22.1245
PA1530	hypothetical protein	92.3687	68.4292	32.6665	17.9995	116.958	105.652	102.674	53.6603	208.191	248.95
PA1531	hypothetical protein	28.0547	24.3156	19.9041	17.9284	15.7978	42.0274	18.5034	34.5728	141.376	151.617
PA1532	DNA polymerase subunits gamma and tau	63.829	47.9915	10.6369	3.08635	52.0542	27.873	39.6085	21.108	11.9021	15.4114
PA1533	conserved hypothetical protein	156.796	160.016	34.8258	16.8808	71.8171	54.2909	65.164	41.6111	24.1887	25.6715
PA1534	recombination protein RecR	26.9931	26.5777	10.4433	8.58573	13.0605	11.2313	25.7805	9.63105	38.6791	40.1504
PA1535	probable acyl-CoA dehydrogenase	75.8086	71.331	28.7083	208.491	46.0219	29.8365	63.7263	63.523	85.5545	90.8545
PA1536	conserved hypothetical protein	50.2798	38.099	51.4228	232.409	37.3149	27.5005	83.8397	59.2975	73.1305	110.447
PA1537	probable short-chain dehydrogenase	126.761	88.978	19.9407	15.0595	50.8681	52.7999	76.0172	50.8609	32.0269	41.376
PA1538	probable flavin-containing monooxygenase	73.5756	47.4243	39.2035	66.001	46.5853	67.4382	139.942	144.94	63.9559	80.109
PA1539	hypothetical protein	39.3663	42.0692	94.2444	41.0258	93.6144	137.339	171.17	135.503	140.45	141.89
PA1540	conserved hypothetical protein	77.6298	175.386	43.8938	179.89	23.3552	9.84868	58.2997	54.4692	60.4299	73.9848
PA1541	probable drug efflux transporter	47.7264	584.537	11.1376	8.93284	19.4798	22.3616	44.9893	26.0345	36.5704	47.8319
PA1542	hypothetical protein	483.793	354.433	26.5313	17.5468	352.828	182.809	99.0398	59.5313	29.6339	34.0828
PA1543	adenine phosphoribosyltransferase	64.7716	68.7128	19.1294	9.89053	38.3734	21.2378	67.8921	47.1498	48.8182	51.9402
PA1544	transcriptional regulator Anr	31.6926	33.2254	13.0316	5.47429	40.957	37.5449	21.3043	15.2853	27.8003	29.4877
PA1545	hypothetical protein	55.4368	69.0755	57.5678	152.113	379.5	560.977	297.943	273.843	318.583	338.164
PA1546	oxygen-independent coproporphyrinogen III oxidase	151.571	123.101	37.8952	23.6787	151.473	63.3093	149.53	154.273	756.533	723.843
PA1547	hypothetical protein	118.552	110.795	64.6386	39.0937	206.703	155.742	46.5019	48.8126	157.911	206.854
PA1548	conserved hypothetical protein	66.7575	49.9172	27.3575	18.7021	736.23	545.131	62.0568	38.8371	516.763	546.579
PA1549	probable cation-transporting P-type ATPase	48.5684	43.4937	47.97	40.3232	66.9699	80.0332	23.8521	24.6422	78.423	91.5372
PA1550	hypothetical protein	98.7018	70.9089	13.4473	17.6942	509.12	253.086	44.9137	38.6091	428.208	320.288
PA1551	probable ferredoxin	68.5978	57.0705	39.5897	37.2048	293.661	250.04	63.3392	43.5517	397.614	362.436
PA1552	probable cytochrome c	68.0067	50.5569	304.526	311.102	1129.33	1235.39	95.0581	77.5821	512.774	402.847
PA1553	probable cytochrome c oxidase subunit	38.5426	30.5017	119.08	26.7692	1618.12	1095.83	156.876	188.608	818.667	696.019
PA1554	probable cytochrome oxidase subunit (cbb3-type)	66.9268	56.6572	321.238	46.383	1529.28	1249.61	188.935	160.689	771.688	632.461
PA1555	probable cytochrome c	61.3763	72.162	50.0436	22.7252	403.054	359.761	281.511	251.615	267.494	273.151
PA1556	probable cytochrome c oxidase subunit	65.371	64.9075	17.0323	5.97195	77.8678	68.1327	142.201	143.092	108.156	141.427
PA1557	probable cytochrome oxidase subunit (cbb3-type)	42.1347	58.6357	43.9174	17.1422	32.3923	29.9753	228.166	227.39	141.425	179.825
PA1558	hypothetical protein	38.6525	99.0298	42.2406	26.8278	63.9139	60.1717	119.847	62.03	15.5041	18.217
PA1559	hypothetical protein	74.8885	96.6941	35.9874	24.7458	35.2026	54.0994	131.076	115.607	87.3775	88.5856
PA1560	hypothetical protein	49.6514	45.8822	23.9984	5.89424	26.627	24.8748	43.4823	55.7985	18.2529	16.6869
PA1561	aerotaxis receptor Aer	372.724	157.118	293.601	142.306	146.943	127.313	174.651	143.363	274.394	296.05
PA1562	aconitate hydratase 1	40.9541	78.6382	39.7514	5.14809	15.9799	14.2427	34.8759	29.4887	17.2084	20.6549
PA1563	conserved hypothetical protein	73.3743	120.015	22.1949	30.9973	21.2155	15.5622	45.8801	28.3826	19.3033	19.2047
PA1564	conserved hypothetical protein	74.0972	66.5035	7.42033	5.02681	49.0779	24.2429	46.0611	44.5265	18.6568	26.1751
PA1565	probable oxidoreductase	74.4572	127.273	30.9881	24.5374	57.81	60.1112	53.6806	59.0267	15.1296	22.072
PA1566	conserved hypothetical protein	93.6637	73.692	78.2087	223.283	71.4258	191.532	155.861	118.311	47.8295	56.9333
PA1567	conserved hypothetical protein	56.2444	32.8434	1874.58	284.323	118.117	169.876	161.64	154.054	64.5444	72.0606
PA1568	conserved hypothetical protein	51.044	33.4694	25.9499	14.8253	37.8897	26.7808	41.87	86.9051	19.4657	27.4052
PA1569	probable major facilitator superfamily (MFS) transporter	76.01	46.2174	465.563	253.729	529.101	499.177	125.855	81.4037	151.505	144.772
PA1570	probable transcriptional regulator	285.624	37.6874	33.0195	263.071	56.8976	46.4871	27.4537	33.7763	19.6985	17.827
PA1571	hypothetical protein	135.025	98.8056	88.4914	37.2954	63.1456	255.693	279.91	244.653	143.399	178.752
PA1572	conserved hypothetical protein	119.849	79.4836	16.8859	63.6879	65.3858	107	81.5759	207.926	22.0898	18.9487
PA1573	conserved hypothetical protein	68.6176	838.053	75.0909	16.7857	96.052	79.022	116.091	127.416	43.8198	46.1286
PA1574	conserved hypothetical protein	55.3636	37.5385	210.778	291.61	37.6506	58.2272	157.638	101.664	108.612	131.092
PA1575	hypothetical protein	113.961	95.5224	274.272	1045.42	130.102	56.288	96.0464	86.6251	33.48	28.4461
PA1576	probable 3-hydroxyisobutyrate dehydrogenase	51.2636	50.5305	28.5666	3.29545	35.0898	22.3111	24.5804	33.1077	77.9701	68.3959
PA1577	hypothetical protein	56.3485	39.9665	50.6474	41.6901	52.8656	50.5771	48.1876	60.9109	43.6101	34.2797
PA1578	hypothetical protein	52.5952	39.8203	10.4244	7.32275	25.7625	29.6092	18.4576	22.8727	14.0765	16.6374
PA1579	hypothetical protein	62.9565	59.5068	278.857	68.8416	407.715	586.003	127.108	102.22	30.8922	39.5948
PA1580	citrate synthase	94.2769	92.026	21.6611	9.70652	111.188	67.2236	70.4147	59.739	646.068	637.171
PA1581	succinate dehydrogenase (C subunit)	62.5431	56.1362	16.5883	10.1498	43.9106	31.3201	32.596	30.2661	25.7918	33.1032
PA1582	succinate dehydrogenase (D subunit)	70.075	66.3848	28.9162	12.956	54.2053	46.4024	32.6819	44.0753	50.8335	44.2103
PA1583	succinate dehydrogenase (A subunit)	84.274	63.7072	34.9289	14.1771	35.528	29.6155	21.3318	18.5914	11.3904	12.2827
PA1584	succinate dehydrogenase (B subunit)	64.4833	49.5611	14.4392	5.34883	29.2339	28.3718	28.7897	25.9703	15.2207	19.3521
PA1585	2-oxoglutarate dehydrogenase (E1 subunit)	62.0489	52.6277	9.5411	3.67601	24.243	28.839	20.5944	19.9619	24.6442	21.8042
PA1586	dihydrolipoamide succinyltransferase (E2 subunit)	61.541	44.0015	17.8636	9.8027	48.947	34.4956	28.2733	22.6883	13.7895	19.8389
PA1587	lipoamide dehydrogenase-glc	60.3788	42.9595	8.30832	3.46273	17.892	19.6342	14.0136	11.3023	3.65047	5.09202
PA1588	succinyl-CoA synthetase beta chain	93.1604	89.1374	20.8534	5.58721	69.5421	38.997	39.8765	34.0343	28.502	37.4721
PA1589	succinyl-CoA synthetase alpha chain	276.864	76.2904	39.5625	56.0477	60.4254	52.0528	31.1921	34.813	48.7076	56.9292
PA1590	branched chain amino acid transporter	232.448	111.469	75.4286	45.3825	186.315	169.986	35.4624	46.1453	242.426	267.704
PA1591	hypothetical protein	70.4121	68.0088	36.3353	21.1123	56.8359	54.2156	40.0337	34.5883	33.4687	30.1879
PA1592	hypothetical protein	102.545	259.032	30.0517	25.1581	103.746	58.7706	230.176	206.094	148.529	119.174
PA1593	hypothetical protein	62.1816	73.448	29.568	96.2037	133.376	82.3628	192.446	136.091	145.998	147.287
PA1594	hypothetical protein	478.321	73.3293	115.674	9.92398	95.6347	47.9366	61.1624	66.3998	26.2101	27.9021
PA1595	hypothetical protein	78.2155	72.0564	22.7003	366.769	67.3967	52.8546	171.536	131.917	19.5038	27.0214
PA1596	heat shock protein HtpG	73.2927	76.3581	106.423	364.814	73.4833	65.9489	226.756	233.452	213.925	258.297
PA1597	hypothetical protein	44.2259	36.9185	8.65312	5.79213	34.2304	21.6482	44.9068	48.4172	33.2864	28.6676
PA1598	conserved hypothetical protein	73.5897	53.8983	49.0304	32.2122	46.8176	59.7418	84.6052	98.504	160.082	165.16
PA1599	probable transcriptional regulator	71.2007	214.125	38.3628	33.0507	60.8408	52.217	69.2719	59.5328	73.5764	67.5314
PA1600	probable cytochrome c	153.864	146.718	37.9424	31.9843	75.6541	55.3799	74.8279	53.2467	57.6955	71.0277
PA1601	probable aldehyde dehydrogenase	64.1214	237.87	47.1474	55.0869	49.4625	41.9937	72.0351	81.2289	101.515	99.0362
PA1602	probable oxidoreductase	43.4434	44.0081	19.734	20.216	28.9493	27.2796	22.0647	85.4339	12.6902	16.29
PA1603	probable transcriptional regulator	43.9239	47.6551	570.874	491.779	40.7351	31.8756	64.7386	61.7498	37.6905	48.9186
PA1604	hypothetical protein	60.635	70.4143	238.386	320.579	108.246	140.95	161.032	141.617	194.858	208.405
PA1605	hypothetical protein	136.333	131.802	18.8661	62.6937	83.8883	62.758	89.0983	54.7159	80.0261	89.8109
PA1606	hypothetical protein	189.899	87.8382	18.3501	10.0494	92.6584	80.7971	66.7665	65.8407	31.0152	35.8906
PA1607	conserved hypothetical protein	73.8227	48.064	22.568	33.2681	61.2164	47.8734	43.519	37.7165	28.025	33.4102
PA1608	probable chemotaxis transducer	147.293	123.477	80.0508	17.6106	108.354	123.803	64.7466	47.8569	36.4183	43.2004
PA1609	beta-ketoacyl-ACP synthase I	55.9584	96.7677	18.0289	11.3793	31.2769	36.9767	23.701	21.6101	23.7869	16.6718
PA1610	beta-hydroxydecanoyl-ACP dehydrase	70.8667	57.0661	18.9405	16.0465	39.6026	42.0715	34.143	34.8639	18.7674	38.5244
PA1611	probable sensor/response regulator hybrid	79.1021	68.8804	157.003	81.876	70.6272	114.224	43.7453	40.3839	73.2627	81.5703
PA1612	hypothetical protein	185.273	126.847	1597.39	1016.69	355.644	597.657	283.461	297.569	87.8568	102.652
PA1613	hypothetical protein	132.823	78.9328	359.751	126.37	644.085	565.246	145.561	116.487	103.103	123.047
PA1614	glycerol-3-phosphate dehydrogenase, biosynthetic	46.6049	26.4529	16.2607	7.83372	25.658	32.1574	29.0211	17.7749	30.6202	40.5088
PA1615	probable lipase	64.0303	43.1442	23.0309	7.99606	79.3645	20.3476	23.733	20.652	9.97312	15.0862
PA1616	conserved hypothetical protein	73.0448	68.8249	23.8528	10.6893	56.5044	52.7978	22.2719	28.67	18.9921	20.3499
PA1617	probable AMP-binding enzyme	125.114	202.425	34.6786	68.7904	83.1091	88.171	112.984	110.205	25.543	26.365
PA1618	conserved hypothetical protein	147.439	130.178	24.1881	25.4352	50.3298	54.4077	122.899	113.003	63.2472	62.4798
PA1619	probable transcriptional regulator	166.622	203.83	30.4229	32.9503	54.6207	44.8683	60.9082	55.5438	38.8623	46.1857
PA1620	hypothetical protein	54.6726	47.3452	82.1385	53.756	108.485	125.76	47.513	39.8656	24.5958	26.3185
PA1621	probable hydrolase	124.011	101.2	45.0038	348.824	65.8772	47.6398	58.9845	62.0846	119.446	136.158
PA1622	probable hydrolase	117.737	78.691	111.801	52.8443	85.7781	133.645	74.8142	87.7116	67.5753	49.2377
PA1623	conserved hypothetical protein	78.3116	63.5885	16.9567	37.3874	58.4678	26.4967	53.9541	36.9645	26.6422	30.2189
PA1624	hypothetical protein	85.6193	89.6452	64.0813	50.105	78.1239	66.466	46.2214	34.1229	25.543	26.3468
PA1625	conserved hypothetical protein	53.1016	173.019	105.434	19.6308	109.221	71.5329	60.0518	120.169	127.239	125.097
PA1626	probable major facilitator superfamily (MFS) transporter	30.9513	37.9803	114.479	144.795	48.2299	107.761	34.8472	44.951	48.6073	40.2777
PA1627	probable transcriptional regulator	438.159	1217.17	918.761	890.043	828.559	942.986	324.597	300.446	203.009	174.751
PA1628	probable 3-hydroxyacyl-CoA dehydrogenase	548.227	84.112	49.7082	17.0084	93.2047	47.7724	83.1836	92.4865	58.2382	60.1913
PA1629	probable enoyl-CoA hydratase/isomerase	118.222	56.2483	29.483	12.4374	27.5722	21.5093	18.1359	15.0099	36.1245	50.2456
PA1630	probable transcriptional regulator	49.1358	44.5291	15.8892	17.3513	34.1109	25.796	25.9224	21.9049	15.639	18.5018
PA1631	probable acyl-CoA dehydrogenase	64.0074	55.668	6.5418	6.92128	27.5494	20.1582	17.2129	17.0184	18.1729	20.9074
PA1632	KdpF protein	62.2503	56.6243	11.7563	10.9109	27.686	28.8453	48.3913	79.502	78.7687	80.4543
PA1633	potassium-transporting ATPase, A chain	183.543	242.463	31.9485	44.4676	69.6673	70.9863	54.8931	62.5345	30.2305	37.4559
PA1634	potassium-transporting ATPase, B chain	122.448	118.435	18.6	19.8121	124.51	59.4067	49.4641	42.9762	14.9836	17.153
PA1635	potassium-transporting ATPase, C chain	148.03	180.128	35.8783	47.3156	96.4712	37.4692	51.0113	60.668	20.4682	24.5411
PA1636	two-component sensor KdpD	114.058	138.494	32.6003	33.3852	57.6995	66.2387	39.7871	39.3271	22.2071	22.5192
PA1637	two-component response regulator KdpE	46.6557	52.3375	5.96083	4.44133	21.1244	17.6392	30.7639	45.8085	20.1156	31.1763
PA1638	conserved hypothetical protein	104.433	91.9144	17.2901	13.2564	45.8374	40.5232	57.056	42.5912	22.9416	30.1135
PA1639	hypothetical protein	110.315	358.3	16.1211	25.1173	106.761	34.9927	46.8276	24.5302	17.9554	26.6303
PA1640	conserved hypothetical protein	169.626	163.46	49.977	22.997	146.729	114.443	131.585	61.5126	32.2741	34.9975
PA1641	hypothetical protein	40.7116	37.855	42.6846	24.0467	34.1508	44.7547	56.2088	43.8594	25.218	29.2211
PA1642	selenophosphate synthetase	130.077	69.3091	17.024	14.0356	48.1493	83.1393	44.3718	42.0801	17.3092	17.5731
PA1643	conserved hypothetical protein	132.72	95.9056	116.716	77.3784	60.9536	48.4675	58.3143	55.6666	80.2988	97.195
PA1644	conserved hypothetical protein	134.801	103.174	65.4711	53.619	81.3853	92.434	55.4594	68.8153	35.5172	27.4702
PA1645	hypothetical protein	85.7349	115.327	15.448	16.0925	36.9165	69.9872	29.8156	42.1432	13.7852	15.2865
PA1646	probable chemotaxis transducer	195.761	38.1848	86.3328	14.1604	25.5519	9.37519	23.7376	24.0879	10.7509	10.6728
PA1647	probable sulfate transporter	91.7144	91.7094	46.2649	25.5941	58.536	42.1726	77.2337	63.2331	112.242	116.252
PA1648	probable oxidoreductase	16.562	24.7129	14.6958	54.9872	25.2522	29.8128	35.063	24.989	28.2408	27.0326
PA1649	probable short-chain dehydrogenase	70.464	64.3469	26.7765	19.8396	36.0344	40.6448	37.7706	35.8245	23.1715	32.4205
PA1650	probable transporter	20.4816	21.183	20.8865	8.28881	19.0131	14.9877	30.7364	16.1209	33.881	42.5742
PA1651	probable transporter	58.7772	38.1518	24.1645	41.5319	30.9867	16.1241	33.7903	41.3089	48.2305	50.6031
PA1652	hypothetical protein	45.7863	33.2056	39.7231	9.12521	25.5064	17.3362	18.3122	16.3453	14.3876	13.0866
PA1653	probable transcriptional regulator	31.1389	8.55365	27.0221	4.75916	17.6985	13.744	18.2172	16.8486	23.5691	31.5338
PA1654	probable aminotransferase	23.2134	28.4111	19.2192	9.78179	17.7953	13.3589	22.7689	23.2268	12.8977	13.537
PA1655	probable glutathione S-transferase	48.422	34.1823	61.4768	10.8679	62.3882	74.2016	39.6179	26.7294	23.9213	26.8461
PA1656	hypothetical protein	77.25	60.9571	31.8163	16.9791	50.1819	37.223	32.5708	28.7197	23.41	25.652
PA1657	conserved hypothetical protein	26.1008	27.2306	15.2847	8.02115	20.9822	16.4018	24.3308	24.8605	28.3499	44.3335
PA1658	conserved hypothetical protein	259.282	23.5198	42.8082	15.3812	56.6633	57.0608	76.4948	61.8661	27.3232	41.667
PA1659	hypothetical protein	87.3948	72.8478	15.8656	9.25904	32.4663	36.4969	23.6483	29.0436	12.1371	12.4099
PA1660	hypothetical protein	44.6148	35.6193	111.451	20.5756	40.0806	64.8813	54.7271	50.8101	37.4035	47.3087
PA1661	hypothetical protein	43.448	19.4815	26.7859	17.4307	20.9708	17.3741	51.8266	29.8028	37.5937	43.1479
PA1662	probable ClpA/B-type protease	143.625	156.122	52.6634	40.3989	59.4684	64.4883	52.1795	45.2795	49.4298	56.3036
PA1663	probable transcriptional regulator	108.723	67.374	77.3443	13.3491	50.2957	39.1485	52.785	48.1055	51.2449	54.869
PA1664	hypothetical protein	94.8992	89.4803	8.01075	6.06396	36.7515	24.2808	27.8634	27.6209	25.256	25.6581
PA1665	hypothetical protein	106.957	126.729	33.6773	21.5584	83.4733	113.418	26.4309	21.4767	35.7823	33.2688
PA1666	hypothetical protein	44.2854	43.4673	19.5356	13.3658	33.8947	24.6028	39.0108	40.8092	25.5913	33.3577
PA1667	hypothetical protein	76.5499	44.8523	9.9662	18.9865	24.5446	18.8766	25.3671	33.7408	16.6657	24.1331
PA1668	hypothetical protein	61.1155	43.2497	41.0551	39.3865	53.9151	46.3204	44.5828	48.1504	38.5443	43.0449
PA1669	hypothetical protein	83.2124	56.677	550.63	569.092	536.721	506.374	66.9394	57.7354	47.4596	57.4079
PA1670	serine/threonine phosphoprotein phosphatase Stp1	81.2356	65.5934	421.311	345.989	73.6623	112.243	57.5108	69.5568	124.199	126.632
PA1671	serine-threonine kinase Stk1	67.6253	46.4446	28.0333	79.4246	60.4021	28.6209	88.6536	88.2307	26.4694	26.912
PA1672	hypothetical protein	62.742	54.3634	33.6489	27.465	29.8143	56.5926	146.329	138.949	54.4463	67.366
PA1673	hypothetical protein	84.6538	72.6632	13.8629	5.63321	40.0806	33.9401	27.655	29.8234	16.2612	17.3747
PA1674	GTP cyclohydrolase I precursor	64.0303	61.9859	8.79954	10.1205	37.5254	63.3283	42.0888	39.8789	55.5349	62.0859
PA1675	conserved hypothetical protein	85.8481	63.7798	26.3656	26.5392	51.7867	33.4729	41.4739	43.9128	16.8074	21.8587
PA1676	hypothetical protein	83.281	80.7024	24.6132	14.0391	51.6501	45.7269	27.5805	32.7839	18.8815	21.4406
PA1677	conserved hypothetical protein	56.1095	36.292	87.9907	11.6721	180.736	142.08	32.32	24.9466	39.7438	46.729
PA1678	probable DNA methylase	36.3828	36.1865	196.769	13.3616	125.574	93.4615	69.1918	64.4375	98.988	99.8044
PA1679	hypothetical protein	166.478	132.131	40.2907	14.9508	76.7553	53.3949	96.6853	65.453	81.6215	96.5395
PA1680	hypothetical protein	68.8624	68.1984	48.107	20.0487	67.8804	46.4088	39.7184	38.0743	19.5245	19.2552
PA1681	chorismate synthase	81.3329	62.1789	42.1021	36.2942	44.0249	43.4368	62.6929	38.5116	56.4291	57.8616
PA1682	probable MFS metabolite transporter	19.809	61.9925	11.6571	6.88364	13.9824	23.8199	17.3354	18.6508	16.275	24.9188
PA1683	probable sugar aldolase	78.6182	46.4087	98.689	25.7154	51.5363	48.1323	91.0148	77.3626	84.5451	99.2975
PA1684	1,2-dihydroxy-3-keto-5-methylthiopentene dioxygenase MtnD	45.8	37.9737	33.9276	25.2637	97.0574	139.169	39.139	45.1268	36.7571	41.1442
PA1685	enolase-phosphatase E-1	54.5445	150.127	38.7926	17.4015	57.045	67.3498	33.5693	27.5845	22.6115	24.5411
PA1686	DNA-3-methyladenine glycosidase II	110.575	72.8028	21.9158	12.1328	67.9515	73.3727	71.2238	41.6097	16.343	21.2514
PA1687	spermidine synthase	85.8161	307.727	320.132	87.0952	519.102	924.532	93.2294	94.9789	19.1131	25.7025
PA1688	hypothetical protein	116.621	354.195	223.503	202.62	518.584	746.65	102.13	122.908	79.6847	89.1134
PA1689	conserved hypothetical protein	92.2784	69.6663	43.9339	65.9058	85.3248	94.7183	85.6262	113.284	38.7941	44.8901
PA1690	translocation protein in type III secretion	73.7724	45.1095	271.6	126.022	43.074	36.6106	68.4647	35.4582	24.8412	26.7993
PA1691	translocation protein in type III secretion	36.4057	34.5048	22.2232	10.0578	20.4927	24.5459	27.4786	31.73	78.3884	97.7159
PA1692	probable translocation protein in type III secretion	49.8222	55.9582	54.6252	34.2175	32.489	35.6888	32.904	26.5949	158.025	201.108
PA1693	translocation protein in type III secretion	91.4124	42.1154	20.2111	7.2893	28.7274	29.4135	14.4819	16.0578	9.15038	11.6807
PA1694	translocation protein in type III secretion	115.71	90.2585	68.5779	62.2706	74.4704	51.876	48.3512	45.9212	37.7423	43.2872
PA1695	translocation protein in type III secretion	188.851	159.215	25.1328	25.2219	76.1947	75.6076	73.3576	64.315	108.837	67.9778
PA1696	translocation protein in type III secretion	75.8086	36.5294	17.429	8.92866	33.2402	22.8856	26.3851	22.7478	7.09699	9.95176
PA1697	ATP synthase in type III secretion system	64.2637	61.7881	67.9449	41.5444	57.1873	45.3292	51.4842	48.7326	44.8324	51.6251
PA1698	Type III secretion outer membrane protein PopN precursor	31.7841	59.9151	16.0735	11.6344	22.1602	17.3678	36.313	31.582	20.126	24.5572
PA1699	conserved hypothetical protein in type III secretion	63.5727	48.0244	25.6051	14.5953	38.5156	34.2305	24.3342	26.9623	10.2497	11.8504
PA1700	conserved hypothetical protein in type III secretion	71.3746	55.7735	18.6571	13.7798	28.016	27.1912	25.414	29.7858	10.381	12.2907
PA1701	conserved hypothetical protein in type III secretion	175.641	114.06	813.143	23.9924	72.7859	52.5516	49.6979	56.7712	15.2276	19.9035
PA1702	conserved hypothetical protein in type III secretion	185.114	39.695	18.444	43.3573	99.4397	47.13	21.2146	21.1294	6.9881	6.44304
PA1703	type III secretory apparatus protein PcrD	53.9634	66.2133	70.5994	439.583	43.8821	69.2501	105.097	125.566	37.4969	51.9645
PA1704	transcriptional regulator protein PcrR	18.1617	98.8319	7.55731	6.58671	15.1946	16.4587	22.0166	14.8644	6.46092	8.03089
PA1705	regulator in type III secretion	146.266	139.162	25.3874	10.1715	41.4428	46.1843	53.8255	35.5741	12.2358	12.2314
PA1706	type III secretion protein PcrV	851.603	63.5819	203.783	31.5326	260.362	434.807	143.204	138.602	213.954	212.366
PA1707	regulatory protein PcrH	1419.98	141.851	148.114	31.3779	74.7891	161.96	97.6185	108.236	121.147	134.493
PA1708	translocator protein PopB	165.561	172.733	49.757	36.6793	101.292	80.8891	63.4669	56.2242	31.8996	36.2491
PA1709	Translocator outer membrane protein PopD precursor	243.355	316.406	30.8149	13.4996	57.7905	47.2421	45.8458	46.6259	16.6069	18.5038
PA1710	ExsC, exoenzyme S synthesis protein C precursor.	39.6226	38.5475	16.3899	29.1823	27.6632	18.2011	21.8265	26.3996	14.2977	17.7302
PA1711	ExsE	54.5948	58.1015	61.8188	53.4883	37.6962	27.6142	26.9381	24.1328	26.0477	23.4988
PA1712	exoenzyme S synthesis protein B	53.7803	229.867	10.2638	5.03518	60.0669	49.0793	32.1723	21.0219	16.1022	20.3075
PA1713	transcriptional regulator ExsA	34.5799	33.2188	19.1625	23.4445	25.1251	15.0129	22.2273	30.0247	132.696	154.579
PA1714	ExsD	152.871	127.17	49.7129	24.2182	67.1691	66.6238	62.7484	53.4675	35.16	42.1642
PA1715	type III export apparatus protein	47.1956	29.0178	5.4082	2.84797	17.5392	15.4612	19.9497	7.01014	5.93893	5.35864
PA1716	Type III secretion outer membrane protein PscC precursor	156.34	152.911	43.6954	53.4632	72.8884	71.4471	67.7501	71.1929	120.417	136.353
PA1717	type III export protein PscD	394.253	522.782	54.5307	280.259	71.9323	64.9445	43.9094	44.8358	34.8938	50.7404
PA1718	type III export protein PscE	276.772	308.584	42.0281	33.4145	144.314	115.015	131.093	74.4809	17.1842	25.5247
PA1719	type III export protein PscF	194.099	185.651	45.336	85.4234	126.366	99.841	140.885	132.083	38.5881	51.5137
PA1720	type III export protein PscG	18.2669	20.7675	34.5275	261.424	17.1636	21.585	63.937	63.4963	18.2109	22.9919
PA1721	type III export protein PscH	78.3757	74.0151	23.4607	6.43198	46.7105	38.3278	29.9154	28.5354	6.3745	6.63114
PA1722	type III export protein PscI	733.284	100.45	28.6027	15.9245	82.1727	66.4861	55.3723	56.283	165.075	185.431
PA1723	type III export protein PscJ	70.281	47.6683	499.122	481.604	89.6593	40.1523	126.232	175.952	178.787	213.261
PA1724	type III export protein PscK	99.26	88.8604	41.7258	255.757	50.9558	31.2064	28.137	33.3163	18.6465	16.9788
PA1725	type III export protein PscL	58.5438	42.1615	37.6354	53.2416	28.0331	27.2922	54.0927	39.5078	49.4923	54.5539
PA1726	periplasmic beta-glucosidase	290.568	243.571	701.786	300.149	322.529	345.247	298.526	267.136	163.518	129.056
PA1727	conserved hypothetical protein	125.407	107.875	27.9128	25.8105	77.0944	64.0028	93.1101	129.885	260.327	215.166
PA1728	hypothetical protein	13.1099	15.5377	40.5922	246.837	29.2168	21.5219	222.163	310.646	35.3398	47.4461
PA1729	conserved hypothetical protein	44.0566	40.6843	83.5224	488.897	49.3795	66.2955	353.095	627.231	22.8535	31.3924
PA1730	conserved hypothetical protein	88.2125	78.9956	23.9779	15.1683	46.2677	32.1313	44.6211	92.9796	29.7725	27.8912
PA1731	conserved hypothetical protein	92.9087	117.027	212.88	194.239	120.913	94.3138	132.702	129.541	106.652	113.529
PA1732	conserved hypothetical protein	60.7573	47.0448	360.961	509.118	311.81	56.1375	46.105	38.5956	52.375	61.7945
PA1733	conserved hypothetical protein	82.2789	191.214	40.6205	49.5488	90.0007	54.0857	83.8351	66.3258	99.3683	116.046
PA1734	hypothetical protein	98.9397	94.9343	125.262	33.3058	43.3358	47.2042	98.5506	74.2286	207.863	186.654
PA1735	hypothetical protein	18.6604	22.9636	21.3777	6.93382	26.8779	22.3552	19.2535	15.7971	14.9441	14.3146
PA1736	probable acyl-CoA thiolase	70.281	99.7882	25.5201	16.4396	31.5273	61.9015	31.3215	31.6827	35.2775	37.8094
PA1737	probable 3-hydroxyacyl-CoA dehydrogenase	70.1147	113.934	65.64	18.0633	78.3335	75.5202	68.5431	62.3693	53.126	62.0344
PA1738	probable transcriptional regulator	68.3545	107.834	100.933	72.0984	455.012	258.275	74.2244	56.8015	60.9311	74.6291
PA1739	probable oxidoreductase	53.2816	42.1022	274.944	34.1422	138.583	44.0918	82.5469	81.5783	58.4387	59.147
PA1740	hypothetical protein	63.2478	41.779	89.9367	8.0797	29.7916	50.0452	50.4868	45.3257	47.266	41.0876
PA1741	hypothetical protein	55.748	54.5337	23.2812	36.8898	29.7005	33.4098	51.9605	61.8044	37.7976	47.3491
PA1742	probable amidotransferase	89.7696	81.8038	71.3032	70.0492	42.357	72.7224	62.3969	51.6155	39.3187	43.8306
PA1743	hypothetical protein	71.9695	276.803	36.7096	3.87675	47.3023	46.2825	34.2839	31.0217	22.8189	25.9408
PA1744	hypothetical protein	133.515	120.641	163.162	420.617	110.226	69.6037	109.406	82.3376	48.1268	57.5493
PA1745	hypothetical protein	143.788	83.5185	30.7346	149.788	133.991	44.9567	185.717	177.987	237.834	231.201
PA1746	hypothetical protein	74.8157	225.93	13.6787	12.9183	25.1535	25.8717	23.575	23.205	57.73	64.8248
PA1747	hypothetical protein	40.5194	32.3021	12.0917	6.38598	22.3992	19.7479	34.1636	26.6907	17.6474	27.9647
PA1748	probable enoyl-CoA hydratase/isomerase	41.8556	38.0595	24.2542	12.4416	32.5118	25.2404	52.3224	36.4563	49.4404	55.8951
PA1749	hypothetical protein	80.6041	173.355	48.4046	103.008	159.702	49.0098	106.817	86.8129	99.6102	105.234
PA1750	phospho-2-dehydro-3-deoxyheptonate aldolase	99.5849	70.2956	68.7384	67.5441	71.8811	62.9495	77.0528	50.5482	32.0592	42.2531
PA1751	hypothetical protein	57.6153	58.8138	102.666	254.544	46.4332	52.6084	30.6167	42.371	57.5757	57.1898
PA1752	hypothetical protein	267.355	410.371	58.81	74.4989	137.149	124.201	155.483	143.736	48.4552	62.8696
PA1753	conserved hypothetical protein	33.8844	147.516	27.1732	11.4212	34.6174	49.7358	85.3329	93.3779	67.437	98.4047
PA1754	transcriptional regulator CysB	165.744	125.244	27.0685	15.4446	75.5531	74.3097	99.8697	87.7432	57.9982	81.2749
PA1755	hypothetical protein	60.5664	657.246	74.7749	68.8113	72.49	70.8221	82.8412	61.637	71.1704	77.0933
PA1756	3'-phosphoadenosine-5'-phosphosulfate reductase	35.6225	725.984	32.4055	14.4071	41.417	27.9251	100.136	29.4838	37.9814	55.7741
PA1757	homoserine kinase	86.5208	70.3681	31.4809	18.3926	67.2601	48.833	51.7979	83.7808	59.8042	59.1693
PA1758	para-aminobenzoate synthase component I	75.1131	58.9721	42.9775	27.0578	63.066	58.6502	42.5216	49.453	45.4028	60.9285
PA1759	probable transcriptional regulator	134.467	173.843	75.1999	61.8566	57.7166	50.8659	92.7966	71.6683	78.1637	79.6525
PA1760	probable transcriptional regulator	63.5224	51.3681	16.4371	17.2216	34.0313	24.8237	60.0643	47.8533	45.3647	61.5789
PA1761	hypothetical protein	148.334	203.276	92.8978	79.1124	123.511	98.2816	176.368	108.999	200.363	228.166
PA1762	hypothetical protein	44.0249	33.4364	40.1525	18.0769	153.282	73.1265	46.8119	52.4087	39.2884	43.2928
PA1763	hypothetical protein	97.2356	88.0563	68.6794	25.4979	62.6866	76.04	138.595	159.123	172.358	182.674
PA1764	hypothetical protein	115.207	232.439	59.5044	39.1397	62.1554	93.1521	87.5464	68.3876	23.4515	33.8364
PA1765	hypothetical protein	50.7008	44.2389	29.1712	10.6768	157.198	42.8102	54.1625	41.0578	31.1604	43.1782
PA1766	hypothetical protein	133.721	56.0505	39.1185	29.9476	94.6672	77.0407	47.4466	43.4325	103.72	117.765
PA1767	hypothetical protein	75.8864	83.8482	35.1084	47.3072	153.96	230.131	41.191	38.0682	95.3272	99.7277
PA1768	hypothetical protein	465.212	699.566	81.1466	12.3245	112.61	72.7287	150.262	156.423	456.309	410.699
PA1769	conserved hypothetical protein	150.492	54.4875	61.7479	38.7341	61.1823	51.1816	63.266	46.4694	71.4746	100.845
PA1770	phosphoenolpyruvate synthase	101.115	77.2124	85.246	15.5651	104.254	104.257	67.1393	55.4674	32.6351	36.5957
PA1771	EstX	198.952	27.9208	140.342	29.4984	274.241	239.09	77.7477	74.4637	107.417	110.64
PA1772	probable methyltransferase	83.3784	540.812	17.5613	20.3133	57.5438	98.069	59.7163	82.1404	16.4642	19.1444
PA1773	CmaX protein	93.4441	54.4347	173.804	36.6472	96.2151	87.123	69.738	76.8786	28.8823	35.5593
PA1774	CfrX protein	46.6877	32.7835	14.8785	10.1122	32.6541	8.94589	24.1613	20.042	3.4396	4.18107
PA1775	conserved cytoplasmic membrane protein, CmpX protein	53.2816	44.0807	274.685	18.7523	50.9046	75.7212	43.0586	38.5715	16.3303	24.7168
PA1776	ECF sigma factor SigX	18.8892	8.41516	8.08632	9.11267	14.6881	12.0141	9.53856	13.1543	35.001	43.2186
PA1777	Major porin and structural outer membrane porin OprF precursor	49.9229	31.5437	3.66057	3.09471	30.2525	30.7519	26.211	20.3694	35.1151	37.6074
PA1778	uroporphyrin-III C-methyltransferase	52.9155	66.2133	13.5606	5.66667	29.0404	25.8591	54.9847	65.9681	47.7396	67.0406
PA1779	assimilatory nitrate reductase	115.001	77.8732	16.3427	11.4755	47.0747	28.1003	35.3889	30.5584	27.4823	31.9741
PA1780	assimilatory nitrite reductase small subunit	62.1679	39.7939	15.8751	15.6074	40.1034	28.5991	31.6731	28.1873	18.9818	22.7151
PA1781	assimilatory nitrite reductase large subunit	90.5704	77.1741	24.6416	84.5567	54.8142	40.9541	47.8245	50.2159	50.4913	54.4711
PA1782	probable serine/threonine-protein kinase	98.5324	101.43	65.2952	69.4386	68.6259	61.6111	58.7887	72.4251	37.3171	42.9075
PA1783	nitrate transporter	52.7096	59.3348	12.923	9.77343	36.0515	44.0476	28.8264	34.8142	26.3553	33.4506
PA1784	hypothetical protein	151.498	89.81	131.152	106.441	164.3	154.264	482.039	279.23	257.939	325.542
PA1785	conserved hypothetical protein	31.8005	71.6382	6.97437	4.37651	19.4015	19.1913	31.6454	18.2881	10.1676	9.00648
PA1786	conserved hypothetical protein	135.268	115.313	124.913	14.909	70.7998	57.5895	62.7129	52.5457	33.2656	36.1027
PA1787	aconitate hydratase 2	144.936	68.9568	41.6502	36.0952	122.734	98.2659	33.5052	30.6154	21.246	25.6964
PA1788	hypothetical protein	33.1523	24.8762	8.04381	2.34194	15.9401	27.349	80.2751	16.64	21.8372	19.7137
PA1789	hypothetical protein	85.4176	103.889	15.3252	6.54211	44.3824	44.0592	64.4383	55.8721	79.146	95.0975
PA1790	hypothetical protein	138.346	128.837	35.1226	11.8836	85.485	52.6015	62.2016	60.2027	14.347	16.7941
PA1791	hypothetical protein	197.275	369.106	72.1723	24.4231	101.422	104.459	119.429	60.7565	47.909	55.0771
PA1792	conserved hypothetical protein	101.072	53.307	11.0006	15.829	45.0032	49.881	26.6335	15.1809	22.6841	26.262
PA1793	peptidyl-prolyl cis-trans isomerase B	148.227	98.9111	27.9857	12.0025	109.014	92.4135	106.239	80.0102	41.7385	54.1015
PA1794	glutaminyl-tRNA synthetase	399.62	48.7614	14.2455	14.457	34.9067	23.7599	33.5483	24.6198	10.617	13.28
PA1795	cysteinyl-tRNA synthetase	85.8538	51.6764	20.8412	9.30574	39.0311	38.403	25.1947	23.4596	10.4559	8.85549
PA1796	5,10-methylene-tetrahydrofolate dehydrogenase / cyclohydrolase	144.709	149.045	18.767	38.8523	59.9919	52.6606	74.1261	54.11	120.757	123.474
PA1797	hypothetical protein	76.1564	213.182	14.5525	148.814	29.6721	33.5676	71.7167	78.106	104.816	124.265
PA1798	probable two-component sensor	192.544	465.221	59.2446	34.0251	114.932	110.438	71.6194	105.53	80.8635	87.752
PA1799	probable two-component response regulator	84.9516	107.147	15.7601	12.6085	38.6797	27.7815	53.0566	56.4265	29.5066	32.3388
PA1800	trigger factor	19.6107	108.575	11.5694	13.7185	17.7369	14.4105	28.559	17.982	25.5219	26.9691
PA1801	ATP-dependent Clp protease proteolytic subunit	66.1169	45.492	17.2354	8.69446	31.2143	40.891	45.9168	29.4583	180.467	206.775
PA1802	ATP-dependent Clp protease ATP-binding subunit ClpX	27.5571	18.6186	4.71781	3.50211	17.7061	14.2601	20.8344	19.2762	20.6198	33.8903
PA1803	Lon protease	115.619	76.8444	44.6259	17.5813	50.529	35.8782	50.3299	90.6272	62.4003	82.0197
PA1804	DNA-binding protein HU	9.8839	96.5897	5.9561	2.68487	15.6441	10.7136	11.2379	10.4667	7.91973	5.96055
PA1805	peptidyl-prolyl cis-trans isomerase D	266.82	81.23	33.1624	22.445	55.1329	41.7938	32.3441	35.4376	20.4302	25.1511
PA1806	NADH-dependent enoyl-ACP reductase	234.228	73.5172	22.7345	21.4204	81.6565	55.8844	51.0271	47.9782	49.5421	49.1527
PA1807	probable ATP-binding component of ABC transporter	145.598	109.661	45.9295	31.7818	60.4486	99.3759	81.236	63.021	202.456	198.886
PA1808	probable permease of ABC transporter	64.1722	65.8506	34.5275	11.6763	49.4421	39.824	94.0985	83.3333	138.753	124.059
PA1809	probable permease of ABC transporter	48.7377	49.3566	12.3893	31.771	44.3601	34.8429	84.1626	92.7473	123.428	111.588
PA1810	probable binding protein component of ABC transporter	67.1922	137.162	98.1269	94.2548	167.88	238.868	72.9935	79.2606	86.3116	89.073
PA1811	probable solute-binding protein	112.777	82.9183	83.1398	10.6266	602.069	562.959	74.7443	72.7308	174.538	202.299
PA1812	membrane-bound lytic murein transglycosylase D precursor	166.914	167.743	80.7215	22.0394	274.72	194.429	142.962	102.566	74.731	70.8076
PA1813	probable hydroxyacylglutathione hydrolase	69.6998	61.3133	1705.08	459.472	2260.5	2497.19	97.3529	125.148	166.453	205.636
PA1814	hypothetical protein	205.828	76.768	817.603	73.5262	1399.42	1414.62	82.907	92.4969	67.7014	71.5485
PA1815	ribonuclease H	63.0968	90.8916	34.8392	9.27159	78.8751	148.639	110.771	70.8824	25.9405	26.0014
PA1816	DNA polymerase III, epsilon chain	96.2293	165.139	109.988	24.5691	400.311	346.263	122.912	100.711	54.4068	58.0716
PA1817	hypothetical protein	57.2111	44.6176	30.8755	23.4003	48.9693	35.4142	139.473	39.5929	9.50472	13.9495
PA1818	Orn/Arg/Lys decarboxylase LdcC	60.235	49.9403	104.089	40.0364	162.499	229.714	130.041	180.934	244.737	250.477
PA1819	probable amino acid permease	47.548	55.7537	104.877	54.1491	33.1207	33.2077	45.7221	51.379	35.7373	38.7284
PA1820	sodium/proton antiporter NhaB	127.219	62.8037	37.5315	255.983	34.0426	31.9325	36.2305	36.9548	45.9835	52.2412
PA1821	probable enoyl-CoA hydratase/isomerase	128.134	126.999	61.6157	163.317	120.441	137.32	73.5763	86.8663	44.9015	55.784
PA1822	hypothetical protein	131.529	28.3055	249.306	146.89	124.635	97.281	37.1878	54.5165	21.0732	25.555
PA1823	conserved hypothetical protein	87.2026	91.3928	309.883	769.625	716.136	971.648	63.8523	65.9947	23.3789	25.8661
PA1824	conserved hypothetical protein	104.014	63.239	10.6464	13.0522	42.5789	38.5109	39.0703	44.2961	21.4984	25.5409
PA1825	hypothetical protein	96.336	39.4642	16.1537	11.2288	44.0244	26.3579	21.0787	16.646	15.2622	17.8514
PA1826	probable transcriptional regulator	40.2777	30.4981	13.2184	8.15498	35.5243	30.5831	55.0028	39.682	103.565	104.554
PA1827	probable short-chain dehydrogenase	254.989	70.0878	11.1651	3.52476	41.5588	35.3116	40.7718	32.218	11.3248	11.3194
PA1828	probable short-chain dehydrogenase	55.8677	53.2053	13.5394	233.948	60.6706	32.0629	37.5328	53.444	22.0915	25.5709
PA1829	hypothetical protein	117.744	628.59	185.632	2.63678	91.3542	121.83	79.2946	75.6199	60.5411	72.8702
PA1830	hypothetical protein	82.5169	85.0353	30.9283	9.0123	50.6997	48.7005	76.2524	52.9508	56.8658	75.8471
PA1831	hypothetical protein	41.7778	42.2209	26.6962	23.1685	62.3944	37.9932	66.3554	32.0016	15.5318	20.6286
PA1832	probable protease	26.4166	25.6214	13.4142	2.30012	15.4734	21.9323	63.5843	55.6433	53.44	65.247
PA1833	probable oxidoreductase	263.772	199.88	24.4196	11.2915	50.3071	52.1664	45.3614	41.1148	19.6835	18.4836
PA1834	hypothetical protein	185.392	56.8221	22.7097	14.771	36.7686	34.8366	35.2526	37.0894	24.3019	31.6368
PA1835	hypothetical protein	94.6521	103.732	44.1016	44.9528	147.114	126.518	198.43	152.595	157.409	200.14
PA1836	probable transcriptional regulator	54.3752	39.6357	28.9634	26.305	41.8903	56.3521	108.821	102.547	156.701	156.174
PA1837	hypothetical protein	37.2202	28.3187	19.6254	32.3188	41.2188	35.8593	99.9797	73.416	85.6479	94.775
PA1838	sulfite reductase	84.9741	91.7028	251.219	450.506	400.471	409.213	228.115	198.34	137.232	160.864
PA1839	hypothetical protein	96.034	69.4251	25.2981	67.1008	53.1696	42.4882	49.1001	35.5589	27.2956	29.1988
PA1840	hypothetical protein	64.5973	50.5333	7.75726	6.54664	33.7477	40.3659	46.1469	89.4329	10.2163	14.8423
PA1841	hypothetical protein	40.4599	37.1955	13.0033	9.53924	22.365	14.369	82.9843	27.9726	16.8385	18.8047
PA1842	hypothetical protein	467.504	343.465	98.5568	5.42829	45.743	28.6054	66.6028	50.6355	15.0167	21.1639
PA1843	methionine synthase	49.3234	45.2612	24.6038	15.3481	57.6426	57.6211	48.6558	53.3559	12.5831	14.0763
PA1844	hypothetical protein	63.0373	182.931	130.08	297.862	206.748	285.631	175.477	223.863	108.591	119.134
PA1845	hypothetical protein	142.282	150.385	23.8244	9.12521	47.6779	62.9747	42.7667	43.401	73.3552	81.8783
PA1846	cis/trans isomerase	110.105	101.186	96.9697	6.64108	63.009	52.8167	44.1007	35.4764	24.0807	28.4454
PA1847	conserved hypothetical protein	180.99	191.003	131.115	15.2895	209.998	174.852	70.1972	56.525	48.0266	59.5005
PA1848	probable major facilitator superfamily (MFS) transporter	56.6586	77.2665	1395.85	1479.52	422.813	605.113	505.687	997.548	40.2036	35.2967
PA1849	conserved hypothetical protein	30.3976	25.5225	271.218	8.17171	17.2148	13.1253	12.3967	27.0812	9.42002	11.4525
PA1850	probable transcriptional regulator	121.782	110.558	14.3117	16.059	31.5557	30.916	34.2426	832.069	15.8326	20.4145
PA1851	hypothetical protein	74.6875	59.0314	23.0026	16.2598	20.9366	17.3678	41.8941	154.252	36.325	40.6453
PA1852	hypothetical protein	38.8721	31.9789	27.6078	574.081	53.8411	61.7752	224.623	258.382	57.9236	81.3249
PA1853	probable transcriptional regulator	76.3806	86.7896	211.283	279.218	2562.14	2201.5	301.401	228.004	356.409	383.085
PA1854	conserved hypothetical protein	194.397	223.008	42.1651	37.4042	58.6669	53.3028	81.5919	58.4146	37.089	41.3159
PA1855	hypothetical protein	80.2427	148.419	45.2777	18.7774	92.112	70.2097	59.6257	57.4164	52.6173	60.4498
PA1856	probable cytochrome oxidase subunit	92.1594	68.3017	238.039	20.0703	302.404	104.984	190.584	192.055	48.0591	74.3537
PA1857	conserved hypothetical protein	139.194	95.7521	14.066	49.0428	115.632	90.469	63.1686	56.3552	21.7819	19.7621
PA1858	streptomycin 3''-phosphotransferase	125.422	114.384	45.6583	42.9224	82.7169	71.1978	198.096	181.73	542.649	515.36
PA1859	probable transcriptional regulator	55.2126	289.109	10.2638	6.33997	34.8906	25.676	34.3915	30.0963	38.5512	34.6484
PA1860	hypothetical protein	58.2174	164.453	13.3808	6.60553	33.3716	25.8801	29.6432	29.8294	21.7021	29.2295
PA1861	molybdenum transport protein ModC	44.5306	31.1573	3.2032	4.02765	28.4519	27.7678	41.7109	41.8528	21.8406	22.0545
PA1862	molybdenum transport protein ModB	49.4424	46.013	41.4188	125.545	23.782	11.8437	155.728	206.096	159.038	165.669
PA1863	molybdate-binding periplasmic protein precursor ModA	119.668	112.279	383.127	189.099	52.6745	93.3226	342.392	448.97	275.02	289.791
PA1864	probable transcriptional regulator	83.985	107.968	63.9207	22.8747	43.4268	38.533	61.4164	43.6134	48.1565	63.356
PA1865	hypothetical protein	90.8457	48.297	49.3681	76.3351	28.3347	20.607	56.4754	307.674	43.2543	49.5181
PA1866	hypothetical protein	55.2995	78.5063	56.9585	35.7857	42.7383	61.2702	54.2862	56.075	27.0813	34.4161
PA1867	XphA	72.244	77.2401	21.2408	12.5963	55.224	42.5198	39.9452	21.8806	40.1587	47.2461
PA1868	secretion protein XqhA	155.731	51.3813	198.011	85.6398	107.722	123.134	43.9782	37.708	36.8919	38.4376
PA1869	probable acyl carrier protein	49.1175	24.032	273.131	5.75449	31.8517	76.5356	17.7397	24.2747	11.0309	12.6018
PA1870	hypothetical protein	112.137	66.7079	22.9317	15.8918	48.008	39.925	33.3495	28.6251	12.787	18.1927
PA1871	LasA protease precursor	82.3842	97.5855	203.92	430.052	52.7086	52.419	125.33	144.095	79.8991	93.2521
PA1872	hypothetical protein	59.3583	57.719	55.9572	37.8057	103.289	30.8592	61.6754	45.988	41.8007	49.1266
PA1873	hypothetical protein	65.2913	87.3347	22.6578	16.4776	71.6444	46.6855	30.0699	32.532	15.7925	27.7437
PA1874	hypothetical protein	327.825	193.224	87.2334	54.7924	71.6074	78.9262	100.661	94.8646	105.769	109.476
PA1875	probable outer membrane protein precursor	54.4713	59.1501	31.3628	40.6996	64.5228	53.1197	29.5673	23.3954	62.8082	70.2986
PA1876	probable ATP-binding/permease fusion ABC transporter	74.363	98.6945	10.1315	6.18419	29.1978	18.945	32.4542	16.4053	21.174	24.7175
PA1877	probable secretion protein	73.5847	68.482	38.8068	26.5225	51.0071	43.5489	36.7309	25.4378	51.7807	61.5607
PA1878	hypothetical protein	157.857	125.687	84.0302	887.815	106.958	111.988	234.459	174.312	206.198	228.059
PA1879	hypothetical protein	77.9456	177.859	23.0451	19.9692	64.8927	38.6182	30.7249	67.6454	18.0795	18.8067
PA1880	probable oxidoreductase	113.099	109.097	74.2517	254.689	77.0081	64.331	108.185	101.883	132.587	121.043
PA1881	probable oxidoreductase	117.01	78.6382	44.0308	7.49004	58.1491	34.0032	44.6091	27.6427	53.3156	57.6746
PA1882	probable transporter	49.9366	40.0841	19.1483	9.28831	24.0666	19.0029	44.7076	34.6868	15.072	17.813
PA1883	probable NADH-ubiquinone/plastoquinone oxidoreductase	28.6908	58.6885	38.6037	12.5336	76.9232	70.7211	42.896	33.9531	34.9595	43.2105
PA1884	probable transcriptional regulator	31.1846	20.8928	16.8906	16.0883	19.918	19.0092	31.2723	22.3839	12.7041	17.609
PA1885	conserved hypothetical protein	36.6684	51.9264	13.1403	5.88065	28.7478	24.3481	21.1308	19.8188	47.3363	49.8529
PA1886	DNA polymerase II	84.8079	59.5139	20.9999	14.4524	64.5114	39.1964	109.391	169.997	31.967	45.3168
PA1887	hypothetical protein	179.57	137.196	101.371	80.1906	109.788	97.5019	191.593	111.315	43.4977	45.8639
PA1888	hypothetical protein	205.466	162.242	74.0049	102.506	130.036	72.3184	191.256	160.032	269.191	254.692
PA1889	hypothetical protein	62.2137	224.703	9.09711	6.17687	34.0597	34.5083	39.147	37.6316	8.27925	10.3537
PA1890	probable glutathione S-transferase	131.557	94.4661	20.5606	19.2248	53.6078	43.6814	52.4129	31.9956	13.9416	17.2212
PA1891	hypothetical protein	124.876	69.2206	19.8852	52.2755	35.2434	32.9741	26.8168	23.1153	8.71827	7.61682
PA1892	hypothetical protein	95.1143	293.119	20.5842	57.4236	51.8038	33.2835	54.5748	60.5128	167.306	175.787
PA1893	hypothetical protein	99.5757	167.459	14.9304	2.83542	39.853	29.5524	42.051	27.5287	17.3017	21.4649
PA1894	hypothetical protein	174.583	72.2884	33.2447	14.6744	91.1446	33.3214	117.146	74.4125	58.912	70.5748
PA1895	hypothetical protein	175.892	109.926	31.1774	17.7099	78.7774	69.3033	78.1608	42.7305	26.2672	33.2185
PA1896	hypothetical protein	85.5552	349.658	19.4128	14.6748	31.0663	23.3654	41.2299	34.044	69.8533	76.5338
PA1897	hypothetical protein	156.994	95.4619	16.0168	52.6059	73.9184	65.4685	139.678	73.0243	59.1335	68.5938
PA1898	quorum-sensing control repressor	172.424	130.29	30.2198	46.1614	86.7342	69.7804	96.7872	69.3142	95.6003	120.455
PA1901	phenazine biosynthesis protein PhzC	1191.11	236.568	80.1122	20.7931	197.182	103.607	154.071	168.424	243.023	196.312
PA1902	phenazine biosynthesis protein PhzD	259.905	205.129	86.9799	55.2448	180.064	162.775	307.754	262.493	274.937	328.418
PA1903	phenazine biosynthesis protein PhzE	177.114	143.216	68.9746	77.7734	101.098	89.6293	230.839	246.449	156.607	160.87
PA1904	probable phenazine biosynthesis protein	285.659	239.799	904.449	328.813	809.176	1030.09	333.701	234.067	95.3617	92.3694
PA1905	probable pyridoxamine 5'-phosphate oxidase	188.526	173.645	43.5868	25.8785	122.803	117.054	163.973	148.773	38.5512	46.8624
PA1906	hypothetical protein	96.1576	66.1737	41.3668	25.3641	68.9958	48.2964	85.9547	54.7288	66.5278	93.3207
PA1907	hypothetical protein	81.1441	130.686	62.9524	43.1294	91.2812	121.41	30.9345	28.3074	28.0112	34.3939
PA1908	probable major facilitator superfamily (MFS) transporter	33.2232	20.6548	12.3574	10.2028	16.0169	15.5254	14.9022	19.6138	27.0686	28.1441
PA1909	hypothetical protein	56.2395	61.0857	54.2292	16.5591	34.2347	29.0057	32.1019	30.8227	28.9523	37.2053
PA1910	probable tonB-dependent receptor protein	149.118	179.699	45.0699	33.9066	142.358	62.4434	140.37	123.987	73.5361	90.5243
PA1911	probable transmembrane sensor	154.528	95.64	35.6516	56.3363	116.662	107.193	45.6786	33.4231	23.3409	27.6799
PA1912	probable sigma-70 factor, ECF subfamily	71.457	56.7957	36.1853	17.6524	48.008	101.063	66.7081	65.7049	30.2823	35.2503
PA1913	hypothetical protein	39.4441	47.9123	13.9102	181.354	82.3124	34.2684	46.9577	32.5195	21.2495	19.3036
PA1914	conserved hypothetical protein	92.3916	74.3581	29.7805	32.7119	75.0338	48.833	88.8208	91.1087	37.3102	45.2445
PA1915	hypothetical protein	88.8529	62.4503	14.88	6.05734	59.0677	52.9161	46.0849	76.8563	132.021	107.627
PA1916	probable amino acid permease	86.8914	78.9284	112.736	41.6615	1328.16	968.605	117.237	126.102	215.986	210.629
PA1917	hypothetical protein	45.0129	50.6756	60.8552	39.7796	39.0734	49.78	49.8673	32.9683	61.6916	99.6913
PA1918	hypothetical protein	82.9195	85.0617	241.192	23.6787	83.9571	30.6446	48.8345	40.2828	32.0799	41.4775
PA1919	class III (anaerobic) ribonucleoside-triphosphate reductase activating protein, 'activase', NrdG	34.631	30.993	21.0459	15.4265	27.4038	29.7375	33.3722	26.6195	30.0196	38.3497
PA1920	class III (anaerobic) ribonucleoside-triphosphate reductase subunit, NrdD	85.5514	52.8338	31.6789	22.3854	62.4955	674.737	65.9517	43.0248	67.7202	78.531
PA1921	hypothetical protein	63.8747	49.9568	10.004	4.49569	34.4353	34.9818	36.1962	26.5852	9.88324	8.72774
PA1922	probable TonB-dependent receptor	169.367	306.645	25.454	23.11	77.3272	62.0467	56.4859	42.6151	144.92	149.658
PA1923	hypothetical protein	108.224	85.6552	39.4964	69.769	54.5695	46.131	60.2739	41.515	74.6861	80.8119
PA1924	hypothetical protein	102.376	65.1845	30.6968	51.2258	53.3688	35.0701	44.711	36.728	19.3136	27.1245
PA1925	hypothetical protein	87.8478	740.389	75.9604	53.6556	45.2365	42.4756	62.39	30.3413	25.3425	40.9604
PA1926	conserved hypothetical protein	170.008	148.63	272.861	442.242	89.2666	123.462	136.559	100.959	23.6589	33.3234
PA1927	5-methyltetrahydropteroyltriglutamate-homocysteine S-methyltransferase	65.8149	43.0584	115.282	11.2121	37.2068	33.555	29.6611	36.8226	58.4387	55.0124
PA1928	ribosomal protein alanine acetyltransferase	88.3008	69.5899	29.5396	13.1274	51.1095	34.3441	44.6492	46.4707	17.2464	21.3618
PA1929	hypothetical protein	12.7945	18.3043	8.23825	7.96923	10.98	5.90237	16.6439	14.3188	19.0993	20.5578
PA1930	probable chemotaxis transducer	116.905	177.431	67.2364	33.494	91.2926	60.4684	116.678	95.0771	68.2355	90.1294
PA1931	probable ferredoxin	59.157	48.9082	19.2286	47.4913	22.7634	168.886	73.9084	79.223	49.1846	56.1698
PA1932	probable hydroxylase molybdopterin-containing subunit	128.62	97.4157	45.5304	20.8314	144.738	191.721	112.349	66.4634	42.6214	41.481
PA1933	probable hydroxylase large subunit	146.183	125.337	50.2636	23.8443	110.589	159.131	153.377	87.0508	36.8504	42.6298
PA1934	hypothetical protein	142.218	77.6424	26.0208	12.5001	52.1509	34.8681	35.1759	29.4474	38.1744	43.0024
PA1935	hypothetical protein	142.388	256.075	734.344	566.269	61.7855	89.7114	69.5823	59.0562	78.1291	86.1725
PA1936	hypothetical protein	55.0707	71.8454	430.922	23.1434	50.6599	22.6457	80.4881	51.4493	62.5801	77.3418
PA1939	hypothetical protein	42.5191	24.6783	68.7999	126.151	82.2896	163.602	42.7094	26.7198	16.6138	16.7203
PA1940	hypothetical protein	83.2765	57.0002	71.7283	43.3092	40.8944	50.4808	78.8174	59.5934	58.9607	62.6131
PA1941	hypothetical protein	137.45	113.037	29.7758	168.578	239.994	96.1699	113.28	84.6953	152.891	158.857
PA1942	hypothetical protein	159.524	120.628	145.067	44.5973	91.8559	81.662	264.776	92.4865	375.556	405.17
PA1943	hypothetical protein	109.4	421.879	31.1031	20.0947	61.9449	59.0984	84.6722	56.964	75.4535	114.618
PA1944	hypothetical protein	860.023	39.2334	57.2986	23.2856	62.8952	146.752	66.2443	69.3712	70.7833	93.6379
PA1945	probable transcriptional regulator	78.4329	65.351	75.4645	108.774	79.4063	112.063	82.1031	55.9417	92.1897	108.537
PA1946	binding protein component precursor of ABC ribose transporter	47.2505	366.811	625.429	712.703	37.6563	74.6164	40.9551	22.4336	19.7354	20.4852
PA1947	ribose transport protein RbsA	35.2309	28.3209	462.555	849.495	27.1202	25.3946	40.7917	25.7904	79.7153	82.5003
PA1948	membrane protein component of ABC ribose transporter	50.504	45.7492	99.1283	81.1191	114.534	100.273	55.4187	51.2528	45.6275	57.2342
PA1949	ribose operon repressor RbsR	149.581	98.2846	42.3634	33.3936	101.064	72.5456	66.2764	83.1308	217.915	213.524
PA1950	ribokinase	129.767	154.335	26.2664	19.9943	71.9266	61.0871	44.719	51.7101	52.078	64.5259
PA1951	hypothetical protein	178.743	204.648	65.9186	46.1363	94.929	77.4889	116.395	84.3436	95.0022	102.305
PA1952	hypothetical protein	209.067	124.842	461.539	317.831	871.712	1057.52	86.1608	112.458	51.9743	61.8597
PA1953	hypothetical protein	68.0228	134.124	11.5796	10.1076	48.211	44.3396	46.4571	44.9181	38.0151	39.667
PA1954	hypothetical protein	172.662	1748.62	114.98	15.3272	279.318	371.264	221.438	211.516	187.305	157.538
PA1955	hypothetical protein	119.849	91.8839	26.7997	9.09898	56.2457	30.6652	41.6852	36.0256	25.0681	27.7833
PA1956	hypothetical protein	69.1873	63.8391	114.739	945.664	168.028	129.068	65.1496	61.6722	200.354	233.484
PA1957	hypothetical protein	94.556	61.3858	32.6098	30.3156	45.5268	44.8999	46.2637	35.8281	20.1467	23.9109
PA1958	probable transporter	73.086	54.316	54.3796	192.09	82.3238	135.956	112.497	94.632	26.179	37.2095
PA1959	bacitracin resistance protein	109.203	112.747	45.8115	31.0015	155.497	105.728	220.532	162.309	106.821	140.615
PA1960	hypothetical protein	54.0045	49.4028	23.6638	17.3011	15.536	18.9713	28.871	24.4203	35.5956	31.1742
PA1961	probable transcriptional regulator	54	42.1615	13.5606	4.5417	18.5294	160.622	29.5375	29.9641	26.5351	27.076
PA1962	conserved hypothetical protein	35.3782	61.456	22.6912	15.3264	26.5188	28.4567	12.5788	15.4256	11.4718	11.649
PA1963	hypothetical protein	29.8622	29.1431	4.61941	2.17466	9.90776	16.0799	19.8134	20.9613	3.65393	4.1225
PA1964	probable ATP-binding component of ABC transporter	123.4	60.6499	16.5226	10.2889	46.3614	38.5877	44.1572	50.8451	85.8046	100.15
PA1965	hypothetical protein	16.2352	22.8647	12.5782	8.89938	14.8531	12.5571	29.7081	26.6288	81.0018	83.5285
PA1966	hypothetical protein	26.2061	62.0321	14.647	8.32226	22.2569	28.2645	38.5195	40.9693	31.9209	40.0838
PA1967	hypothetical protein	116.383	244.805	37.4323	18.2462	88.3732	103.462	74.0137	118.624	117.223	127.533
PA1968	hypothetical protein	84.1825	84.5011	38.7265	27.5011	51.4054	83.6885	93.7264	74.2189	104.27	136.073
PA1969	hypothetical protein	58.8824	50.1546	15.6342	7.52767	52.6802	29.4892	35.5973	40.2986	19.7215	22.3718
PA1970	hypothetical protein	78.0096	80.3727	52.2588	22.2526	23.6512	72.9308	82.5973	97.3451	64.1115	82.4277
PA1971	branched chain amino acid transporter BraZ	290.212	71.6937	53.2649	33.5609	71.9209	43.9276	146.005	148.274	96.1534	131.268
PA1972	conserved hypothetical protein	38.7059	38.9877	11.8764	6.09811	33.2915	21.1063	22.1418	16.9992	9.89045	8.88831
PA1973	pyrroloquinoline quinone biosynthesis protein F	79.1927	82.5544	64.4286	25.1025	33.13	33.9332	32.1784	36.586	33.5862	33.6197
PA1974	hypothetical protein	120.272	113.13	38.1125	46.0234	67.5845	59.8434	88.6296	67.8055	46.1737	56.9999
PA1975	hypothetical protein	100.056	396.047	36.4026	43.0123	70.0088	53.4417	87.22	92.9656	24.5785	23.8483
PA1976	probable two-component sensor	103.708	98.4297	45.547	37.5129	46.517	48.309	50.3643	50.0327	23.1819	27.278
PA1977	hypothetical protein	54.6818	48.6971	139.815	39.2819	43.0513	37.0462	42.6144	32.6456	48.1683	50.7102
PA1978	probable transcriptional regulator	120.863	104.154	27.3338	23.9882	79.8824	92.6281	113.191	78.7282	106.04	123.192
PA1979	probable two-component sensor	22.431	22.5877	16.2435	14.4448	21.4602	28.5044	28.2859	28.5002	48.6903	45.1637
PA1980	probable two-component response regulator	37.9386	63.3709	8.36972	14.7668	20.8	21.7239	20.1123	32.1084	14.1248	13.44
PA1981	hypothetical protein	383.286	288.732	51.1028	35.7596	115.546	83.0983	93.6584	88.6603	16.4217	22.5731
PA1982	quinoprotein alcohol dehydrogenase	61.3031	46.1647	93.6492	296.737	114.819	43.1637	86.423	88.0391	58.3488	78.2446
PA1983	cytochrome c550	211.797	148.249	14.6191	5.50008	149.583	62.2861	63.725	198.552	188.604	180.928
PA1984	probable aldehyde dehydrogenase	237.932	287.276	48.2251	34.0042	160.607	120.489	469.243	410.53	376.134	383.606
PA1985	pyrroloquinoline quinone biosynthesis protein A	3.20312	1.08817	22.5019	13.5247	5.66808	10.3159	3.28525	3.02964	3.76109	3.02976
PA1986	pyrroloquinoline quinone biosynthesis protein B	41.6176	47.332	180.185	209.98	92.3454	55.3168	76.952	118.738	353.408	301.233
PA1987	pyrroloquinoline quinone biosynthesis protein C	202.757	119.441	47.0159	295.566	253.755	90.4753	121.119	103.273	162.826	202.923
PA1988	pyrroloquinoline quinone biosynthesis protein D	121.659	85.8069	15.7806	241.312	43.848	30.4236	47.5016	41.7891	113.486	118.458
PA1989	pyrroloquinoline quinone biosynthesis protein E	98.0383	57.0331	19.2097	5.85904	42.1862	31.5537	24.0663	30.351	19.248	21.8002
PA1990	probable peptidase	54.4804	80.1616	162.846	17.941	31.7492	19.3564	101.947	69.2742	234.782	215.127
PA1991	probable iron-containing alcohol dehydrogenase	55.49	39.2274	15.1387	7.18627	32.1414	36.9624	26.0439	35.5812	9.10639	10.5414
PA1992	probable two-component sensor	87.349	64.5118	28.2643	10.4467	37.6449	25.4992	19.731	17.4974	27.4823	45.8363
PA1993	probable major facilitator superfamily (MFS) transporter	99.5025	56.8749	44.3	65.7501	36.706	26.9765	37.7523	33.8658	35.3329	38.3063
PA1994	hypothetical protein	58.1137	35.3753	49.0847	108.846	19.935	17.7087	49.6658	43.572	17.198	23.5069
PA1995	hypothetical protein	76.0832	93.6112	22.4505	16.1061	39.6816	25.822	20.2581	17.0872	58.2529	55.2763
PA1996	peptidyl-prolyl cis-trans isomerase C1	88.8362	77.029	32.8034	14.1102	44.178	35.6447	39.9406	37.9906	47.0033	46.7977
PA1997	probable AMP-binding enzyme	287.297	72.9797	21.8642	14.1478	44.7983	43.1764	35.6419	27.3068	59.2614	46.931
PA1998	probable transcriptional regulator	61.7561	97.137	163.672	29.7218	138.219	217.833	81.8599	94.3458	69.9087	88.4852
PA1999	probable CoA transferase, subunit A	101.9	74.5625	115.603	100.704	59.8279	75.172	80.8877	54.3601	13.6167	20.9599
PA2000	probable CoA transferase, subunit B	131.859	95.0069	44.3992	32.599	52.7086	48.3217	60.4651	43.9152	20.4648	24.0058
PA2001	acetyl-CoA acetyltransferase	402.123	55.969	34.877	28.4485	34.65	81.2143	42.5607	22.965	23.581	30.6693
[truncated: 3,553 more rows]
