# Supplementary material for: Fitness Landscape of Antibiotic Tolerance in Pseudomonas aeruginosa Biofilms
Source: PLoS Pathog. 2011 Oct 20;7(10):e1002298. doi: 10.1371/journal.ppat.1002298 (PMC3197603; doi:10.1371/journal.ppat.1002298)
Supplement: Dataset S2 — Mid-exponential phase expression data from the PA3726 mutant (SAH108) and three MPAO1 isolates. (XLS) [file ppat.1002298.s002.xls]

## Sheet: Dataset S2
Dataset S2. Mid-exponential phase expression data from the PA3726 mutant (SAH108) and three MPAO1 isolates
Shown are sum-normalized values. The two datasets for SAH108 are biological replicates.
Name	Descriptions	SAH108_R1	SAH108_R2	SAH502	SAH087	SAH084
AFFX-Athal_actin_at	U37281 Arabidopsis thaliana actin-2 mRNA	1.23086	1.50102	1.15445	1.11606	0.44611
AFFX-Athal_GAPDH_at	M64116 Arabidopsis thaliana glyceraldehyde 3-phosphate dehydrogenase C subunit (GapC) gene	0.123086	0.833901	0.897903	0.837046	0.334583
AFFX-Athal_ubq_at	U84969 Arabidopsis thaliana ubiquitin (UBQ11) gene	0.369259	1.50102	1.79581	1.95311	0.44611
AFFX-Bsubtilis_dapB_at	L38424 Bacillus subtilis dapB, dihydropicolinate reductase, nucleotides 1358-2101	1.72321	8.17223	1.02618	4.46425	0.223055
AFFX-Bsubtilis_lys_at	X17013 Bacillus subtilis lys, diaminopimelate decarboxylase, nucleotides 362-1345	0.98469	0.50034	10.0052	1.25557	0.111528
AFFX-Bsubtilis_pheB_at	M24537 Bacillus subtilis pheB, phenylalanine biosynthesis associated protein, nucleotides 2017-2460	0.492345	2.5017	0.769632	8.50997	0.89222
AFFX-Bsubtilis_thrC_at	X04603 Bacillus subtilis thrC, threonine synthase, nucleotides 248-1306	0.615431	2.00136	1.15445	1.53458	0.669165
AFFX-Bsubtilis_trpD_at	K01391 Bacillus subtilis trpD, TrpD protein, nucleotides 2136-3149	0.123086	0.667121	0.769632	0.837046	0.44611
AFFX-YEL002C_WPB1_at	X61388 SGD:YEL002C S.cerevisiae WBP1 Oligosaccharyl transferase beta glycoprotein comples, beta subunit	0.492345	9.17291	1.41099	0.558031	0.44611
AFFX-YEL018W_at	U18530 SGD:YEL018W S. cerevisiae Hypothetical ORF	0.861604	0.50034	0.256544	0.139508	4.12652
AFFX-YEL024W_RIP1_at	M23316 SGD:YEL024W S.cerevisiae RIP1 Rieske iron-sulfur protein of the mitochondrial cytochrome bc1 complex	2.7079	6.33765	9.36385	0.976554	2.34208
AFFX-YER022W_SRB4_at	L12026 SGD:YER022W S. cerevisiae SRB4 RNA polymerase II holoenzyme/mediator subunit	0	0.33356	0.128272	0.558031	0
AFFX-YER148W_SPT15_at	X16860 SGD:YER148W S. cerevisiae SPT15 TFIID subunit	5.53888	2.5017	2.82198	2.79015	1.89597
AFFX-YFL039C_ACT1_at	V01288 SGD:YFL039C S. cerevisiae ACT1 Actin	1.47704	3.16882	0.769632	2.92966	3.45735
ig_1046911_1047549_at	Intergenic region between PA0981 and PA0982, 1046911-1047549, (+) strand	43.6956	38.1927	30.1439	18.8335	18.8481
ig_1047549_1046911_at	Intergenic region between PA0981 and PA0982, 1046911-1047549, (-) strand	860.988	803.713	799.647	661.545	684.221
ig_1063544_1064555_at	Intergenic region between PA1003 and PA1004, 1063544-1064555, (+) strand	82.0985	59.7073	78.2459	57.6167	52.3064
ig_1064555_1063544_at	Intergenic region between PA1003 and PA1004, 1063544-1064555, (-) strand	29.91	34.5235	60.1595	43.8054	15.9484
ig_1087095_1087843_at	Intergenic region between PA1030 and PA1031, 1087095-1087843, (+) strand	51.0808	81.3887	61.6988	39.3412	41.1537
ig_1087843_1087095_at	Intergenic region between PA1030 and PA1031, 1087095-1087843, (-) strand	160.504	35.0238	7.05496	12.2767	147.439
ig_1117390_1118158_at	Intergenic region between PA1112 and PA1113, 1117390-1118158, (+) strand	215.155	204.973	242.69	220.143	215.694
ig_1118158_1117390_at	Intergenic region between PA1112 and PA1113, 1117390-1118158, (-) strand	63.2663	18.0123	31.0418	20.2286	17.8444
ig_1204781_1205771_at	Intergenic region between PA1152 and PA1153, 1204781-1205771, (+) strand	68.3129	22.5153	55.4135	40.4572	25.2052
ig_1205771_1204781_at	Intergenic region between PA1152 and PA1153, 1204781-1205771, (-) strand	271.528	245.667	289.51	288.362	191.716
ig_1246788_1247932_at	Intergenic region between PA1156 and PA1157, 1246788-1247932, (+) strand	68.1898	56.3717	57.081	53.7105	62.79
ig_1247932_1246788_at	Intergenic region between PA1156 and PA1157, 1246788-1247932, (-) strand	14.6473	0.50034	5.00261	7.95194	2.23055
ig_1254309_1255042_at	Intergenic region between PA1221 and PA1222, 1254309-1255042, (+) strand	16.7397	11.8414	10.7748	4.04572	5.46485
ig_1255042_1254309_at	Intergenic region between PA1221 and PA1222, 1254309-1255042, (-) strand	982.598	1122.93	888.54	1234.5	939.842
ig_1324109_1324793_at	Intergenic region between PA1244 and PA1245, 1324109-1324793, (+) strand	25.8481	12.1749	26.6806	7.95194	8.25304
ig_1324793_1324109_at	Intergenic region between PA1244 and PA1245, 1324109-1324793, (-) strand	39.6338	20.0136	21.9345	32.6448	24.7591
ig_1348401_1349416_at	Intergenic region between PA1316 and PA1317, 1348401-1349416, (+) strand	33.4795	23.1824	13.7251	11.9977	16.3945
ig_1349416_1348401_at	Intergenic region between PA1316 and PA1317, 1348401-1349416, (-) strand	140.934	96.3989	126.733	119.837	62.5669
ig_1427453_1428080_at	Intergenic region between PA1372 and PA1373, 1427453-1428080, (+) strand	388.583	313.046	517.064	259.066	529.533
ig_1428080_1427453_at	Intergenic region between PA1372 and PA1373, 1427453-1428080, (-) strand	46.8959	8.50579	32.068	8.37046	27.3242
ig_1489095_1489815_at	Intergenic region between PA1427 and PA1428, 1489095-1489815, (+) strand	64.4972	50.5344	85.5574	80.9145	54.6485
ig_1489815_1489095_at	Intergenic region between PA1427 and PA1428, 1489095-1489815, (-) strand	138.841	180.623	174.322	108.816	155.358
ig_1553675_1554415_at	Intergenic region between PA1507 and PA1508, 1553675-1554415, (+) strand	39.8799	8.67257	47.5889	38.3646	17.0637
ig_1554415_1553675_at	Intergenic region between PA1507 and PA1508, 1553675-1554415, (-) strand	96.992	52.7025	86.4553	58.3142	47.8453
ig_1637696_1638379_at	Intergenic region between PA1655 and PA1656, 1637696-1638379, (+) strand	29.2945	18.0123	11.5445	17.299	8.25304
ig_1638379_1637696_at	Intergenic region between PA1655 and PA1656, 1637696-1638379, (-) strand	33.8487	1.00068	15.2644	14.6483	16.283
ig_1802453_1803626_at	Intergenic region between PA1796 and PA1797, 1802453-1803626, (+) strand	17.7244	13.676	14.2382	2.92966	9.81442
ig_1803626_1802453_at	Intergenic region between PA1796 and PA1797, 1802453-1803626, (-) strand	22.4017	9.33969	12.8272	2.37163	5.57638
ig_188448_189120_at	Intergenic region between PA0194 and PA0195, 188448-189120, (+) strand	415.047	436.13	352.876	225.444	475.665
ig_189120_188448_at	Intergenic region between PA0194 and PA0195, 188448-189120, (-) strand	85.7911	25.017	72.7302	31.5287	18.402
ig_1947041_1948502_at	Intergenic region between PA1838 and PA1839, 1947041-1948502, (+) strand	225.863	186.127	165.599	165.875	214.244
ig_1948502_1947041_at	Intergenic region between PA1838 and PA1839, 1947041-1948502, (-) strand	31.5101	11.5078	31.8114	21.6237	11.8219
ig_1996806_1997509_at	Intergenic region between PA1897 and PA1898, 1996806-1997509, (+) strand	23.3864	22.015	26.5523	23.8558	19.4058
ig_1997509_1996806_at	Intergenic region between PA1897 and PA1898, 1996806-1997509, (-) strand	38.2798	39.5269	43.4842	46.3165	34.7966
ig_2068728_2069490_at	Intergenic region between PA1934 and PA1935, 2068728-2069490, (+) strand	25.2327	29.3533	17.0602	13.8113	23.9784
ig_2069490_2068728_at	Intergenic region between PA1934 and PA1935, 2068728-2069490, (-) strand	32.1255	26.518	18.0863	18.415	26.9897
ig_2116265_2117030_at	Intergenic region between PA1978 and PA1979, 2116265-2117030, (+) strand	21.1708	15.8441	27.835	19.8101	6.58012
ig_2117030_2116265_at	Intergenic region between PA1978 and PA1979, 2116265-2117030, (-) strand	40.003	34.1899	42.8428	33.9004	27.9934
ig_2164548_2165213_at	Intergenic region between PA2035 and PA2036, 2164548-2165213, (+) strand	24.8634	5.33696	21.678	26.7855	1.33833
ig_2165213_2164548_at	Intergenic region between PA2035 and PA2036, 2164548-2165213, (-) strand	48.8652	35.0238	58.6203	25.3904	32.7891
ig_2226144_2226879_at	Intergenic region between PA2046 and PA2047, 2226144-2226879, (+) strand	20.8016	33.6896	32.068	40.3177	15.7254
ig_2226879_2226144_at	Intergenic region between PA2046 and PA2047, 2226144-2226879, (-) strand	19.3245	13.676	35.9161	20.6471	8.58762
ig_223454_224101_at	Intergenic region between PA0263 and PA0264, 223454-224101, (+) strand	95.2688	42.6957	53.3611	37.8066	15.2793
ig_2239267_2240302_at	Intergenic region between PA2049 and PA2050, 2239267-2240302, (+) strand	27.4482	7.67189	23.9868	29.2966	11.9334
ig_2240302_2239267_at	Intergenic region between PA2049 and PA2050, 2239267-2240302, (-) strand	24.0018	18.6794	16.1623	4.46425	15.6139
ig_224101_223454_at	Intergenic region between PA0263 and PA0264, 223454-224101, (-) strand	39.0183	1.83458	18.3429	3.76671	1.44986
ig_2243603_2244492_at	Intergenic region between PA2056 and PA2057, 2243603-2244492, (+) strand	29.0484	5.33696	34.2486	4.04572	4.79568
ig_2244492_2243603_at	Intergenic region between PA2056 and PA2057, 2243603-2244492, (-) strand	107.947	61.0415	98.8977	76.1712	86.2108
ig_2250595_2251275_at	Intergenic region between PA2075 and PA2076, 2250595-2251275, (+) strand	57.4813	27.5187	51.1805	29.8546	43.1611
ig_2251275_2250595_at	Intergenic region between PA2075 and PA2076, 2250595-2251275, (-) strand	36.3104	5.33696	10.5183	12.2767	9.03373
ig_2281578_2282480_at	Intergenic region between PA2127 and PA2128, 2281578-2282480, (+) strand	32.1255	27.3519	18.7277	30.2732	21.8594
ig_2282480_2281578_at	Intergenic region between PA2127 and PA2128, 2281578-2282480, (-) strand	29.6638	18.8462	23.9868	3.90621	7.13776
ig_2341640_2342493_at	Intergenic region between PA2228 and PA2229, 2341640-2342493, (+) strand	32.9871	24.3499	32.3245	28.7386	26.5435
ig_2342493_2341640_at	Intergenic region between PA2228 and PA2229, 2341640-2342493, (-) strand	68.0667	44.3635	46.0496	82.17	48.5145
ig_2450765_2451707_at	Intergenic region between PA2319 and PA2320, 2450765-2451707, (+) strand	9.47764	8.17223	11.2879	2.09262	1.89597
ig_2451707_2450765_at	Intergenic region between PA2319 and PA2320, 2450765-2451707, (-) strand	8.12369	11.8414	17.445	3.6272	11.0412
ig_2557964_2558918_s_at	Intergenic region between PA2326 and PA2327, 2557964-2558918, (+) strand	487.791	380.259	525.402	388.389	340.27
ig_2558918_2557964_s_at	Intergenic region between PA2326 and PA2327, 2557964-2558918, (-) strand	262.42	85.725	163.29	94.5862	99.9286
ig_2568284_2568929_at	Intergenic region between PA2425 and PA2426, 2568284-2568929, (+) strand	20.1861	2.00136	25.013	16.8804	5.35332
ig_2568929_2568284_at	Intergenic region between PA2425 and PA2426, 2568284-2568929, (-) strand	1.47704	8.00545	2.82198	2.23212	7.47234
ig_2721530_2722174_at	Intergenic region between PA2439 and PA2440, 2721530-2722174, (+) strand	12.0625	6.17086	4.48952	2.09262	0.669165
ig_2722174_2721530_at	Intergenic region between PA2439 and PA2440, 2721530-2722174, (-) strand	17.2321	2.83526	13.212	12.4162	12.045
ig_2737193_2737881_at	Intergenic region between PA2559 and PA2560, 2737193-2737881, (+) strand	29.0484	7.00477	17.0602	4.74326	10.2605
ig_2737881_2737193_at	Intergenic region between PA2559 and PA2560, 2737193-2737881, (-) strand	14.7704	8.00545	2.56544	13.3927	9.92595
ig_2893827_2894451_at	Intergenic region between PA2566 and PA2567, 2893827-2894451, (+) strand	60.8046	35.5242	63.7511	81.1935	31.3392
ig_2894451_2893827_at	Intergenic region between PA2566 and PA2567, 2893827-2894451, (-) strand	154.719	61.5419	81.3244	49.8042	140.302
ig_2901558_2902217_at	Intergenic region between PA2570 and PA2571, 2901558-2902217, (+) strand	35.3258	26.3513	44.6386	27.483	6.58012
ig_2902217_2901558_at	Intergenic region between PA2570 and PA2571, 2901558-2902217, (-) strand	29.6638	12.5085	48.9999	1.53458	6.35707
ig_2905549_2906165_at	Intergenic region between PA2581 and PA2582, 2905549-2906165, (+) strand	25.3558	8.00545	11.9293	21.0657	6.13401
ig_2906165_2905549_at	Intergenic region between PA2581 and PA2582, 2905549-2906165, (-) strand	43.6956	50.7012	55.7983	53.5709	28.4395
ig_2918211_2918966_at	Intergenic region between PA2583 and PA2584, 2918211-2918966, (+) strand	34.3411	16.678	25.9109	10.3236	22.3055
ig_2918966_2918211_at	Intergenic region between PA2583 and PA2584, 2918211-2918966, (-) strand	156.443	177.121	217.549	157.923	117.885
ig_2922568_2923366_at	Intergenic region between PA2587 and PA2588, 2922568-2923366, (+) strand	19.94	15.177	6.15705	2.65065	16.06
ig_2923366_2922568_at	Intergenic region between PA2587 and PA2588, 2922568-2923366, (-) strand	75.698	62.7093	44.6386	48.2697	49.1836
ig_2927920_2928538_at	Intergenic region between PA2698 and PA2699, 2927920-2928538, (+) strand	2.09247	1.16746	1.41099	1.8136	1.11528
ig_2928538_2927920_at	Intergenic region between PA2698 and PA2699, 2927920-2928538, (-) strand	13.0471	2.00136	2.56544	1.95311	4.23805
ig_297561_299081_at	Intergenic region between PA0290 and PA0291, 297561-299081, (+) strand	32.4948	19.5133	32.4528	21.3447	17.9559
ig_299081_297561_at	Intergenic region between PA0290 and PA0291, 297561-299081, (-) strand	68.3129	43.5296	58.6203	38.6436	28.551
ig_3051348_3051956_at	Intergenic region between PA2729 and PA2730, 3051348-3051956, (+) strand	64.9895	4.33628	49.513	32.2263	19.5173
ig_3051956_3051348_at	Intergenic region between PA2729 and PA2730, 3051348-3051956, (-) strand	37.172	6.17086	26.5523	1.8136	1.56139
ig_3087490_3088659_at	Intergenic region between PA2750 and PA2751, 3087490-3088659, (+) strand	75.698	66.2117	50.2826	38.5041	79.6306
ig_3088659_3087490_at	Intergenic region between PA2750 and PA2751, 3087490-3088659, (-) strand	49.8499	35.8577	43.4842	27.6225	26.0974
ig_3112150_3112877_at	Intergenic region between PA2754 and PA2755, 3112150-3112877, (+) strand	80.1292	49.7005	61.6988	74.0786	43.2727
ig_3112877_3112150_at	Intergenic region between PA2754 and PA2755, 3112150-3112877, (-) strand	86.5296	22.5153	41.9449	35.714	24.6476
ig_3115632_3116653_at	Intergenic region between PA2763 and PA2764, 3115632-3116653, (+) strand	71.39	49.8673	105.696	76.0317	54.2024
ig_3116653_3115632_at	Intergenic region between PA2763 and PA2764, 3115632-3116653, (-) strand	56.0042	44.5303	93.2537	63.197	36.1349
ig_3122585_3123598_at	Intergenic region between PA2770 and PA2771, 3122585-3123598, (+) strand	29.6638	17.1784	17.5733	11.8582	12.3796
ig_3123598_3122585_at	Intergenic region between PA2770 and PA2771, 3122585-3123598, (-) strand	70.0361	42.1954	42.5863	40.7362	63.4592
ig_3129070_3129728_at	Intergenic region between PA2852 and PA2853, 3129070-3129728, (+) strand	41.4801	19.6801	24.4999	5.02228	11.4873
ig_3129728_3129070_at	Intergenic region between PA2852 and PA2853, 3129070-3129728, (-) strand	343.041	476.491	612.755	562.774	470.869
ig_3206252_3206914_at	Intergenic region between PA2910 and PA2911, 3206252-3206914, (+) strand	158.535	101.569	79.9134	101.562	94.0177
ig_3206914_3206252_at	Intergenic region between PA2910 and PA2911, 3206252-3206914, (-) strand	30.033	6.50443	26.424	18.5545	10.8182
ig_3265210_3265847_at	Intergenic region between PA3094 and PA3095, 3265210-3265847, (+) strand	79.5137	70.8816	84.5312	67.8007	99.0364
ig_3265847_3265210_at	Intergenic region between PA3094 and PA3095, 3265210-3265847, (-) strand	46.4035	28.6862	48.3585	47.5721	13.6064
ig_326671_327284_at	Intergenic region between PA0458 and PA0459, 326671-327284, (+) strand	231.895	159.775	150.976	146.762	241.122
ig_327284_326671_at	Intergenic region between PA0458 and PA0459, 326671-327284, (-) strand	77.5443	39.3601	45.28	50.5018	32.9006
ig_3475169_3475955_at	Intergenic region between PA3133 and PA3134, 3475169-3475955, (+) strand	29.2945	19.3465	26.1675	22.7398	5.13027
ig_3475955_3475169_at	Intergenic region between PA3133 and PA3134, 3475169-3475955, (-) strand	127.271	108.074	98.2563	76.3107	83.088
ig_3514564_3515415_at	Intergenic region between PA3141 and PA3142, 3514564-3515415, (+) strand	20.4323	6.50443	3.59161	5.16178	3.56888
ig_3515415_3514564_at	Intergenic region between PA3141 and PA3142, 3514564-3515415, (-) strand	221.063	267.015	232.942	223.91	221.828
ig_3526677_3527428_at	Intergenic region between PA3159 and PA3160, 3526677-3527428, (+) strand	198.169	215.98	216.523	238.279	171.864
ig_3527428_3526677_at	Intergenic region between PA3159 and PA3160, 3526677-3527428, (-) strand	134.533	124.585	133.788	102.399	111.528
ig_3545073_3545880_at	Intergenic region between PA3160 and PA3161, 3545073-3545880, (+) strand	105.362	95.7318	108.133	118.442	71.9352
ig_3545880_3545073_at	Intergenic region between PA3160 and PA3161, 3545073-3545880, (-) strand	644.11	708.816	564.525	548.963	808.24
ig_3546926_3547688_at	Intergenic region between PA3261 and PA3262, 3546926-3547688, (+) strand	132.564	131.59	97.8715	169.502	123.349
ig_3547688_3546926_at	Intergenic region between PA3261 and PA3262, 3546926-3547688, (-) strand	365.935	378.257	261.803	297.57	412.094
ig_3648915_3649704_at	Intergenic region between PA3284 and PA3285, 3648915-3649704, (+) strand	69.6668	17.1784	54.259	23.7163	12.268
ig_3649704_3648915_at	Intergenic region between PA3284 and PA3285, 3648915-3649704, (-) strand	98.3459	59.7073	78.1176	69.0563	68.7009
ig_3677080_3677719_at	Intergenic region between PA3305 and PA3306, 3677080-3677719, (+) strand	48.0036	1.16746	38.0968	22.3212	6.69165
ig_3677719_3677080_at	Intergenic region between PA3305 and PA3306, 3677080-3677719, (-) strand	114.101	78.887	104.798	128.208	54.4254
ig_3705160_3705889_at	Intergenic region between PA3463 and PA3464, 3705160-3705889, (+) strand	37.2951	5.0034	28.0916	19.8101	10.8182
ig_3705889_3705160_at	Intergenic region between PA3463 and PA3464, 3705160-3705889, (-) strand	139.211	121.416	151.746	144.669	108.851
ig_3874653_3873835_r_at	Intergenic region between PA3539 and PA3540, 3873835-3874653, (-) strand	72.1285	60.708	54.1308	70.0329	38.7
ig_3961922_3962824_at	Intergenic region between PA3781 and PA3782, 3961922-3962824, (+) strand	13.6626	1.83458	6.67014	1.25557	0.669165
ig_3962824_3961922_at	Intergenic region between PA3781 and PA3782, 3961922-3962824, (-) strand	11.0778	2.00136	10.6466	5.99883	0.334583
ig_4240578_4241341_at	Intergenic region between PA3835 and PA3836, 4240578-4241341, (+) strand	99.4537	80.0545	129.555	56.3611	77.0655
ig_4241341_4240578_at	Intergenic region between PA3835 and PA3836, 4240578-4241341, (-) strand	55.7581	18.5126	52.848	44.782	20.298
ig_4294604_4297249_at	Intergenic region between PA3860 and PA3861, 4294604-4297249, (+) strand	48.7422	19.1797	36.4292	24.2743	17.8444
ig_4297249_4294604_at	Intergenic region between PA3860 and PA3861, 4294604-4297249, (-) strand	29.2945	33.8564	21.5497	24.5534	20.8556
ig_4320819_4321433_at	Intergenic region between PA3865 and PA3866, 4320819-4321433, (+) strand	103.392	107.406	65.547	130.858	77.4001
ig_4321433_4320819_at	Intergenic region between PA3865 and PA3866, 4320819-4321433, (-) strand	32.2486	29.0197	46.9475	22.6002	8.47609
ig_4326394_4327696_at	Intergenic region between PA3969 and PA3970, 4326394-4327696, (+) strand	67.6974	20.1804	52.3349	24.6929	26.7666
ig_4327696_4326394_at	Intergenic region between PA3969 and PA3970, 4326394-4327696, (-) strand	69.7899	37.192	58.3637	56.9191	48.1799
ig_4448217_4448892_at	Intergenic region between PA4028 and PA4029, 4448217-4448892, (+) strand	47.3882	5.67052	39.7643	14.9273	23.4208
ig_4448892_4448217_at	Intergenic region between PA4028 and PA4029, 4448217-4448892, (-) strand	127.64	43.0293	85.8139	69.4748	99.2595
ig_4509996_4510970_at	Intergenic region between PA4080 and PA4081, 4509996-4510970, (+) strand	45.2957	9.50647	24.8848	12.9742	8.36456
ig_4510970_4509996_at	Intergenic region between PA4080 and PA4081, 4509996-4510970, (-) strand	42.4648	19.1797	46.0496	22.7398	19.1827
ig_4559649_4560294_at	Intergenic region between PA4100 and PA4101, 4559649-4560294, (+) strand	71.2669	38.1927	52.2067	56.5006	52.4179
ig_4560294_4559649_at	Intergenic region between PA4100 and PA4101, 4559649-4560294, (-) strand	38.526	8.17223	18.7277	1.39508	3.79194
ig_4584530_4585148_at	Intergenic region between PA4138 and PA4139, 4584530-4585148, (+) strand	36.8028	5.0034	44.2538	20.2286	5.6879
ig_4585148_4584530_at	Intergenic region between PA4138 and PA4139, 4584530-4585148, (-) strand	44.3111	18.179	28.9895	16.6014	16.9522
ig_4629184_4629943_at	Intergenic region between PA4204 and PA4205, 4629184-4629943, (+) strand	52.6809	7.50511	48.6151	19.2521	10.149
ig_4629943_4629184_at	Intergenic region between PA4204 and PA4205, 4629184-4629943, (-) strand	41.6032	2.66848	2.18062	2.23212	0.89222
ig_4705304_4705955_at	Intergenic region between PA4209 and PA4210, 4705304-4705955, (+) strand	51.8193	36.5248	49.513	20.0891	28.4395
ig_4705955_4705304_at	Intergenic region between PA4209 and PA4210, 4705304-4705955, (-) strand	48.8652	7.17155	26.424	16.7409	16.9522
ig_4713098_4713795_at	Intergenic region between PA4280 and PA4281, 4713098-4713795, (+) strand	55.3888	9.50647	46.5627	21.2052	6.69165
ig_4713795_4713098_at	Intergenic region between PA4280 and PA4281, 4713098-4713795, (-) strand	26.9559	11.6746	18.2146	12.2767	8.9222
ig_4888194_4889111_at	Intergenic region between PA4421 and PA4422, 4888194-4889111, (+) strand	40.003	24.1831	43.0994	29.8546	19.0712
ig_4889111_4888194_at	Intergenic region between PA4421 and PA4422, 4888194-4889111, (-) strand	176.013	120.916	162.777	117.326	125.468
ig_4956028_4956733_at	Intergenic region between PA4541 and PA4542, 4956028-4956733, (+) strand	8.9853	2.5017	2.95025	8.50997	3.79194
ig_4956733_4956028_at	Intergenic region between PA4541 and PA4542, 4956028-4956733, (-) strand	9540.54	7104.83	5969.52	6395.31	8954.88
ig_5086695_5087407_at	Intergenic region between PA4581 and PA4582, 5086695-5087407, (+) strand	33.2333	4.66984	6.15705	12.5557	7.80693
ig_5087407_5086695_at	Intergenic region between PA4581 and PA4582, 5086695-5087407, (-) strand	303.9	439.799	364.805	340.538	258.967
ig_5130767_5131427_at	Intergenic region between PA4639 and PA4640, 5130767-5131427, (+) strand	160.628	143.431	183.685	120.814	110.97
ig_5131427_5130767_at	Intergenic region between PA4639 and PA4640, 5130767-5131427, (-) strand	31.8793	21.0143	29.5025	14.9273	5.01874
ig_517462_518083_at	Intergenic region between PA0484 and PA0485, 517462-518083, (+) strand	80.4984	23.0157	31.5549	21.0657	13.9409
ig_518083_517462_at	Intergenic region between PA0484 and PA0485, 517462-518083, (-) strand	57.4813	1.33424	38.225	7.2544	9.14526
ig_5207621_5208463_at	Intergenic region between PA4674 and PA4675, 5207621-5208463, (+) strand	1605.91	1667.47	1779.26	1906.93	1687.75
ig_5208463_5207621_at	Intergenic region between PA4674 and PA4675, 5207621-5208463, (-) strand	20.3092	5.0034	31.8114	2.23212	7.6954
ig_5242558_5243177_at	Intergenic region between PA4690 and PA4691, 5242558-5243177, (+) strand	85.7911	9.00613	66.4449	38.7831	36.2464
ig_5243177_5242558_at	Intergenic region between PA4690 and PA4691, 5242558-5243177, (-) strand	143.149	139.095	154.055	92.4936	126.361
ig_5308424_5309325_at	Intergenic region between PA4858 and PA4859, 5308424-5309325, (+) strand	1902.05	2061.24	1668.18	1825.18	1673.92
ig_5309325_5308424_at	Intergenic region between PA4858 and PA4859, 5308424-5309325, (-) strand	14.7704	30.0204	25.9109	7.81243	12.3796
ig_53521_56546_at	Intergenic region between PA0049 and PA0050, 53521-56546, (+) strand	50.5885	27.5187	31.6832	19.5311	34.7966
ig_545644_546334_at	Intergenic region between PA0574 and PA0575, 545644-546334, (+) strand	31.1408	3.66916	28.3481	3.06917	1.67291
ig_5457716_5458499_i_at	Intergenic region between PA4913 and PA4914, 5457716-5458499, (+) strand	22.771	2.16814	16.034	2.92966	0.44611
ig_5458499_5457716_at	Intergenic region between PA4913 and PA4914, 5457716-5458499, (-) strand	60.6815	3.66916	36.301	30.6917	10.2605
ig_546334_545644_at	Intergenic region between PA0574 and PA0575, 545644-546334, (-) strand	96.8689	29.8536	57.4658	42.5498	34.0159
ig_5513111_5513731_at	Intergenic region between PA4937 and PA4938, 5513111-5513731, (+) strand	12.5548	0.50034	0.769632	0.976554	0.89222
ig_5513731_5513111_at	Intergenic region between PA4937 and PA4938, 5513111-5513731, (-) strand	37.172	24.3499	47.2041	15.9039	20.298
ig_5541409_5542072_at	Intergenic region between PA4957 and PA4958, 5541409-5542072, (+) strand	824.678	807.883	678.174	1029.43	807.125
ig_5542072_5541409_at	Intergenic region between PA4957 and PA4958, 5541409-5542072, (-) strand	29.7869	23.1824	8.33768	18.694	12.7141
ig_5563286_5563964_at	Intergenic region between PA5125 and PA5126, 5563286-5563964, (+) strand	540.595	411.78	509.368	498.461	594.776
ig_5563964_5563286_at	Intergenic region between PA5125 and PA5126, 5563286-5563964, (-) strand	87.3912	22.1818	72.4736	24.9719	21.8594
ig_56546_53521_at	Intergenic region between PA0049 and PA0050, 53521-56546, (-) strand	45.1727	15.5106	31.1701	7.53341	7.58387
ig_5774806_5775619_at	Intergenic region between PA5169 and PA5170, 5774806-5775619, (+) strand	81.4831	20.1804	48.102	29.4361	16.5061
ig_5775619_5774806_at	Intergenic region between PA5169 and PA5170, 5774806-5775619, (-) strand	90.8377	40.5276	58.1072	50.9203	54.9831
ig_5820113_5820909_at	Intergenic region between PA5321 and PA5322, 5820113-5820909, (+) strand	52.9271	1.6678	4.23297	2.09262	1.67291
ig_5820909_5820113_at	Intergenic region between PA5321 and PA5322, 5820113-5820909, (-) strand	65.1126	42.6957	71.8323	33.3423	24.7591
ig_5991130_5992382_at	Intergenic region between PA5369 and PA5370, 5991130-5992382, (+) strand	824.555	642.937	725.249	759.48	880.175
ig_5992382_5991130_at	Intergenic region between PA5369 and PA5370, 5991130-5992382, (-) strand	60.4354	27.6855	67.3428	36.4115	25.4283
ig_6090705_6092045_at	Intergenic region between PA5440 and PA5441, 6090705-6092045, (+) strand	39.6338	14.3431	22.7041	16.3224	6.69165
ig_6092045_6090705_at	Intergenic region between PA5440 and PA5441, 6090705-6092045, (-) strand	57.9736	33.0225	46.691	38.0856	38.9231
ig_6125079_6125795_at	Intergenic region between and , 6125079-6125795, (+) strand	47.5113	6.00408	52.3349	43.9449	2.34208
ig_6125795_6125079_at	Intergenic region between and , 6125079-6125795, (-) strand	194.353	76.8856	96.4605	44.782	135.729
ig_629884_630527_at	Intergenic region between PA0668 and PA0669, 629884-630527, (+) strand	63.6356	37.3587	57.9789	24.6929	27.4358
ig_630527_629884_at	Intergenic region between PA0668 and PA0669, 629884-630527, (-) strand	165.92	246.835	212.803	180.941	181.009
ig_64729_65339_at	Intergenic region between PA0050 and PA0051, 64729-65339, (+) strand	46.7728	20.8475	31.9397	11.9977	12.7141
ig_65339_64729_at	Intergenic region between PA0050 and PA0051, 64729-65339, (-) strand	304.023	123.084	247.693	154.435	117.885
ig_65479_66303_at	Intergenic region between PA0052 and PA0053, 65479-66303, (+) strand	17.4782	2.00136	13.9816	7.95194	2.45361
ig_66303_65479_at	Intergenic region between PA0052 and PA0053, 65479-66303, (-) strand	94.4072	45.0306	51.0522	53.0129	48.2914
ig_68616_69272_at	Intergenic region between PA0164 and PA0165, 68616-69272, (+) strand	138.718	133.758	92.3558	130.021	99.148
ig_69272_68616_at	Intergenic region between PA0164 and PA0165, 68616-69272, (-) strand	131.333	57.0388	83.7616	51.8969	41.5998
ig_721556_727608_s_at	Intergenic region between PA0701 and PA0702, 721556-727608, (+) strand	6935.66	8882.88	6892.95	7377.86	7086.12
ig_727608_721556_s_at	Intergenic region between PA0701 and PA0702, 721556-727608, (-) strand	1.10778	1.50102	1.15445	1.11606	1.00375
ig_773696_774416_at	Intergenic region between PA0714 and PA0715, 773696-774416, (+) strand	65.9742	16.3445	51.8219	41.9918	65.0205
ig_774416_773696_at	Intergenic region between PA0714 and PA0715, 773696-774416, (-) strand	30.4023	5.50374	7.56804	17.857	9.03373
ig_785174_785969_at	Intergenic region between PA0716 and PA0717, 785174-785969, (+) strand	13.1702	19.8468	11.6727	12.8347	0.669165
ig_785969_785174_at	Intergenic region between PA0716 and PA0717, 785174-785969, (-) strand	46.7728	33.6896	35.2748	36.6905	27.7703
ig_788253_789144_at	Intergenic region between PA0788 and PA0789, 788253-789144, (+) strand	61.42	40.6944	38.4816	28.8781	34.6851
ig_789144_788253_at	Intergenic region between PA0788 and PA0789, 788253-789144, (-) strand	177.121	173.451	120.063	115.791	197.515
ig_863300_864095_at	Intergenic region between PA0806 and PA0807, 863300-864095, (+) strand	118.532	91.062	91.2013	98.0739	82.4188
ig_864095_863300_at	Intergenic region between PA0806 and PA0807, 863300-864095, (-) strand	47.8806	16.678	36.9423	11.1606	11.5989
ig_884172_884799_at	Intergenic region between PA0826 and PA0827, 884172-884799, (+) strand	90.3453	54.7039	67.2145	54.129	49.6297
ig_884799_884172_at	Intergenic region between PA0826 and PA0827, 884172-884799, (-) strand	45.665	11.6746	33.8638	17.299	14.4986
ig_901046_901934_at	Intergenic region between PA0905 and PA0906, 901046-901934, (+) strand	10.0931	9.17291	5.13088	2.65065	2.23055
ig_901934_901046_at	Intergenic region between PA0905 and PA0906, 901046-901934, (-) strand	297.007	253.673	349.413	352.257	166.622
ig_991198_991830_at	Intergenic region between PA0961 and PA0962, 991198-991830, (+) strand	1252.65	1705.49	1313.12	1187.49	1266.17
ig_991830_991198_at	Intergenic region between PA0961 and PA0962, 991198-991830, (-) strand	5.66197	3.00204	2.05235	1.25557	0.334583
PA0001_dnaA_at	PA0001 /GENE=dnaA /DEF=chromosomal replication initiator protein DnaA /FUNCTION=DNA replication, recombination, modification and repair	1302.62	1490.18	1554.78	1209.25	1684.18
PA0002_dnaN_at	PA0002 /GENE=dnaN /DEF=DNA polymerase III, beta chain /FUNCTION=DNA replication, recombination, modification and repair	3024.48	3038.57	2710.64	2708.96	3173.96
PA0003_recF_at	PA0003 /GENE=recF /DEF=RecF protein /FUNCTION=DNA replication, recombination, modification and repair	1638.03	1745.52	1968.46	2047.28	1767.6
PA0004_gyrB_at	PA0004 /GENE=gyrB /DEF=DNA gyrase subunit B /FUNCTION=DNA replication, recombination, modification and repair	737.902	883.601	866.605	834.535	902.815
PA0005_at	PA0005 /DEF=probable acyltransferase /FUNCTION=Fatty acid and phospholipid metabolism	377.629	341.732	337.099	351.001	337.705
PA0006_at	PA0006 /DEF=conserved hypothetical protein /FUNCTION=Hypothetical, unclassified, unknown	261.066	299.204	238.714	250.416	248.929
PA0007_at	PA0007 /DEF=hypothetical protein /FUNCTION=Hypothetical, unclassified, unknown; Membrane proteins	98.469	53.5364	73.3715	47.1536	57.3251
PA0008_glyS_at	PA0008 /GENE=glyS /DEF=glycyl-tRNA synthetase beta chain /FUNCTION=Amino acid biosynthesis and metabolism; Translation, post-translational modification, degradation	584.044	560.548	633.663	626.11	603.81
PA0009_glyQ_at	PA0009 /GENE=glyQ /DEF=glycyl-tRNA synthetase alpha chain /FUNCTION=Amino acid biosynthesis and metabolism; Translation, post-translational modification, degradation	1478.02	1483.34	1594.42	1510.87	1651.83
PA0010_tag_at	PA0010 /GENE=tag /DEF=DNA-3-methyladenine glycosidase I /FUNCTION=DNA replication, recombination, modification and repair	64.6203	59.0402	75.0391	60.4068	54.0908
PA0011_at	PA0011 /DEF=probable 2-OH-lauroyltransferase /FUNCTION=Cell wall / LPS / capsule	263.405	278.189	252.183	197.543	225.843
PA0012_at	PA0012 /DEF=hypothetical protein /FUNCTION=Hypothetical, unclassified, unknown	279.037	240.831	264.497	244.417	204.207
PA0013_at	PA0013 /DEF=conserved hypothetical protein /FUNCTION=Membrane proteins	142.411	130.089	158.288	140.345	113.2
PA0014_at	PA0014 /DEF=hypothetical protein /FUNCTION=Hypothetical, unclassified, unknown	85.5449	34.1899	45.0234	43.9449	29.5548
PA0015_at	PA0015 /DEF=hypothetical protein /FUNCTION=Hypothetical, unclassified, unknown	321.747	251.671	317.345	258.926	288.968
PA0016_trkA_at	PA0016 /GENE=trkA /DEF=potassium uptake protein TrkA /FUNCTION=Transport of small molecules	696.053	534.03	697.158	685.401	794.857
PA0017_at	PA0017 /DEF=conserved hypothetical protein /FUNCTION=Hypothetical, unclassified, unknown	539.364	557.212	609.676	590.257	674.518
PA0018_fmt_at	PA0018 /GENE=fmt /DEF=methionyl-tRNA formyltransferase /FUNCTION=Amino acid biosynthesis and metabolism; Translation, post-translational modification, degradation	699.868	690.803	862.372	824.072	834.783
PA0019_def_at	PA0019 /GENE=def /DEF=polypeptide deformylase /FUNCTION=Translation, post-translational modification, degradation	2537.3	2694.5	2349.3	2737.56	3047.49
PA0020_at	PA0020 /DEF=hypothetical protein /FUNCTION=Hypothetical, unclassified, unknown	733.471	738.336	767.066	912.938	679.983
PA0021_at	PA0021 /DEF=conserved hypothetical protein /FUNCTION=Hypothetical, unclassified, unknown; Membrane proteins	68.559	4.1695	29.1177	26.646	8.9222
PA0022_at	PA0022 /DEF=conserved hypothetical protein /FUNCTION=Hypothetical, unclassified, unknown	152.012	141.763	183.942	130.44	165.061
PA0023_qor_at	PA0023 /GENE=qor /DEF=quinone oxidoreductase /FUNCTION=Energy metabolism	210.847	103.737	144.947	98.9109	171.641
PA0024_hemF_at	PA0024 /GENE=hemF /DEF=coproporphyrinogen III oxidase, aerobic /FUNCTION=Biosynthesis of cofactors, prosthetic groups and carriers	417.878	488.165	589.666	523.851	507.673
PA0025_aroE_at	PA0025 /GENE=aroE /DEF=shikimate dehydrogenase /FUNCTION=Amino acid biosynthesis and metabolism	107.085	128.087	124.167	130.719	127.141
PA0026_at	PA0026 /DEF=hypothetical protein /FUNCTION=Hypothetical, unclassified, unknown	374.675	171.283	172.782	131.974	263.651
PA0027_at	PA0027 /DEF=hypothetical protein /FUNCTION=Hypothetical, unclassified, unknown	112.378	46.3649	51.9501	45.619	50.8565
PA0028_at	PA0028 /DEF=hypothetical protein /FUNCTION=Hypothetical, unclassified, unknown	118.163	38.5262	64.649	38.9226	44.1649
PA0029_at	PA0029 /DEF=probable sulfate transporter /FUNCTION=Membrane proteins; Transport of small molecules	107.454	8.00545	57.3375	48.8277	24.2015
PA0030_at	PA0030 /DEF=hypothetical protein /FUNCTION=Hypothetical, unclassified, unknown; Transport of small molecules	42.4648	26.8516	35.9161	20.2286	15.5023
PA0031_betC_at	PA0031 /GENE=betC /DEF=choline sulfatase /FUNCTION=Adaptation, protection	78.8983	13.1756	45.0234	34.7374	28.328
PA0032_at	PA0032 /DEF=probable transcriptional regulator /FUNCTION=Transcriptional regulators	130.841	69.3805	117.369	69.8933	79.7422
PA0033_at	PA0033 /DEF=hypothetical protein /FUNCTION=Hypothetical, unclassified, unknown	197.8	108.074	175.219	155.272	136.51
PA0034_at	PA0034 /DEF=probable two-component response regulator /FUNCTION=Transcriptional regulators; Two-component regulatory systems	385.383	336.062	457.674	358.395	282.388
PA0035_trpA_at	PA0035 /GENE=trpA /DEF=tryptophan synthase alpha chain /FUNCTION=Amino acid biosynthesis and metabolism	676.113	766.688	860.961	717.627	845.49
PA0036_trpB_at	PA0036 /GENE=trpB /DEF=tryptophan synthase beta chain /FUNCTION=Amino acid biosynthesis and metabolism	1615.75	1756.86	1994.5	2166.14	2189.29
PA0037_trpI_at	PA0037 /GENE=trpI /DEF=transcriptional regulator TrpI /FUNCTION=Amino acid biosynthesis and metabolism; Transcriptional regulators	84.6833	66.0449	80.4265	63.755	62.4554
PA0038_at	PA0038 /DEF=hypothetical protein /FUNCTION=Hypothetical, unclassified, unknown	255.773	151.937	145.845	155.133	258.744
PA0039_at	PA0039 /DEF=hypothetical protein /FUNCTION=Hypothetical, unclassified, unknown	639.556	742.005	587.357	475.024	751.026
PA0040_s_at	PA0040 /DEF=conserved hypothetical protein /FUNCTION=Hypothetical, unclassified, unknown	329.502	113.41	210.109	163.363	307.37
PA0041_at	PA0041 /DEF=probable hemagglutinin /FUNCTION=Secreted Factors (toxins, enzymes, alginate)	125.056	68.7134	85.9422	37.6671	111.081
PA0042_at	PA0042 /DEF=hypothetical protein /FUNCTION=Hypothetical, unclassified, unknown	280.021	236.161	339.151	233.396	276.254
PA0043_at	PA0043 /DEF=hypothetical protein /FUNCTION=Hypothetical, unclassified, unknown; Membrane proteins	93.2994	18.6794	75.1673	30.1337	32.343
PA0044_exoT_at	PA0044 /GENE=exoT /DEF=exoenzyme T /FUNCTION=Secreted Factors (toxins, enzymes, alginate)	2862.62	2356.94	311.701	324.355	1707.37
PA0045_at	PA0045 /DEF=hypothetical protein /FUNCTION=Hypothetical, unclassified, unknown	2161.89	1162.96	777.713	685.82	2184.71
PA0046_at	PA0046 /DEF=hypothetical protein /FUNCTION=Hypothetical, unclassified, unknown	1113.07	387.931	305.672	201.31	1374.58
PA0047_at	PA0047 /DEF=hypothetical protein /FUNCTION=Hypothetical, unclassified, unknown	355.965	155.439	165.727	94.4467	389.343
PA0048_at	PA0048 /DEF=probable transcriptional regulator /FUNCTION=Transcriptional regulators	125.917	42.8625	81.4527	53.7105	46.6185
PA0049_at	PA0049 /DEF=hypothetical protein /FUNCTION=Hypothetical, unclassified, unknown	177.367	87.3928	126.989	68.0797	154.019
PA0050_r_at	PA0050 /DEF=hypothetical protein /FUNCTION=Hypothetical, unclassified, unknown	113.486	63.2097	97.1018	101.98	72.7159
PA0051_at	PA0051 /DEF=probable glutamine amidotransferase /FUNCTION=Putative enzymes	93.1763	18.179	74.2694	50.6413	29.8894
PA0052_at	PA0052 /DEF=hypothetical protein /FUNCTION=Hypothetical, unclassified, unknown	52.6809	3.66916	32.1963	16.0434	23.1977
PA0053_at	PA0053 /DEF=hypothetical protein /FUNCTION=Hypothetical, unclassified, unknown	138.472	129.922	138.021	107.281	138.071
PA0054_at	PA0054 /DEF=conserved hypothetical protein /FUNCTION=Hypothetical, unclassified, unknown	129.979	46.8652	62.3402	54.2685	59.2211
PA0055_at	PA0055 /DEF=hypothetical protein /FUNCTION=Hypothetical, unclassified, unknown	829.724	731.498	795.029	685.82	895.231
PA0056_at	PA0056 /DEF=probable transcriptional regulator /FUNCTION=Transcriptional regulators	80.7446	50.8679	75.1673	50.7808	54.4254
PA0057_at	PA0057 /DEF=hypothetical protein /FUNCTION=Hypothetical, unclassified, unknown	122.225	69.7141	96.8453	82.449	68.0318
PA0058_at	PA0058 /DEF=hypothetical protein /FUNCTION=Hypothetical, unclassified, unknown	107.208	6.50443	54.9004	41.1548	34.1274
PA0059_osmC_at	PA0059 /GENE=osmC /DEF=osmotically inducible protein OsmC /FUNCTION=Adaptation, protection	78.7752	42.6957	48.3585	33.2028	48.9606
PA0060_at	PA0060 /DEF=conserved hypothetical protein /FUNCTION=Hypothetical, unclassified, unknown	494.068	371.92	461.394	369.277	353.431
PA0061_at	PA0061 /DEF=hypothetical protein /FUNCTION=Hypothetical, unclassified, unknown	55.7581	16.3445	43.4842	14.0903	15.1677
PA0062_at	PA0062 /DEF=hypothetical protein /FUNCTION=Hypothetical, unclassified, unknown	82.837	38.8598	68.7538	58.4537	38.0309
PA0063_at	PA0063 /DEF=hypothetical protein /FUNCTION=Hypothetical, unclassified, unknown	150.658	121.749	147.641	110.351	88.4413
PA0064_at	PA0064 /DEF=hypothetical protein /FUNCTION=Hypothetical, unclassified, unknown	180.321	78.5534	162.777	110.49	135.06
PA0065_at	PA0065 /DEF=hypothetical protein /FUNCTION=Hypothetical, unclassified, unknown	557.581	453.642	544.386	411.827	532.098
PA0066_at	PA0066 /DEF=conserved hypothetical protein /FUNCTION=Hypothetical, unclassified, unknown	494.807	455.977	506.931	543.103	547.823
PA0067_prlC_at	PA0067 /GENE=prlC /DEF=oligopeptidase A /FUNCTION=Translation, post-translational modification, degradation	726.701	753.513	850.828	756.411	951.553
PA0068_at	PA0068 /DEF=hypothetical protein /FUNCTION=Hypothetical, unclassified, unknown	686.821	708.148	702.93	694.469	836.902
PA0069_at	PA0069 /DEF=conserved hypothetical protein /FUNCTION=Hypothetical, unclassified, unknown	106.347	33.8564	41.4318	43.2474	22.6401
PA0070_at	PA0070 /DEF=hypothetical protein /FUNCTION=Hypothetical, unclassified, unknown; Membrane proteins	1568.98	688.135	532.457	290.455	2329.03
PA0071_at	PA0071 /DEF=hypothetical protein /FUNCTION=Hypothetical, unclassified, unknown	157.427	56.3717	52.848	39.3412	124.911
PA0072_at	PA0072 /DEF=hypothetical protein /FUNCTION=Hypothetical, unclassified, unknown; Membrane proteins	94.7764	31.5214	44.7669	17.9965	72.3814
PA0073_at	PA0073 /DEF=probable ATP-binding component of ABC transporter /FUNCTION=Transport of small molecules	239.649	101.236	123.654	77.4268	189.597
PA0074_ppkA_at	PA0074 /GENE=ppkA /DEF=serine/threonine protein kinase PpkA /FUNCTION=Adaptation, protection; Translation, post-translational modification, degradation	315.224	142.43	141.997	116.07	306.255
PA0075_at	PA0075 /DEF=probable phosphoprotein phosphatase /FUNCTION=Putative enzymes	594.999	219.649	208.57	123.325	751.807
PA0076_at	PA0076 /DEF=hypothetical protein /FUNCTION=Hypothetical, unclassified, unknown	229.064	62.7093	96.2039	58.3142	234.765
PA0077_at	PA0077 /DEF=hypothetical protein /FUNCTION=Hypothetical, unclassified, unknown	313.501	67.0456	115.188	90.122	334.248
PA0078_at	PA0078 /DEF=hypothetical protein /FUNCTION=Hypothetical, unclassified, unknown	447.542	102.737	101.848	67.3822	410.087
PA0079_at	PA0079 /DEF=hypothetical protein /FUNCTION=Hypothetical, unclassified, unknown	375.044	196.133	118.78	128.347	367.372
PA0080_at	PA0080 /DEF=hypothetical protein /FUNCTION=Hypothetical, unclassified, unknown	179.46	39.1933	30.2722	3.90621	221.717
PA0081_at	PA0081 /DEF=hypothetical protein /FUNCTION=Hypothetical, unclassified, unknown	609.031	181.957	236.918	148.576	605.148
PA0082_at	PA0082 /DEF=hypothetical protein /FUNCTION=Hypothetical, unclassified, unknown	322.24	78.5534	67.5993	9.62603	375.513
PA0083_at	PA0083 /DEF=conserved hypothetical protein /FUNCTION=Hypothetical, unclassified, unknown	2122.38	413.281	292.588	143.972	2647.22
PA0084_at	PA0084 /DEF=conserved hypothetical protein /FUNCTION=Hypothetical, unclassified, unknown	987.029	214.98	145.076	72.1255	1261.38
PA0085_at	PA0085 /DEF=conserved hypothetical protein /FUNCTION=Hypothetical, unclassified, unknown	885.359	167.948	136.994	66.9637	1233.94
PA0086_at	PA0086 /DEF=hypothetical protein /FUNCTION=Hypothetical, unclassified, unknown	464.158	112.577	116.984	94.5862	675.745
PA0087_at	PA0087 /DEF=hypothetical protein /FUNCTION=Hypothetical, unclassified, unknown	312.024	60.5412	65.547	51.0598	379.305
PA0088_at	PA0088 /DEF=hypothetical protein /FUNCTION=Hypothetical, unclassified, unknown	220.94	53.87	55.4135	32.9238	236.884
PA0089_at	PA0089 /DEF=hypothetical protein /FUNCTION=Hypothetical, unclassified, unknown	302.423	32.8557	81.5809	34.3189	229.524
PA0090_at	PA0090 /DEF=probable ClpA/B-type chaperone /FUNCTION=Translation, post-translational modification, degradation	407.785	84.5575	89.6621	66.2661	488.714
PA0091_at	PA0091 /DEF=conserved hypothetical protein /FUNCTION=Hypothetical, unclassified, unknown	175.644	11.0075	71.704	22.6002	165.172
PA0092_at	PA0092 /DEF=hypothetical protein /FUNCTION=Hypothetical, unclassified, unknown	198.292	83.0565	119.806	102.538	216.252
PA0093_at	PA0093 /DEF=hypothetical protein /FUNCTION=Hypothetical, unclassified, unknown	354.735	74.3839	104.542	78.8218	313.392
PA0094_at	PA0094 /DEF=hypothetical protein /FUNCTION=Hypothetical, unclassified, unknown	884.744	343.4	341.332	235.907	1024.71
PA0095_at	PA0095 /DEF=conserved hypothetical protein /FUNCTION=Hypothetical, unclassified, unknown	253.065	74.5507	140.201	70.8699	220.378
PA0096_at	PA0096 /DEF=hypothetical protein /FUNCTION=Hypothetical, unclassified, unknown	82.4678	45.531	59.6464	52.4549	51.3027
PA0097_at	PA0097 /DEF=hypothetical protein /FUNCTION=Hypothetical, unclassified, unknown	161.612	21.8482	47.7172	37.8066	54.6485
PA0098_at	PA0098 /DEF=hypothetical protein /FUNCTION=Hypothetical, unclassified, unknown	110.778	37.3587	47.3323	17.7175	56.879
PA0099_at	PA0099 /DEF=hypothetical protein /FUNCTION=Hypothetical, unclassified, unknown	137.364	21.1811	42.2015	15.3458	107.736
PA0100_at	PA0100 /DEF=hypothetical protein /FUNCTION=Hypothetical, unclassified, unknown	247.896	86.2253	146.487	112.443	206.549
PA0101_at	PA0101 /DEF=hypothetical protein /FUNCTION=Hypothetical, unclassified, unknown	209.616	72.7161	153.413	118.163	107.401
PA0102_at	PA0102 /DEF=probable carbonic anhydrase /FUNCTION=Central intermediary metabolism	815.077	936.637	984.23	933.585	551.838
PA0103_at	PA0103 /DEF=probable sulfate transporter /FUNCTION=Membrane proteins; Transport of small molecules	165.551	77.0524	148.411	110.351	105.951
PA0104_at	PA0104 /DEF=hypothetical protein /FUNCTION=Hypothetical, unclassified, unknown	79.5137	51.2015	54.9004	36.272	39.1462
PA0105_coxB_at	PA0105 /GENE=coxB /DEF=cytochrome c oxidase, subunit II /FUNCTION=Energy metabolism	46.4035	2.5017	51.1805	12.6952	17.6213
PA0106_coxA_at	PA0106 /GENE=coxA /DEF=cytochrome c oxidase, subunit I /FUNCTION=Energy metabolism	61.5431	3.16882	27.1936	5.02228	22.194
PA0107_at	PA0107 /DEF=conserved hypothetical protein /FUNCTION=Energy metabolism	88.6221	7.67189	61.6988	17.1594	35.9119
PA0108_coIII_at	PA0108 /GENE=coIII /DEF=cytochrome c oxidase, subunit III /FUNCTION=Energy metabolism	104.254	20.1804	65.1621	46.3165	29.4433
PA0109_at	PA0109 /DEF=hypothetical protein /FUNCTION=Hypothetical, unclassified, unknown; Membrane proteins	82.9601	3.83594	31.2983	7.53341	10.2605
PA0110_at	PA0110 /DEF=hypothetical protein /FUNCTION=Hypothetical, unclassified, unknown	101.546	47.6991	106.851	50.5018	47.8453
PA0111_at	PA0111 /DEF=hypothetical protein /FUNCTION=Hypothetical, unclassified, unknown	61.5431	5.50374	52.5915	5.02228	36.9156
PA0112_at	PA0112 /DEF=hypothetical protein /FUNCTION=Hypothetical, unclassified, unknown; Membrane proteins	103.516	27.6855	69.6517	41.2943	37.4732
PA0113_at	PA0113 /DEF=probable cytochrome c oxidase assembly factor /FUNCTION=Energy metabolism	97.2381	48.3662	90.1752	39.0621	52.7525
PA0114_at	PA0114 /DEF=conserved hypothetical protein /FUNCTION=Hypothetical, unclassified, unknown	495.915	357.41	457.931	390.342	425.031
PA0115_at	PA0115 /DEF=conserved hypothetical protein /FUNCTION=Hypothetical, unclassified, unknown	185.368	107.74	134.814	95.1442	151.12
PA0116_at	PA0116 /DEF=hypothetical protein /FUNCTION=Hypothetical, unclassified, unknown	151.396	132.924	199.335	186.243	159.373
PA0117_at	PA0117 /DEF=probable short chain dehydrogenase /FUNCTION=Putative enzymes	278.913	170.783	262.06	169.641	214.802
PA0118_at	PA0118 /DEF=hypothetical protein /FUNCTION=Putative enzymes	100.192	23.516	71.4475	13.5322	74.2773
PA0119_at	PA0119 /DEF=probable dicarboxylate transporter /FUNCTION=Transport of small molecules	104.623	65.211	92.8689	69.7538	57.8828
PA0120_at	PA0120 /DEF=probable transcriptional regulator /FUNCTION=Transcriptional regulators	92.6839	54.5371	89.2773	40.0387	62.9015
PA0121_at	PA0121 /DEF=hypothetical protein /FUNCTION=Hypothetical, unclassified, unknown	156.689	102.403	93.7668	61.5229	58.775
PA0122_at	PA0122 /DEF=conserved hypothetical protein /FUNCTION=Hypothetical, unclassified, unknown	306.362	90.2281	241.921	117.326	149.893
PA0123_at	PA0123 /DEF=probable transcriptional regulator /FUNCTION=Transcriptional regulators	138.349	85.8918	158.031	130.161	102.494
PA0124_at	PA0124 /DEF=hypothetical protein /FUNCTION=Transcriptional regulators	392.645	360.912	352.62	277.899	319.415
PA0125_at	PA0125 /DEF=hypothetical protein /FUNCTION=Hypothetical, unclassified, unknown	412.339	379.425	384.174	304.964	307.147
PA0126_at	PA0126 /DEF=hypothetical protein /FUNCTION=Hypothetical, unclassified, unknown	412.708	146.767	187.277	90.122	425.477
PA0127_at	PA0127 /DEF=hypothetical protein /FUNCTION=Hypothetical, unclassified, unknown	86.8989	63.5432	88.6359	71.1489	62.4554
PA0128_at	PA0128 /DEF=conserved hypothetical protein /FUNCTION=Hypothetical, unclassified, unknown	450.742	319.718	356.211	296.733	485.256
PA0129_gabP_at	PA0129 /GENE=gabP /DEF=gamma-aminobutyrate permease /FUNCTION=Transport of small molecules	132.933	47.8659	96.9736	63.6155	56.0983
PA0130_at	PA0130 /DEF=probable aldehyde dehydrogenase /FUNCTION=Putative enzymes	101.546	80.8884	77.7328	74.9156	101.379
PA0131_at	PA0131 /DEF=hypothetical protein /FUNCTION=Hypothetical, unclassified, unknown	138.841	132.257	160.468	148.018	144.428
PA0132_at	PA0132 /DEF=beta-alanine--pyruvate transaminase /FUNCTION=Amino acid biosynthesis and metabolism	140.195	60.0408	129.555	100.306	80.4113
PA0133_at	PA0133 /DEF=probable transcriptional regulator /FUNCTION=Transcriptional regulators	177.613	129.755	178.555	136.299	144.651
PA0134_at	PA0134 /DEF=probable guanine deaminase /FUNCTION=Nucleotide biosynthesis and metabolism	75.9442	56.3717	59.1334	47.1536	50.8565
PA0135_at	PA0135 /DEF=hypothetical protein /FUNCTION=Hypothetical, unclassified, unknown	94.7764	16.0109	67.8558	16.4619	11.7104
PA0136_at	PA0136 /DEF=probable ATP-binding component of ABC transporter /FUNCTION=Transport of small molecules	46.0343	12.8421	21.1649	6.55686	21.4133
PA0137_at	PA0137 /DEF=probable permease of ABC transporter /FUNCTION=Membrane proteins; Transport of small molecules	94.8995	28.3526	89.5338	35.2954	29.6663
PA0138_at	PA0138 /DEF=probable permease of ABC transporter /FUNCTION=Membrane proteins; Transport of small molecules	101.054	35.6909	85.0443	32.6448	15.5023
PA0139_ahpC_at	PA0139 /GENE=ahpC /DEF=alkyl hydroperoxide reductase subunit C /FUNCTION=Adaptation, protection	5650.03	6347.49	5978.75	5316.5	5626.45
PA0140_ahpF_at	PA0140 /GENE=ahpF /DEF=alkyl hydroperoxide reductase subunit F /FUNCTION=Adaptation, protection	284.699	258.009	294.897	264.088	283.057
PA0141_at	PA0141 /DEF=conserved hypothetical protein /FUNCTION=Hypothetical, unclassified, unknown	140.565	76.3853	112.623	65.0106	53.7563
PA0142_at	PA0142 /DEF=hypothetical protein /FUNCTION=Putative enzymes	69.0514	3.3356	59.3899	5.58031	17.6213
PA0143_at	PA0143 /DEF=probable nucleoside hydrolase /FUNCTION=Nucleotide biosynthesis and metabolism	273.128	44.3635	55.2852	36.272	170.079
PA0144_at	PA0144 /DEF=hypothetical protein /FUNCTION=Hypothetical, unclassified, unknown	59.8199	7.17155	18.856	24.9719	21.6363
PA0145_i_at	PA0145 /DEF=hypothetical protein /FUNCTION=Hypothetical, unclassified, unknown	55.2657	44.3635	52.0784	46.177	37.5848
PA0146_at	PA0146 /DEF=conserved hypothetical protein /FUNCTION=Hypothetical, unclassified, unknown	85.7911	45.6978	76.0653	58.1747	31.2277
PA0147_at	PA0147 /DEF=probable oxidoreductase /FUNCTION=Putative enzymes	119.517	54.7039	87.2249	59.5698	70.2623
PA0148_at	PA0148 /DEF=probable adenosine deaminase /FUNCTION=Nucleotide biosynthesis and metabolism	351.165	296.869	351.85	318.077	414.102
PA0149_at	PA0149 /DEF=probable sigma-70 factor, ECF subfamily /FUNCTION=Transcriptional regulators	79.883	40.0272	57.2093	41.1548	42.3805
PA0150_at	PA0150 /DEF=probable transmembrane sensor /FUNCTION=Membrane proteins; Transcriptional regulators	150.534	90.7284	112.238	94.1677	66.5819
PA0151_at	PA0151 /DEF=probable TonB-dependent receptor /FUNCTION=Transport of small molecules	115.086	35.3574	98.3846	42.8289	38.1424
PA0152_pcaQ_at	PA0152 /GENE=pcaQ /DEF=transcriptional regulator PcaQ /FUNCTION=Carbon compound catabolism; Transcriptional regulators	139.457	81.2219	107.107	81.891	86.2108
PA0153_pcaH_at	PA0153 /GENE=pcaH /DEF=protocatechuate 3,4-dioxygenase, beta subunit /FUNCTION=Carbon compound catabolism	143.026	89.0606	108.39	62.0809	77.5116
PA0154_pcaG_at	PA0154 /GENE=pcaG /DEF=protocatechuate 3,4-dioxygenase, alpha subunit /FUNCTION=Carbon compound catabolism	172.567	71.0483	156.235	100.446	71.8237
PA0155_pcaR_at	PA0155 /GENE=pcaR /DEF=transcriptional regulator PcaR /FUNCTION=Carbon compound catabolism; Transcriptional regulators	335.41	262.845	334.02	337.888	327.556
PA0156_at	PA0156 /DEF=probable RND efflux membrane fusion protein precursor /FUNCTION=Transport of small molecules	315.101	162.611	214.727	186.522	244.58
PA0157_at	PA0157 /DEF=probable RND efflux membrane fusion protein precursor /FUNCTION=Transport of small molecules	259.343	108.741	145.717	94.3072	178.109
PA0158_at	PA0158 /DEF=probable RND efflux transporter /FUNCTION=Membrane proteins; Transport of small molecules	171.705	66.3785	84.0181	72.6835	114.427
PA0159_at	PA0159 /DEF=probable transcriptional regulator /FUNCTION=Transcriptional regulators	188.568	92.7298	126.989	126.952	140.859
PA0160_at	PA0160 /DEF=hypothetical protein /FUNCTION=Hypothetical, unclassified, unknown	291.591	135.092	252.696	161.55	123.684
PA0161_at	PA0161 /DEF=hypothetical protein /FUNCTION=Hypothetical, unclassified, unknown	109.547	75.2178	79.4003	63.0575	63.4592
PA0162_at	PA0162 /DEF=probable porin /FUNCTION=Membrane proteins; Transport of small molecules	416.647	400.439	307.724	265.483	459.828
PA0163_at	PA0163 /DEF=probable transcriptional regulator /FUNCTION=Transcriptional regulators	80.3753	46.8652	80.8113	61.9414	49.5182
PA0164_at	PA0164 /DEF=probable gamma-glutamyltranspeptidase /FUNCTION=Amino acid biosynthesis and metabolism	85.5449	44.03	59.2616	47.0141	41.2652
PA0165_at	PA0165 /DEF=hypothetical protein /FUNCTION=Hypothetical, unclassified, unknown	2826.31	4267.07	1073.64	954.232	3231.29
PA0166_at	PA0166 /DEF=probable transporter /FUNCTION=Membrane proteins; Transport of small molecules	47.2651	5.50374	42.3297	6.83588	13.3833
PA0167_at	PA0167 /DEF=probable transcriptional regulator /FUNCTION=Transcriptional regulators	425.509	272.352	330.428	334.818	414.102
PA0168_at	PA0168 /DEF=conserved hypothetical protein /FUNCTION=Hypothetical, unclassified, unknown	190.661	102.236	144.819	131.556	115.543
PA0169_at	PA0169 /DEF=hypothetical protein /FUNCTION=Hypothetical, unclassified, unknown	412.339	239.329	348.771	226.281	264.766
PA0170_at	PA0170 /DEF=hypothetical protein /FUNCTION=Hypothetical, unclassified, unknown	842.279	395.436	524.504	345.7	853.185
PA0171_at	PA0171 /DEF=hypothetical protein /FUNCTION=Hypothetical, unclassified, unknown	1535.75	967.158	1289	815.143	1587.04
PA0172_at	PA0172 /DEF=hypothetical protein /FUNCTION=Hypothetical, unclassified, unknown	505.638	418.952	464.729	362.859	476.111
PA0173_at	PA0173 /DEF=probable methylesterase /FUNCTION=Adaptation, protection; Chemotaxis	55.3888	6.83799	55.4135	9.90504	8.02998
PA0174_at	PA0174 /DEF=conserved hypothetical protein /FUNCTION=Hypothetical, unclassified, unknown	74.221	13.0089	55.0287	46.3165	37.9194
PA0175_at	PA0175 /DEF=probable chemotaxis protein methyltransferase /FUNCTION=Adaptation, protection; Chemotaxis; Transcriptional regulators	83.4525	52.0354	47.0758	76.0317	37.4732
PA0176_at	PA0176 /DEF=probable chemotaxis transducer /FUNCTION=Adaptation, protection; Chemotaxis	175.029	94.2308	154.055	92.9121	105.393
PA0177_at	PA0177 /DEF=probable purine-binding chemotaxis protein /FUNCTION=Adaptation, protection; Chemotaxis	49.2345	1.50102	12.4424	15.7644	31.0046
PA0178_at	PA0178 /DEF=probable two-component sensor /FUNCTION=Adaptation, protection; Chemotaxis; Two-component regulatory systems	86.6527	47.8659	64.2642	42.6893	48.1799
PA0179_at	PA0179 /DEF=probable two-component response regulator /FUNCTION=Adaptation, protection; Chemotaxis; Two-component regulatory systems	173.429	99.0674	149.18	112.304	134.948
PA0180_at	PA0180 /DEF=probable chemotaxis transducer /FUNCTION=Adaptation, protection; Chemotaxis	115.578	64.0436	104.798	74.0786	88.3298
PA0181_at	PA0181 /DEF=probable transcriptional regulator /FUNCTION=Transcriptional regulators	130.718	112.243	149.693	121.93	102.828
PA0182_at	PA0182 /DEF=probable short-chain dehydrogenase /FUNCTION=Putative enzymes	70.7746	10.3404	61.4423	123.883	42.715
PA0183_atsA_at	PA0183 /GENE=atsA /DEF=arylsulfatase /FUNCTION=Carbon compound catabolism; Central intermediary metabolism	128.256	56.3717	87.8663	60.8253	63.5707
PA0184_at	PA0184 /DEF=probable ATP-binding component of ABC transporter /FUNCTION=Transport of small molecules	82.3447	13.8428	60.0313	37.5276	7.13776
PA0185_at	PA0185 /DEF=probable permease of ABC transporter /FUNCTION=Membrane proteins; Transport of small molecules	102.9	49.3669	86.9684	53.85	24.7591
PA0186_at	PA0186 /DEF=probable binding protein component of ABC transporter /FUNCTION=Transport of small molecules	76.1904	10.1736	56.9527	26.5065	17.2868
PA0187_at	PA0187 /DEF=hypothetical protein /FUNCTION=Hypothetical, unclassified, unknown	102.408	9.67325	55.0287	42.1313	28.8856
PA0188_at	PA0188 /DEF=hypothetical protein /FUNCTION=Hypothetical, unclassified, unknown; Membrane proteins	115.701	44.8639	116.599	83.4256	44.1649
PA0189_at	PA0189 /DEF=probable porin /FUNCTION=Membrane proteins; Transport of small molecules	86.7758	33.1892	74.7825	19.8101	26.6551
PA0190_at	PA0190 /DEF=probable acid phosphatase /FUNCTION=Putative enzymes	43.2033	8.33901	22.0628	15.0668	15.7254
PA0191_at	PA0191 /DEF=probable transcriptional regulator /FUNCTION=Transcriptional regulators	87.8836	13.3424	46.0496	34.8769	37.4732
PA0192_at	PA0192 /DEF=probable TonB-dependent receptor /FUNCTION=Membrane proteins; Transport of small molecules	108.931	36.3581	86.327	49.1067	38.7
PA0193_at	PA0193 /DEF=hypothetical protein /FUNCTION=Hypothetical, unclassified, unknown; Putative enzymes	111.762	67.3792	106.851	83.1466	62.6785
PA0194_at	PA0194 /DEF=hypothetical protein /FUNCTION=Hypothetical, unclassified, unknown; Putative enzymes	89.7299	45.3642	80.683	92.2146	38.7
PA0195_pntA_at	PA0195 /GENE=pntA /DEF=still frameshift pyridine nucleotide transhydrogenase alpha subunit /FUNCTION=Energy metabolism; Transport of small molecules	178.721	122.917	133.916	124.58	130.376
PA0196_pntB_at	PA0196 /GENE=pntB /DEF=pyridine nucleotide transhydrogenase, beta subunit /FUNCTION=Energy metabolism; Transport of small molecules	87.3912	31.6882	55.9266	59.2908	43.9418
PA0197_at	PA0197 /DEF=hypothetical protein /FUNCTION=Transport of small molecules	118.901	39.3601	100.309	54.8265	40.373
PA0198_exbB1_at	PA0198 /GENE=exbB1 /DEF=transport protein ExbB /FUNCTION=Transport of small molecules	56.8658	14.5099	35.2748	3.6272	11.8219
PA0199_exbD1_at	PA0199 /GENE=exbD1 /DEF=transport protein ExbD /FUNCTION=Transport of small molecules	95.638	6.83799	46.691	46.177	21.7479
PA0200_i_at	PA0200 /DEF=hypothetical protein /FUNCTION=Hypothetical, unclassified, unknown	109.424	25.6841	59.2616	27.204	34.9081
PA0201_at	PA0201 /DEF=hypothetical protein /FUNCTION=Hypothetical, unclassified, unknown	140.195	47.8659	64.7773	38.6436	62.0093
PA0202_at	PA0202 /DEF=probable amidase /FUNCTION=Putative enzymes	69.0514	28.6862	59.903	51.7573	42.6035
PA0203_at	PA0203 /DEF=probable binding protein component of ABC transporter /FUNCTION=Transport of small molecules	58.3429	8.83935	51.1805	37.109	18.8481
PA0204_at	PA0204 /DEF=probable permease of ABC transporter /FUNCTION=Membrane proteins; Transport of small molecules	85.2988	6.67121	46.5627	9.068	7.91845
PA0205_at	PA0205 /DEF=probable permease of ABC transporter /FUNCTION=Membrane proteins; Transport of small molecules	124.686	12.6753	94.793	47.9906	38.0309
PA0206_at	PA0206 /DEF=probable ATP-binding component of ABC transporter /FUNCTION=Transport of small molecules	140.441	42.3622	70.4213	47.5721	36.6926
PA0207_at	PA0207 /DEF=probable transcriptional regulator /FUNCTION=Transcriptional regulators	116.563	98.0667	106.466	64.313	81.7497
PA0208_mdcA_at	PA0208 /GENE=mdcA /DEF=malonate decarboxylase alpha subunit /FUNCTION=Carbon compound catabolism	54.7734	9.84003	30.9135	14.0903	34.462
PA0209_at	PA0209 /DEF=conserved hypothetical protein /FUNCTION=Putative enzymes	88.3759	54.2035	72.3454	25.5299	30.8931
PA0210_mdcC_at	PA0210 /GENE=mdcC /DEF=malonate decarboxylase delta subunit /FUNCTION=Carbon compound catabolism	91.9454	23.8496	40.1491	29.7151	22.8631
PA0211_mdcD_at	PA0211 /GENE=mdcD /DEF=malonate decarboxylase beta subunit /FUNCTION=Carbon compound catabolism	67.5744	11.1743	37.5837	23.8558	18.2905
PA0212_mdcE_at	PA0212 /GENE=mdcE /DEF=malonate decarboxylase gamma subunit /FUNCTION=Carbon compound catabolism	29.6638	23.8496	20.7801	5.85932	28.551
PA0213_at	PA0213 /DEF=hypothetical protein /FUNCTION=Carbon compound catabolism	56.2504	13.676	39.2512	11.3001	19.1827
PA0214_at	PA0214 /DEF=probable acyl transferase /FUNCTION=Carbon compound catabolism	64.0049	6.17086	40.0208	34.3189	19.4058
PA0215_at	PA0215 /DEF=probable transporter /FUNCTION=Membrane proteins; Transport of small molecules	121.855	40.0272	87.3532	60.6858	46.9531
PA0216_at	PA0216 /DEF=probable transporter /FUNCTION=Membrane proteins; Transport of small molecules	72.744	18.0123	50.5391	28.7386	3.90346
PA0217_at	PA0217 /DEF=probable transcriptional regulator /FUNCTION=Transcriptional regulators	96.7458	34.3567	102.746	59.0117	59.5557
PA0218_at	PA0218 /DEF=probable transcriptional regulator /FUNCTION=Transcriptional regulators	104.623	43.0293	88.3794	63.3365	58.3289
PA0219_at	PA0219 /DEF=probable aldehyde dehydrogenase /FUNCTION=Putative enzymes	82.837	2.33492	57.7224	16.6014	36.581
PA0220_at	PA0220 /DEF=probable amino acid permease /FUNCTION=Transport of small molecules	96.6227	33.0225	72.2171	37.8066	41.0421
PA0221_at	PA0221 /DEF=probable aminotransferase /FUNCTION=Putative enzymes	83.4525	29.6869	53.7459	37.3881	30.6701
PA0222_at	PA0222 /DEF=hypothetical protein /FUNCTION=Hypothetical, unclassified, unknown	55.0196	3.00204	20.3952	10.0446	1.78444
PA0223_at	PA0223 /DEF=probable dihydrodipicolinate synthetase /FUNCTION=Amino acid biosynthesis and metabolism; Cell wall / LPS / capsule	103.392	70.0477	103.131	73.9391	74.7234
PA0224_at	PA0224 /DEF=probable aldolase /FUNCTION=Putative enzymes	188.568	104.905	164.573	121.511	157.365
PA0225_at	PA0225 /DEF=probable transcriptional regulator /FUNCTION=Transcriptional regulators	191.276	123.417	182.531	123.325	150.674
PA0226_at	PA0226 /DEF=probable CoA transferase, subunit A /FUNCTION=Carbon compound catabolism	109.916	62.7093	95.5626	47.2931	52.864
PA0227_at	PA0227 /DEF=probable CoA transferase, subunit B /FUNCTION=Carbon compound catabolism	109.054	59.3737	100.309	66.1266	48.849
PA0228_pcaF_at	PA0228 /GENE=pcaF /DEF=beta-ketoadipyl CoA thiolase PcaF /FUNCTION=Carbon compound catabolism; Fatty acid and phospholipid metabolism	49.8499	33.5228	59.3899	22.7398	24.313
PA0229_pcaT_at	PA0229 /GENE=pcaT /DEF=dicarboxylic acid transporter PcaT /FUNCTION=Membrane proteins; Transport of small molecules	59.0814	28.0191	36.0444	28.8781	13.4948
PA0230_pcaB_at	PA0230 /GENE=pcaB /DEF=3-carboxy-cis,cis-muconate cycloisomerase /FUNCTION=Carbon compound catabolism	206.539	71.0483	116.727	78.6823	132.606
PA0231_pcaD_at	PA0231 /GENE=pcaD /DEF=beta-ketoadipate enol-lactone hydrolase /FUNCTION=Carbon compound catabolism	147.334	95.0647	158.159	122.767	76.3963
PA0232_pcaC_at	PA0232 /GENE=pcaC /DEF=gamma-carboxymuconolactone decarboxylase /FUNCTION=Carbon compound catabolism	152.873	63.3765	104.798	75.3341	73.7197
PA0233_at	PA0233 /DEF=probable transcriptional regulator /FUNCTION=Transcriptional regulators	155.335	59.2069	102.746	105.886	88.7759
PA0234_at	PA0234 /DEF=hypothetical protein /FUNCTION=Hypothetical, unclassified, unknown	105.608	28.0191	92.3558	46.5956	31.6738
PA0235_pcaK_at	PA0235 /GENE=pcaK /DEF=4-hydroxybenzoate transporter PcaK /FUNCTION=Carbon compound catabolism; Membrane proteins; Transport of small molecules	92.4378	81.0551	93.1254	58.8722	57.3251
PA0236_at	PA0236 /DEF=probable transcriptional regulator /FUNCTION=Transcriptional regulators	189.799	146.266	175.219	189.451	164.726
PA0237_at	PA0237 /DEF=probable oxidoreductase /FUNCTION=Putative enzymes	123.456	72.2158	118.78	53.1524	60.7825
PA0238_at	PA0238 /DEF=hypothetical protein /FUNCTION=Hypothetical, unclassified, unknown	102.162	35.5242	56.1831	57.4772	32.4545
PA0239_at	PA0239 /DEF=hypothetical protein /FUNCTION=Hypothetical, unclassified, unknown; Membrane proteins	151.273	49.3669	108.903	72.823	63.2361
PA0240_at	PA0240 /DEF=probable porin /FUNCTION=Membrane proteins; Transport of small molecules	55.0196	5.50374	67.3428	26.925	23.1977
PA0241_at	PA0241 /DEF=probable MFS transporter /FUNCTION=Membrane proteins; Transport of small molecules	97.2381	39.5269	75.5522	44.9215	32.2315
PA0242_at	PA0242 /DEF=hypothetical protein /FUNCTION=Putative enzymes	99.4537	37.6923	57.9789	39.7597	37.0271
PA0243_at	PA0243 /DEF=probable transcriptional regulator /FUNCTION=Transcriptional regulators	237.68	134.592	241.664	142.995	128.591
PA0244_at	PA0244 /DEF=hypothetical protein /FUNCTION=Putative enzymes	80.9908	6.33765	58.8768	37.3881	27.8819
PA0245_aroQ2_at	PA0245 /GENE=aroQ2 /DEF=3-dehydroquinate dehydratase /FUNCTION=Amino acid biosynthesis and metabolism	90.4684	55.8713	74.9108	91.7961	54.2024
PA0246_at	PA0246 /DEF=probable MFS transporter /FUNCTION=Membrane proteins; Transport of small molecules	106.839	75.5514	97.6149	82.0305	66.1358
PA0247_pobA_at	PA0247 /GENE=pobA /DEF=p-hydroxybenzoate hydroxylase /FUNCTION=Carbon compound catabolism	59.8199	30.1872	55.5417	47.4326	23.4208
PA0248_at	PA0248 /DEF=probable transcriptional regulator /FUNCTION=Transcriptional regulators	98.0997	60.8747	80.9396	56.2216	47.9568
PA0249_at	PA0249 /DEF=probable acetyltransferase /FUNCTION=Putative enzymes	71.1439	61.2083	97.7432	103.794	58.4404
PA0250_at	PA0250 /DEF=conserved hypothetical protein /FUNCTION=Hypothetical, unclassified, unknown	130.102	79.7209	87.3532	63.3365	109.966
PA0251_at	PA0251 /DEF=hypothetical protein /FUNCTION=Hypothetical, unclassified, unknown	60.1892	4.00272	57.2093	15.3458	3.2343
PA0252_at	PA0252 /DEF=hypothetical protein /FUNCTION=Hypothetical, unclassified, unknown	144.257	89.8945	100.822	115.094	96.0252
PA0253_at	PA0253 /DEF=probable transcriptional regulator /FUNCTION=Transcriptional regulators	208.016	128.421	146.615	132.672	122.123
PA0254_at	PA0254 /DEF=conserved hypothetical protein /FUNCTION=Hypothetical, unclassified, unknown	138.103	70.3812	87.6097	82.8676	79.7422
PA0255_at	PA0255 /DEF=conserved hypothetical protein /FUNCTION=Hypothetical, unclassified, unknown	138.103	95.7318	123.398	154.714	103.609
PA0256_at	PA0256 /DEF=hypothetical protein /FUNCTION=Hypothetical, unclassified, unknown	66.2204	42.5289	55.4135	14.5088	33.3467
PA0257_at	PA0257 /DEF=hypothetical protein /FUNCTION=Related to phage, transposon, or plasmid	114.716	36.0245	84.2747	46.8746	36.2464
PA0258_at	PA0258 /DEF=hypothetical protein /FUNCTION=Hypothetical, unclassified, unknown	112.008	82.5562	121.602	69.8933	74.5004
PA0259_at	PA0259 /DEF=hypothetical protein /FUNCTION=Hypothetical, unclassified, unknown	166.413	104.905	149.95	156.388	125.022
PA0260_at	PA0260 /DEF=hypothetical protein /FUNCTION=Membrane proteins; Hypothetical, unclassified, unknown	216.386	109.408	122.371	95.8418	167.068
PA0261_at	PA0261 /DEF=hypothetical protein /FUNCTION=Hypothetical, unclassified, unknown	175.275	43.1961	108.903	43.6659	119.446
PA0262_at	PA0262 /DEF=conserved hypothetical protein /FUNCTION=Hypothetical, unclassified, unknown	86.1604	17.1784	39.2512	21.0657	67.028
PA0263_hcpC_s_at	PA0263 /GENE=hcpC /DEF=secreted protein Hcp /FUNCTION=Secreted Factors (toxins, enzymes, alginate)	282.114	150.936	273.476	143.972	181.79
PA0264_at	PA0264 /DEF=hypothetical protein /FUNCTION=Hypothetical, unclassified, unknown	54.4041	13.5092	38.9947	16.7409	7.02623
PA0265_gabD_at	PA0265 /GENE=gabD /DEF=succinate-semialdehyde dehydrogenase /FUNCTION=Amino acid biosynthesis and metabolism; Carbon compound catabolism; Central intermediary metabolism	826.278	618.588	738.461	589.141	1094.31
PA0266_gabT_at	PA0266 /GENE=gabT /DEF=4-aminobutyrate aminotransferase /FUNCTION=Amino acid biosynthesis and metabolism; Carbon compound catabolism; Central intermediary metabolism	706.515	551.542	684.972	631.83	785.934
PA0267_at	PA0267 /DEF=hypothetical protein /FUNCTION=Hypothetical, unclassified, unknown	156.566	91.5623	109.416	81.1935	115.096
PA0268_at	PA0268 /DEF=probable transcriptional regulator /FUNCTION=Transcriptional regulators	88.6221	38.5262	50.924	46.4561	45.2802
PA0269_at	PA0269 /DEF=conserved hypothetical protein /FUNCTION=Hypothetical, unclassified, unknown	123.456	69.2138	87.4815	59.4303	69.9277
PA0270_at	PA0270 /DEF=hypothetical protein /FUNCTION=Hypothetical, unclassified, unknown	145.365	74.8843	117.754	57.0586	100.932
PA0271_at	PA0271 /DEF=hypothetical protein /FUNCTION=Hypothetical, unclassified, unknown	115.086	70.3812	94.5364	59.9883	45.7263
PA0272_at	PA0272 /DEF=probable transcriptional regulator /FUNCTION=Transcriptional regulators	111.762	52.2022	109.416	85.0997	70.9315
PA0273_at	PA0273 /DEF=probable MFS transporter /FUNCTION=Membrane proteins; Transport of small molecules	58.466	3.00204	52.2067	26.0879	2.23055
PA0274_at	PA0274 /DEF=hypothetical protein /FUNCTION=Hypothetical, unclassified, unknown	87.1451	33.1892	54.5156	29.8546	26.432
PA0275_at	PA0275 /DEF=probable transcriptional regulator /FUNCTION=Transcriptional regulators	128.379	63.8768	107.492	85.0997	68.1433
PA0276_at	PA0276 /DEF=hypothetical protein /FUNCTION=Hypothetical, unclassified, unknown; Membrane proteins	47.142	27.8523	38.0968	23.1583	4.34957
PA0277_at	PA0277 /DEF=conserved hypothetical protein /FUNCTION=Hypothetical, unclassified, unknown	479.175	219.149	229.222	64.034	684.556
PA0278_at	PA0278 /DEF=hypothetical protein /FUNCTION=Hypothetical, unclassified, unknown	104.746	30.354	55.9266	48.8277	35.0196
PA0279_at	PA0279 /DEF=probable transcriptional regulator /FUNCTION=Transcriptional regulators	129.487	14.8434	54.0025	36.9695	39.9268
PA0280_cysA_at	PA0280 /GENE=cysA /DEF=sulfate transport protein CysA /FUNCTION=Transport of small molecules	168.259	111.076	86.327	85.6577	164.503
PA0281_cysW_at	PA0281 /GENE=cysW /DEF=sulfate transport protein CysW /FUNCTION=Membrane proteins; Transport of small molecules	361.504	114.912	213.573	170.478	327.11
PA0282_cysT_at	PA0282 /GENE=cysT /DEF=sulfate transport protein CysT /FUNCTION=Membrane proteins; Transport of small molecules	281.991	126.253	127.374	146.483	273.354
PA0283_sbp_at	PA0283 /GENE=sbp /DEF=sulfate-binding protein precursor /FUNCTION=Transport of small molecules	527.794	286.695	404.954	342.77	471.984
PA0284_at	PA0284 /DEF=hypothetical protein /FUNCTION=Hypothetical, unclassified, unknown	1393.09	874.428	1087.62	884.479	1537.07
PA0285_at	PA0285 /DEF=conserved hypothetical protein /FUNCTION=Hypothetical, unclassified, unknown; Membrane proteins	357.935	144.932	210.622	174.245	317.184
PA0286_at	PA0286 /DEF=probable fatty acid desaturase /FUNCTION=Fatty acid and phospholipid metabolism	374.921	368.751	415.216	446.843	394.361
PA0287_at	PA0287 /DEF=probable sodium:solute symporter /FUNCTION=Transport of small molecules	58.8352	19.6801	39.8926	15.2063	19.0712
PA0288_speB1_at	PA0288 /GENE=speB1 /DEF=agmatinase /FUNCTION=Amino acid biosynthesis and metabolism	56.3735	11.5078	49.8978	18.973	8.14151
PA0289_at	PA0289 /DEF=probable transcriptional regulator /FUNCTION=Transcriptional regulators	118.163	49.2001	69.9082	48.1301	107.959
PA0290_at	PA0290 /DEF=hypothetical protein /FUNCTION=Hypothetical, unclassified, unknown	79.883	45.6978	65.4187	50.5018	30.8931
PA0291_oprE_at	PA0291 /GENE=oprE /DEF=outer membrane porin OprE precursor /FUNCTION=Membrane proteins	3107.68	1862.6	1339.03	1377.22	3138.16
PA0292_at	PA0292 /DEF=conserved hypothetical protein /FUNCTION=Hypothetical, unclassified, unknown	771.751	766.188	880.202	1235.76	971.07
PA0293_at	PA0293 /DEF=probable hydratase /FUNCTION=Putative enzymes	314.978	285.027	387.509	266.878	322.203
PA0294_at	PA0294 /DEF=probable transcriptional regulator /FUNCTION=Transcriptional regulators	201.738	150.769	195.23	170.618	159.93
PA0295_at	PA0295 /DEF=probable periplasmic polyamine binding protein /FUNCTION=Transport of small molecules	117.67	85.5582	89.4055	105.049	74.6119
PA0296_s_at	PA0296 /DEF=probable glutamine synthetase /FUNCTION=Putative enzymes	767.566	530.861	603.519	590.675	995.383
PA0297_at	PA0297 /DEF=probable glutamine amidotransferase /FUNCTION=Amino acid biosynthesis and metabolism	98.469	52.0354	79.7851	50.9203	70.9315
PA0298_at	PA0298 /DEF=probable glutamine synthetase /FUNCTION=Putative enzymes	400.769	302.206	392.256	377.089	387
PA0299_at	PA0299 /DEF=probable aminotransferase /FUNCTION=Putative enzymes	584.66	589.067	656.624	539.755	757.829
PA0300_potF2_at	PA0300 /GENE=potF2 /DEF=polyamine transport protein /FUNCTION=Transport of small molecules	1798.91	1453.16	1126.74	1291.14	1987.31
PA0301_potF3_at	PA0301 /GENE=potF3 /DEF=polyamine transport protein /FUNCTION=Transport of small molecules	892.252	684.632	607.624	729.207	995.271
PA0302_potG_at	PA0302 /GENE=potG /DEF=polyamine transport protein PotG /FUNCTION=Transport of small molecules	616.539	449.639	482.046	487.161	653.551
PA0303_potH_at	PA0303 /GENE=potH /DEF=polyamine transport protein PotH /FUNCTION=Membrane proteins; Transport of small molecules	351.411	284.527	293.871	250.137	400.941
PA0304_potI_at	PA0304 /GENE=potI /DEF=polyamine transport protein PotI /FUNCTION=Membrane proteins; Transport of small molecules	128.502	123.918	117.369	109.653	90.0027
PA0305_at	PA0305 /DEF=hypothetical protein /FUNCTION=Hypothetical, unclassified, unknown	176.752	70.0477	132.12	123.046	82.5304
PA0306_at	PA0306 /DEF=probable transcriptional regulator /FUNCTION=Transcriptional regulators	107.824	68.8802	93.382	71.2884	47.9568
PA0307_at	PA0307 /DEF=hypothetical protein /FUNCTION=Hypothetical, unclassified, unknown	84.4372	62.0422	124.68	83.7046	86.5453
PA0308_at	PA0308 /DEF=hypothetical protein /FUNCTION=Hypothetical, unclassified, unknown	195.953	121.583	199.848	159.039	130.264
PA0309_at	PA0309 /DEF=hypothetical protein /FUNCTION=Hypothetical, unclassified, unknown	242.603	213.645	272.834	262.414	304.916
PA0310_at	PA0310 /DEF=hypothetical protein /FUNCTION=Hypothetical, unclassified, unknown	147.334	125.752	184.84	122.627	82.5304
PA0311_at	PA0311 /DEF=hypothetical protein /FUNCTION=Hypothetical, unclassified, unknown	125.302	30.6875	105.055	65.2896	68.4779
PA0312_at	PA0312 /DEF=conserved hypothetical protein /FUNCTION=Hypothetical, unclassified, unknown	168.628	125.085	175.476	162.666	233.873
PA0313_at	PA0313 /DEF=probable permease of ABC transporter /FUNCTION=Membrane proteins; Transport of small molecules	216.509	135.926	152.9	191.963	183.909
PA0314_at	PA0314 /DEF=probable binding protein component of ABC transporter /FUNCTION=Transport of small molecules	342.672	354.408	533.868	473.489	392.8
PA0315_at	PA0315 /DEF=hypothetical protein /FUNCTION=Hypothetical, unclassified, unknown	599.553	385.429	418.68	418.244	608.94
PA0316_serA_at	PA0316 /GENE=serA /DEF=D-3-phosphoglycerate dehydrogenase /FUNCTION=Amino acid biosynthesis and metabolism	1334.25	1086.91	1142.65	1015.06	1283.46
PA0317_at	PA0317 /DEF=hypothetical protein /FUNCTION=Hypothetical, unclassified, unknown	904.315	880.099	987.437	1014.22	959.137
PA0318_at	PA0318 /DEF=conserved hypothetical protein /FUNCTION=Hypothetical, unclassified, unknown; Putative enzymes	404.708	382.927	407.648	363.278	468.639
PA0319_at	PA0319 /DEF=hypothetical protein /FUNCTION=Hypothetical, unclassified, unknown	408.769	407.777	511.933	534.593	453.917
PA0320_at	PA0320 /DEF=conserved hypothetical protein /FUNCTION=Hypothetical, unclassified, unknown	344.642	154.772	248.334	196.287	162.049
PA0321_at	PA0321 /DEF=probable acetylpolyamine aminohydrolase /FUNCTION=Putative enzymes	86.1604	21.0143	58.2355	30.9707	14.9447
PA0322_at	PA0322 /DEF=probable transporter /FUNCTION=Membrane proteins; Transport of small molecules	62.2816	6.33765	32.3245	4.18523	14.2755
PA0323_at	PA0323 /DEF=probable binding protein component of ABC transporter /FUNCTION=Transport of small molecules	61.0508	15.3438	56.0548	28.4596	18.6251
PA0324_at	PA0324 /DEF=probable permease of ABC transporter /FUNCTION=Membrane proteins; Transport of small molecules	52.6809	2.66848	49.2564	3.76671	14.7216
PA0325_at	PA0325 /DEF=probable permease of ABC transporter /FUNCTION=Membrane proteins; Transport of small molecules	120.994	45.0306	79.0155	33.6213	36.6926
PA0326_at	PA0326 /DEF=probable ATP-binding component of ABC transporter /FUNCTION=Transport of small molecules	143.395	95.0647	181.761	88.1689	65.4666
PA0327_at	PA0327 /DEF=hypothetical protein /FUNCTION=Hypothetical, unclassified, unknown	61.42	28.3526	36.0444	42.9684	14.387
PA0328_at	PA0328 /DEF=hypothetical protein /FUNCTION=Hypothetical, unclassified, unknown	121.363	52.0354	91.0731	37.9461	45.1686
PA0329_at	PA0329 /DEF=conserved hypothetical protein /FUNCTION=Hypothetical, unclassified, unknown	370.736	331.392	444.077	418.663	350.642
PA0330_rpiA_at	PA0330 /GENE=rpiA /DEF=ribose 5-phosphate isomerase /FUNCTION=Energy metabolism	1020.39	1180.14	1386.49	1095	1199.7
PA0331_ilvA1_at	PA0331 /GENE=ilvA1 /DEF=threonine dehydratase, biosynthetic /FUNCTION=Amino acid biosynthesis and metabolism	593.399	325.221	386.612	337.19	721.471
PA0332_at	PA0332 /DEF=hypothetical protein /FUNCTION=Hypothetical, unclassified, unknown	242.234	171.283	180.222	178.012	259.636
PA0333_at	PA0333 /DEF=hypothetical protein /FUNCTION=Putative enzymes	171.336	56.872	71.9605	46.177	118.219
PA0334_at	PA0334 /DEF=probable MFS transporter /FUNCTION=Membrane proteins; Transport of small molecules	117.424	90.0613	108.518	87.3318	70.5969
PA0335_at	PA0335 /DEF=hypothetical protein /FUNCTION=Hypothetical, unclassified, unknown	555.119	467.651	539.768	601.697	655.782
PA0336_at	PA0336 /DEF=conserved hypothetical protein /FUNCTION=Hypothetical, unclassified, unknown	1998.55	2177.31	1677.16	1729.06	2059.91
PA0337_ptsP_at	PA0337 /GENE=ptsP /DEF=phosphoenolpyruvate-protein phosphotransferase PtsP /FUNCTION=Transport of small molecules	312.762	271.184	348.13	278.736	345.958
PA0338_at	PA0338 /DEF=hypothetical protein /FUNCTION=Hypothetical, unclassified, unknown	76.6827	63.2097	71.3192	41.0153	48.626
PA0339_at	PA0339 /DEF=hypothetical protein /FUNCTION=Hypothetical, unclassified, unknown	97.1151	41.0279	68.7538	53.4314	50.522
PA0340_at	PA0340 /DEF=conserved hypothetical protein /FUNCTION=Hypothetical, unclassified, unknown; Membrane proteins	261.435	174.619	251.541	203.681	212.906
PA0341_lgt_at	PA0341 /GENE=lgt /DEF=prolipoprotein diacylglyceryl transferase /FUNCTION=Fatty acid and phospholipid metabolism; Translation, post-translational modification, degradation	236.941	221.15	247.693	255.439	274.246
PA0342_thyA_at	PA0342 /GENE=thyA /DEF=thymidylate synthase /FUNCTION=Biosynthesis of cofactors, prosthetic groups and carriers; Nucleotide biosynthesis and metabolism	787.998	749.677	907.909	793.101	876.272
PA0343_at	PA0343 /DEF=hypothetical protein /FUNCTION=Hypothetical, unclassified, unknown	102.285	50.034	70.5496	35.8535	52.9756
PA0344_at	PA0344 /DEF=hypothetical protein /FUNCTION=Hypothetical, unclassified, unknown	101.792	82.7229	145.845	103.236	84.4263
PA0345_at	PA0345 /DEF=hypothetical protein /FUNCTION=Membrane proteins; Hypothetical, unclassified, unknown	164.936	123.918	130.453	86.3553	153.462
PA0346_at	PA0346 /DEF=hypothetical protein /FUNCTION=Hypothetical, unclassified, unknown	113.855	120.415	144.691	133.927	102.605
PA0347_glpQ_at	PA0347 /GENE=glpQ /DEF=glycerophosphoryl diester phosphodiesterase, periplasmic /FUNCTION=Fatty acid and phospholipid metabolism	104.993	37.3587	83.6333	67.8007	41.5998
PA0348_at	PA0348 /DEF=hypothetical protein /FUNCTION=Hypothetical, unclassified, unknown	69.2976	53.2029	63.2381	45.4795	34.6851
PA0349_at	PA0349 /DEF=hypothetical protein /FUNCTION=Hypothetical, unclassified, unknown; Membrane proteins	39.3876	13.8428	43.3559	13.8113	12.1565
PA0350_folA_at	PA0350 /GENE=folA /DEF=dihydrofolate reductase /FUNCTION=Biosynthesis of cofactors, prosthetic groups and carriers	216.263	150.102	180.35	146.065	196.846
PA0351_at	PA0351 /DEF=conserved hypothetical protein /FUNCTION=Hypothetical, unclassified, unknown	321.009	143.764	259.366	237.303	257.294
PA0352_at	PA0352 /DEF=probable transporter /FUNCTION=Membrane proteins; Transport of small molecules	497.268	282.692	423.81	320.449	431.946
PA0353_ilvD_at	PA0353 /GENE=ilvD /DEF=dihydroxy-acid dehydratase /FUNCTION=Amino acid biosynthesis and metabolism; Biosynthesis of cofactors, prosthetic groups and carriers	465.512	310.878	452.543	524.549	408.525
PA0354_at	PA0354 /DEF=conserved hypothetical protein /FUNCTION=Hypothetical, unclassified, unknown	367.289	338.23	402.774	393.412	462.058
PA0355_pfpI_at	PA0355 /GENE=pfpI /DEF=protease PfpI /FUNCTION=Translation, post-translational modification, degradation	93.5456	45.6978	60.9292	49.8042	50.6335
PA0356_at	PA0356 /DEF=hypothetical protein /FUNCTION=Hypothetical, unclassified, unknown	190.291	178.788	260.007	260.879	225.286
PA0357_mutM_at	PA0357 /GENE=mutM /DEF=formamidopyrimidine-DNA glycosylase /FUNCTION=DNA replication, recombination, modification and repair	249.127	200.97	266.549	250.695	244.357
PA0358_at	PA0358 /DEF=hypothetical protein /FUNCTION=Hypothetical, unclassified, unknown	312.147	245.167	356.083	285.712	286.403
PA0359_at	PA0359 /DEF=hypothetical protein /FUNCTION=Hypothetical, unclassified, unknown	406.677	493.169	408.546	437.915	366.479
PA0360_at	PA0360 /DEF=hypothetical protein /FUNCTION=Hypothetical, unclassified, unknown	162.351	110.575	129.811	123.604	108.628
PA0361_at	PA0361 /DEF=probable gamma-glutamyltranspeptidase precursor /FUNCTION=Amino acid biosynthesis and metabolism	117.794	128.087	166.112	123.604	145.543
PA0362_fdx1_at	PA0362 /GENE=fdx1 /DEF=ferredoxin [4Fe-4S] /FUNCTION=Energy metabolism	860.865	781.865	820.684	799.1	911.18
PA0363_coaD_at	PA0363 /GENE=coaD /DEF=phosphopantetheine adenylyltransferase /FUNCTION=Central intermediary metabolism	626.509	690.136	867.888	799.798	689.909
PA0364_at	PA0364 /DEF=probable oxidoreductase /FUNCTION=Putative enzymes	41.357	4.00272	19.8821	5.16178	24.0899
PA0365_at	PA0365 /DEF=hypothetical protein /FUNCTION=Hypothetical, unclassified, unknown; Membrane proteins	139.087	82.2226	114.034	69.7538	87.6606
PA0366_at	PA0366 /DEF=probable aldehyde dehydrogenase /FUNCTION=Putative enzymes	101.792	63.71	78.5024	48.8277	73.4966
PA0367_at	PA0367 /DEF=probable transcriptional regulator /FUNCTION=Transcriptional regulators	106.47	55.8713	97.3584	95.7023	94.2407
PA0368_at	PA0368 /DEF=conserved hypothetical protein /FUNCTION=Hypothetical, unclassified, unknown	96.8689	81.7223	84.6595	72.265	79.7422
PA0369_at	PA0369 /DEF=hypothetical protein /FUNCTION=Hypothetical, unclassified, unknown	216.016	184.792	236.149	257.392	212.014
PA0370_at	PA0370 /DEF=conserved hypothetical protein /FUNCTION=Hypothetical, unclassified, unknown	527.671	438.632	493.719	470.141	642.733
PA0371_at	PA0371 /DEF=hypothetical protein /FUNCTION=Hypothetical, unclassified, unknown	506.869	436.964	546.567	545.615	600.464
PA0372_at	PA0372 /DEF=probable zinc protease /FUNCTION=Putative enzymes	1294.13	969.66	1195.24	1467.48	1234.72
PA0373_ftsY_at	PA0373 /GENE=ftsY /DEF=signal recognition particle receptor FtsY /FUNCTION=Protein secretion/export apparatus	844.618	761.518	742.31	915.31	1056.95
PA0374_ftsE_at	PA0374 /GENE=ftsE /DEF=cell division protein FtsE /FUNCTION=Cell division; Transport of small molecules	884.744	1118.26	1190.11	1339.55	897.35
PA0375_ftsX_at	PA0375 /GENE=ftsX /DEF=cell division protein FtsX /FUNCTION=Cell division	870.22	936.304	1041.44	943.211	1177.28
PA0376_rpoH_at	PA0376 /GENE=rpoH /DEF=sigma factor RpoH /FUNCTION=Transcriptional regulators	1266.19	1530.04	1388.8	1217.62	1675.25
PA0377_at	PA0377 /DEF=hypothetical protein /FUNCTION=Hypothetical, unclassified, unknown	218.232	164.445	153.028	123.464	173.202
PA0378_at	PA0378 /DEF=probable transglycosylase /FUNCTION=Cell wall / LPS / capsule	120.625	113.41	167.01	203.402	91.4526
PA0379_at	PA0379 /DEF=conserved hypothetical protein /FUNCTION=Hypothetical, unclassified, unknown	228.325	255.507	248.591	217.213	304.359
PA0380_i_at	PA0380 /DEF=conserved hypothetical protein /FUNCTION=Hypothetical, unclassified, unknown	1127.22	1166.46	1144.06	1253.76	1205.28
PA0381_thiG_at	PA0381 /GENE=thiG /DEF=thiamine biosynthesis protein, thiazole moiety /FUNCTION=Biosynthesis of cofactors, prosthetic groups and carriers	1466.45	1690.15	1975.39	1930.79	1700.01
PA0382_micA_at	PA0382 /GENE=micA /DEF=DNA mismatch repair protein MicA /FUNCTION=DNA replication, recombination, modification and repair	575.059	648.441	596.593	671.032	838.687
PA0383_at	PA0383 /DEF=conserved hypothetical protein /FUNCTION=Hypothetical, unclassified, unknown	79.2675	33.6896	71.0626	53.7105	35.4657
PA0384_at	PA0384 /DEF=hypothetical protein /FUNCTION=Hypothetical, unclassified, unknown	181.429	129.588	168.164	127.51	110.97
PA0385_at	PA0385 /DEF=hypothetical protein /FUNCTION=Hypothetical, unclassified, unknown	260.697	201.637	296.821	245.813	253.837
PA0386_at	PA0386 /DEF=probable oxidase /FUNCTION=Putative enzymes	489.145	469.486	578.378	526.083	532.432
PA0387_at	PA0387 /DEF=conserved hypothetical protein /FUNCTION=Hypothetical, unclassified, unknown	978.659	848.244	921.377	1009.48	1313.01
PA0388_at	PA0388 /DEF=hypothetical protein /FUNCTION=Hypothetical, unclassified, unknown	865.296	861.753	900.084	1054.12	1105.91
PA0389_at	PA0389 /DEF=hypothetical protein /FUNCTION=Hypothetical, unclassified, unknown	496.776	518.186	683.048	639.085	556.076
PA0390_metX_at	PA0390 /GENE=metX /DEF=homoserine O-acetyltransferase /FUNCTION=Amino acid biosynthesis and metabolism	899.514	822.726	919.197	885.874	1033.86
PA0391_at	PA0391 /DEF=hypothetical protein /FUNCTION=Hypothetical, unclassified, unknown	207.154	117.747	169.191	190.707	184.355
PA0392_at	PA0392 /DEF=conserved hypothetical protein /FUNCTION=Hypothetical, unclassified, unknown	640.418	731.664	956.78	731.997	529.867
PA0393_proC_at	PA0393 /GENE=proC /DEF=pyrroline-5-carboxylate reductase /FUNCTION=Amino acid biosynthesis and metabolism	678.328	598.24	602.493	589.559	635.261
PA0394_at	PA0394 /DEF=conserved hypothetical protein /FUNCTION=Hypothetical, unclassified, unknown	1098.42	1085.91	1197.67	1380.71	1160.22
PA0395_pilT_at	PA0395 /GENE=pilT /DEF=twitching motility protein PilT /FUNCTION=Motility & Attachment; Cell wall / LPS / capsule	558.689	438.799	510.394	616.066	475.33
PA0396_pilU_at	PA0396 /GENE=pilU /DEF=twitching motility protein PilU /FUNCTION=Motility & Attachment	261.066	291.365	286.303	265.623	346.07
PA0397_at	PA0397 /DEF=probable cation efflux system protein /FUNCTION=Transport of small molecules	67.8205	29.6869	54.9004	31.3892	24.2015
PA0398_at	PA0398 /DEF=hypothetical protein /FUNCTION=Hypothetical, unclassified, unknown	241.864	190.129	244.101	199.356	276.923
PA0399_at	PA0399 /DEF=cystathionine beta-synthase /FUNCTION=Amino acid biosynthesis and metabolism	553.273	269.85	260.905	315.985	496.409
PA0400_at	PA0400 /DEF=probable cystathionine gamma-lyase /FUNCTION=Amino acid biosynthesis and metabolism	310.67	255.841	228.067	168.246	365.587
PA0401_at	PA0401 /DEF=noncatalytic dihydroorotase-like protein /FUNCTION=Nucleotide biosynthesis and metabolism	339.472	269.85	400.08	312.358	354.323
PA0402_pyrB_at	PA0402 /GENE=pyrB /DEF=aspartate carbamoyltransferase /FUNCTION=Amino acid biosynthesis and metabolism; Nucleotide biosynthesis and metabolism	933.363	772.692	811.576	834.953	1127.21
PA0403_pyrR_at	PA0403 /GENE=pyrR /DEF=transcriptional regulator PyrR /FUNCTION=Nucleotide biosynthesis and metabolism; Transcriptional regulators	649.649	525.858	574.273	681.355	718.683
PA0404_i_at	PA0404 /DEF=conserved hypothetical protein /FUNCTION=Hypothetical, unclassified, unknown	885.359	738.336	823.634	873.876	827.088
PA0405_at	PA0405 /DEF=conserved hypothetical protein /FUNCTION=Hypothetical, unclassified, unknown	965.119	969.493	1022.33	947.676	1058.4
PA0406_at	PA0406 /DEF=hypothetical protein /FUNCTION=Hypothetical, unclassified, unknown	748.857	713.819	959.474	1162.38	758.833
PA0407_gshB_at	PA0407 /GENE=gshB /DEF=glutathione synthetase /FUNCTION=Amino acid biosynthesis and metabolism; Biosynthesis of cofactors, prosthetic groups and carriers	379.844	299.037	364.677	351.28	423.247
PA0408_pilG_at	PA0408 /GENE=pilG /DEF=twitching motility protein PilG /FUNCTION=Chemotaxis; Two-component regulatory systems; Motility & Attachment	2172.23	2273.38	2242.32	2125.4	1634.32
PA0409_pilH_at	PA0409 /GENE=pilH /DEF=twitching motility protein PilH /FUNCTION=Chemotaxis; Two-component regulatory systems; Motility & Attachment	3417	3810.93	2951.92	3796.56	3431.7
PA0410_pilI_at	PA0410 /GENE=pilI /DEF=twitching motility protein PilI /FUNCTION=Motility & Attachment; Chemotaxis	551.18	788.37	657.394	972.089	643.179
PA0411_pilJ_at	PA0411 /GENE=pilJ /DEF=twitching motility protein PilJ /FUNCTION=Motility & Attachment; Chemotaxis	1008.81	1107.42	882.126	950.884	1199.92
PA0412_pilK_at	PA0412 /GENE=pilK /DEF=methyltransferase PilK /FUNCTION=Motility & Attachment; Chemotaxis	243.834	245.167	208.955	221.12	279.934
PA0413_at	PA0413 /DEF=still frameshift probable component of chemotactic signal transduction system /FUNCTION=Motility & Attachment; Chemotaxis; Two-component regulatory systems	659.988	588.4	703.443	740.786	591.43
PA0414_at	PA0414 /DEF=probable methylesterase /FUNCTION=Chemotaxis	219.34	192.798	248.206	252.509	189.82
PA0415_at	PA0415 /DEF=probable chemotaxis protein /FUNCTION=Chemotaxis	329.256	308.877	299.515	299.104	287.406
PA0416_at	PA0416 /DEF=probable transcriptional regulator /FUNCTION=Chemotaxis; Transcriptional regulators	105.239	75.5514	112.623	104.631	66.2473
PA0417_at	PA0417 /DEF=probable chemotaxis protein /FUNCTION=Chemotaxis	81.2369	19.5133	54.5156	40.1782	36.1349
PA0418_at	PA0418 /DEF=hypothetical protein /FUNCTION=Hypothetical, unclassified, unknown	55.1426	39.3601	51.8219	59.4303	53.7563
PA0419_at	PA0419 /DEF=conserved hypothetical protein /FUNCTION=Hypothetical, unclassified, unknown	332.21	346.736	334.79	261.019	324.768
PA0420_bioA_at	PA0420 /GENE=bioA /DEF=adenosylmethionine-8-amino-7-oxononanoate aminotransferase /FUNCTION=Biosynthesis of cofactors, prosthetic groups and carriers	906.161	905.95	862.885	1028.73	945.642
PA0421_at	PA0421 /DEF=hypothetical protein /FUNCTION=Putative enzymes	439.172	405.443	442.666	447.68	513.473
PA0422_at	PA0422 /DEF=conserved hypothetical protein /FUNCTION=Hypothetical, unclassified, unknown	594.137	380.592	364.934	528.037	369.491
PA0423_at	PA0423 /DEF=conserved hypothetical protein /FUNCTION=Hypothetical, unclassified, unknown	385.014	345.902	414.318	523.154	286.514
PA0424_mexR_at	PA0424 /GENE=mexR /DEF=multidrug resistance operon repressor MexR /FUNCTION=Transcriptional regulators	431.663	381.593	435.74	445.308	459.716
PA0425_mexA_at	PA0425 /GENE=mexA /DEF=RND multidrug efflux membrane fusion protein MexA precursor /FUNCTION=Transport of small molecules; Antibiotic resistance and susceptibility	1223.85	1130.27	1018.74	1155.12	1384.06
PA0426_mexB_at	PA0426 /GENE=mexB /DEF=RND multidrug efflux transporter MexB /FUNCTION=Membrane proteins; Transport of small molecules; Antibiotic resistance and susceptibility	981.613	1034.2	1003.47	1038.91	945.53
PA0427_oprM_at	PA0427 /GENE=oprM /DEF=outer membrane protein OprM precursor /FUNCTION=Membrane proteins; Transport of small molecules; Antibiotic resistance and susceptibility	704.669	779.864	812.859	778.732	800.321
PA0428_at	PA0428 /DEF=probable ATP-dependent RNA helicase /FUNCTION=Transcription, RNA processing and degradation	1278.25	1135.11	1270.66	1343.88	1522.8
PA0429_at	PA0429 /DEF=hypothetical protein /FUNCTION=Hypothetical, unclassified, unknown	891.391	877.097	864.296	920.611	865.23
PA0430_metF_at	PA0430 /GENE=metF /DEF=5,10-methylenetetrahydrofolate reductase /FUNCTION=Central intermediary metabolism; Amino acid biosynthesis and metabolism	1277.76	1309.56	1765.53	1341.78	1559.49
PA0431_at	PA0431 /DEF=hypothetical protein /FUNCTION=Hypothetical, unclassified, unknown	1556.43	1507.86	1753.35	1556.35	1945.04
PA0432_sahH_at	PA0432 /GENE=sahH /DEF=S-adenosyl-L-homocysteine hydrolase /FUNCTION=Amino acid biosynthesis and metabolism	2980.04	2620.78	3444.23	3532.47	3494.94
PA0433_at	PA0433 /DEF=hypothetical protein /FUNCTION=Hypothetical, unclassified, unknown	139.58	75.3846	305.159	235.349	75.8387
PA0434_at	PA0434 /DEF=hypothetical protein /FUNCTION=Hypothetical, unclassified, unknown; Membrane proteins	75.0826	52.8693	224.348	149.413	32.4545
PA0435_at	PA0435 /DEF=hypothetical protein /FUNCTION=Hypothetical, unclassified, unknown	116.317	63.3765	224.091	170.199	44.4995
PA0436_at	PA0436 /DEF=probable transcriptional regulator /FUNCTION=Transcriptional regulators	259.466	327.89	263.214	298.128	260.305
PA0437_codA_at	PA0437 /GENE=codA /DEF=cytosine deaminase /FUNCTION=Nucleotide biosynthesis and metabolism	358.92	278.022	370.321	360.906	464.624
PA0438_codB_at	PA0438 /GENE=codB /DEF=cytosine permease /FUNCTION=Nucleotide biosynthesis and metabolism; Transport of small molecules	227.833	185.293	224.476	206.053	243.241
PA0439_at	PA0439 /DEF=probable oxidoreductase /FUNCTION=Putative enzymes	37.4182	2.5017	25.3978	7.81243	12.8257
PA0440_at	PA0440 /DEF=probable oxidoreductase /FUNCTION=Putative enzymes	49.4807	5.67052	7.95286	1.67409	2.67666
PA0441_at	PA0441 /DEF=dihydropyrimidinase /FUNCTION=Nucleotide biosynthesis and metabolism	59.943	11.1743	41.047	30.4127	35.4657
PA0442_r_at	PA0442 /DEF=hypothetical protein /FUNCTION=Hypothetical, unclassified, unknown	10.3392	0.16678	0.513088	0	0
PA0443_at	PA0443 /DEF=probable transporter /FUNCTION=Membrane proteins; Transport of small molecules	112.378	2.5017	78.6307	22.0422	17.2868
PA0444_at	PA0444 /DEF=N-carbamoyl-beta-alanine amidohydrolase /FUNCTION=Nucleotide biosynthesis and metabolism	112.255	36.5248	77.0914	52.8734	21.9709
PA0445_s_at	PA0445 /DEF=probable transposase /FUNCTION=Related to phage, transposon, or plasmid	375.905	237.828	427.146	232.141	236.773
PA0446_at	PA0446 /DEF=conserved hypothetical protein /FUNCTION=Hypothetical, unclassified, unknown	138.841	62.8761	125.322	65.4291	105.393
PA0447_gcdH_at	PA0447 /GENE=gcdH /DEF=glutaryl-CoA dehydrogenase /FUNCTION=Amino acid biosynthesis and metabolism; Carbon compound catabolism; Fatty acid and phospholipid metabolism	310.67	138.428	176.759	149.552	240.23
PA0448_at	PA0448 /DEF=probable transcriptional regulator /FUNCTION=Transcriptional regulators	155.335	137.427	144.562	140.624	146.77
PA0449_at	PA0449 /DEF=hypothetical protein /FUNCTION=Hypothetical, unclassified, unknown	862.712	810.718	928.432	954.651	867.796
PA0450_at	PA0450 /DEF=probable phosphate transporter /FUNCTION=Membrane proteins; Transport of small molecules	40.8646	3.66916	7.43977	4.74326	2.45361
PA0451_at	PA0451 /DEF=conserved hypothetical protein /FUNCTION=Hypothetical, unclassified, unknown; Membrane proteins	78.7752	47.3656	61.0574	46.177	15.7254
PA0452_at	PA0452 /DEF=probable stomatin-like protein /FUNCTION=Membrane proteins	76.0673	22.015	52.3349	19.3916	18.8481
PA0453_at	PA0453 /DEF=hypothetical protein /FUNCTION=Hypothetical, unclassified, unknown	60.6815	32.3553	93.5102	22.0422	27.9934
PA0454_at	PA0454 /DEF=conserved hypothetical protein /FUNCTION=Hypothetical, unclassified, unknown	175.029	149.268	204.594	138.81	156.027
PA0455_dbpA_at	PA0455 /GENE=dbpA /DEF=RNA helicase DbpA /FUNCTION=Transcription, RNA processing and degradation	163.335	147.267	150.591	133.788	184.243
PA0456_at	PA0456 /DEF=probable cold-shock protein /FUNCTION=Adaptation, protection; Transcriptional regulators	2451.76	3392.31	2701.41	3286.94	2934.07
PA0457_at	PA0457 /DEF=hypothetical protein /FUNCTION=Hypothetical, unclassified, unknown	277.806	136.426	203.952	205.216	177.217
PA0458_at	PA0458 /DEF=probable MFS transporter /FUNCTION=Membrane proteins; Transport of small molecules	152.258	101.069	120.319	116.21	127.699
PA0459_at	PA0459 /DEF=probable ClpA/B protease ATP binding subunit /FUNCTION=Translation, post-translational modification, degradation	81.8524	26.8516	53.2328	31.2497	34.0159
PA0460_at	PA0460 /DEF=hypothetical protein /FUNCTION=Hypothetical, unclassified, unknown	171.828	94.7311	132.89	105.468	145.655
PA0461_at	PA0461 /DEF=conserved hypothetical protein /FUNCTION=Hypothetical, unclassified, unknown	281.129	257.008	271.552	298.128	301.459
PA0462_at	PA0462 /DEF=hypothetical protein /FUNCTION=Hypothetical, unclassified, unknown	115.332	106.239	113.264	114.675	84.5379
PA0463_creB_at	PA0463 /GENE=creB /DEF=two-component response regulator CreB /FUNCTION=Transcriptional regulators; Two-component regulatory systems	260.204	216.647	250.002	224.886	261.197
PA0464_creC_at	PA0464 /GENE=creC /DEF=two-component sensor CreC /FUNCTION=Two-component regulatory systems	178.967	103.737	123.782	114.954	69.0355
PA0465_creD_at	PA0465 /GENE=creD /DEF=inner membrane protein CreD /FUNCTION=Membrane proteins	39.1414	24.6835	41.5601	20.6471	12.268
PA0466_at	PA0466 /DEF=hypothetical protein /FUNCTION=Hypothetical, unclassified, unknown	77.5443	27.5187	28.8612	34.7374	21.6363
PA0467_at	PA0467 /DEF=conserved hypothetical protein /FUNCTION=Hypothetical, unclassified, unknown	289.13	216.814	246.923	258.089	217.144
PA0468_at	PA0468 /DEF=hypothetical protein /FUNCTION=Hypothetical, unclassified, unknown	166.782	90.3948	123.141	133.23	113.089
PA0469_at	PA0469 /DEF=hypothetical protein /FUNCTION=Hypothetical, unclassified, unknown	207.4	135.926	186.636	145.925	183.128
PA0470_at	PA0470 /DEF=probable hydroxamate-type ferrisiderophore receptor /FUNCTION=Transport of small molecules	109.424	26.518	73.8846	47.2931	26.9897
PA0471_at	PA0471 /DEF=probable transmembrane sensor /FUNCTION=Membrane proteins; Transcriptional regulators; Two-component regulatory systems	106.347	13.676	80.0417	23.4373	28.2165
PA0472_at	PA0472 /DEF=probable sigma-70 factor, ECF subfamily /FUNCTION=Transcriptional regulators	48.9883	31.855	53.7459	49.1067	44.2764
PA0473_at	PA0473 /DEF=probable glutathione S-transferase /FUNCTION=Putative enzymes	127.764	61.3751	165.599	107.7	121.788
PA0474_at	PA0474 /DEF=hypothetical protein /FUNCTION=Hypothetical, unclassified, unknown	29.91	2.33492	19.7539	2.65065	2.11902
PA0475_at	PA0475 /DEF=probable transcriptional regulator /FUNCTION=Transcriptional regulators	51.2039	13.3424	36.9423	22.6002	21.7479
PA0476_at	PA0476 /DEF=probable permease /FUNCTION=Transport of small molecules	73.7287	23.6828	64.9056	29.1571	3.79194
PA0477_at	PA0477 /DEF=probable transcriptional regulator /FUNCTION=Transcriptional regulators	62.774	53.2029	55.4135	67.3822	42.2689
PA0478_at	PA0478 /DEF=probable N-acetyltransferase /FUNCTION=Putative enzymes	149.427	80.0545	141.997	50.7808	72.0468
PA0479_at	PA0479 /DEF=probable transcriptional regulator /FUNCTION=Transcriptional regulators	57.112	6.50443	36.0444	8.50997	20.1865
PA0480_at	PA0480 /DEF=probable hydrolase /FUNCTION=Putative enzymes	53.1733	2.00136	14.8795	2.79015	2.0075
PA0481_at	PA0481 /DEF=hypothetical protein /FUNCTION=Hypothetical, unclassified, unknown	187.583	105.238	141.484	89.8429	114.873
PA0482_glcB_at	PA0482 /GENE=glcB /DEF=malate synthase G /FUNCTION=Carbon compound catabolism; Central intermediary metabolism	768.058	472.655	574.658	548.544	717.568
PA0483_at	PA0483 /DEF=probable acetyltransferase /FUNCTION=Putative enzymes	52.4347	32.3553	35.2748	43.3869	32.2315
PA0484_at	PA0484 /DEF=conserved hypothetical protein /FUNCTION=Hypothetical, unclassified, unknown	82.9601	45.0306	56.4396	47.7116	35.0196
PA0485_at	PA0485 /DEF=conserved hypothetical protein /FUNCTION=Hypothetical, unclassified, unknown; Membrane proteins	107.577	119.081	188.047	148.018	103.721
PA0486_at	PA0486 /DEF=conserved hypothetical protein /FUNCTION=Hypothetical, unclassified, unknown	154.227	107.073	114.547	111.467	130.376
PA0487_at	PA0487 /DEF=probable molybdenum transport regulator /FUNCTION=	176.013	86.3921	130.709	73.381	139.521
PA0488_at	PA0488 /DEF=conserved hypothetical protein /FUNCTION=Hypothetical, unclassified, unknown	118.409	51.2015	122.243	74.3576	64.3514
PA0489_at	PA0489 /DEF=probable phosphoribosyl transferase /FUNCTION=Putative enzymes	55.2657	14.1763	39.7643	47.1536	21.4133
PA0490_at	PA0490 /DEF=hypothetical protein /FUNCTION=Hypothetical, unclassified, unknown	148.811	98.4003	114.932	106.444	105.17
PA0491_at	PA0491 /DEF=probable transcriptional regulator /FUNCTION=Transcriptional regulators	126.04	102.737	128.785	94.4467	75.6157
PA0492_at	PA0492 /DEF=conserved hypothetical protein /FUNCTION=Hypothetical, unclassified, unknown	71.8824	2.00136	49.6412	5.16178	3.01124
PA0493_at	PA0493 /DEF=probable biotin-requiring enzyme /FUNCTION=Putative enzymes	64.9895	14.3431	65.6752	36.4115	27.9934
PA0494_at	PA0494 /DEF=probable acyl-CoA carboxylase subunit /FUNCTION=Putative enzymes	66.3435	45.531	56.4396	51.7573	24.5361
PA0495_at	PA0495 /DEF=hypothetical protein /FUNCTION=Hypothetical, unclassified, unknown	116.932	20.6807	85.3008	37.2485	51.7488
PA0496_at	PA0496 /DEF=conserved hypothetical protein /FUNCTION=Hypothetical, unclassified, unknown	47.3882	2.83526	6.02878	12.5557	5.35332
PA0497_at	PA0497 /DEF=hypothetical protein /FUNCTION=Hypothetical, unclassified, unknown	49.7268	9.17291	17.445	23.9953	19.7404
PA0498_at	PA0498 /DEF=hypothetical protein /FUNCTION=Hypothetical, unclassified, unknown	40.8646	17.5119	35.9161	22.3212	8.69915
PA0499_at	PA0499 /DEF=probable pili assembly chaperone /FUNCTION=Motility & Attachment; Chaperones & heat shock proteins	51.8193	25.017	57.9789	31.9473	20.7441
PA0500_bioB_at	PA0500 /GENE=bioB /DEF=biotin synthase /FUNCTION=Biosynthesis of cofactors, prosthetic groups and carriers	1372.04	1676.14	1489.24	1470.69	1530.27
PA0501_bioF_at	PA0501 /GENE=bioF /DEF=8-amino-7-oxononanoate synthase /FUNCTION=Biosynthesis of cofactors, prosthetic groups and carriers	438.802	418.451	509.24	525.665	498.305
PA0502_at	PA0502 /DEF=probable biotin biosynthesis protein bioH /FUNCTION=Biosynthesis of cofactors, prosthetic groups and carriers	345.38	247.835	317.986	447.401	284.061
PA0503_at	PA0503 /DEF=probable biotin synthesis protein BioC /FUNCTION=Biosynthesis of cofactors, prosthetic groups and carriers	224.263	138.594	194.845	249.719	199.411
PA0504_bioD_at	PA0504 /GENE=bioD /DEF=dethiobiotin synthase /FUNCTION=Biosynthesis of cofactors, prosthetic groups and carriers	107.208	86.2253	114.675	110.769	88.5528
PA0505_at	PA0505 /DEF=hypothetical protein /FUNCTION=Hypothetical, unclassified, unknown	329.379	214.312	248.078	310.405	282.276
PA0506_at	PA0506 /DEF=probable acyl-CoA dehydrogenase /FUNCTION=Putative enzymes	237.803	183.958	200.746	174.385	257.517
PA0507_at	PA0507 /DEF=probable acyl-CoA dehydrogenase /FUNCTION=Putative enzymes	58.8352	23.1824	57.5941	36.9695	33.2352
PA0508_at	PA0508 /DEF=probable acyl-CoA dehydrogenase /FUNCTION=Putative enzymes	98.8383	38.693	55.7983	47.4326	74.2773
PA0509_nirN_at	PA0509 /GENE=nirN /DEF=probable c-type cytochrome /FUNCTION=Energy metabolism; Biosynthesis of cofactors, prosthetic groups and carriers	145.734	58.2063	127.631	99.19	53.9793
PA0510_at	PA0510 /DEF=probable uroporphyrin-III c-methyltransferase /FUNCTION=Energy metabolism; Biosynthesis of cofactors, prosthetic groups and carriers	51.327	19.0129	45.28	28.3201	17.3983
PA0511_nirJ_at	PA0511 /GENE=nirJ /DEF=heme d1 biosynthesis protein NirJ /FUNCTION=Biosynthesis of cofactors, prosthetic groups and carriers; Energy metabolism	102.9	38.0259	99.6673	48.4092	43.4957
PA0512_at	PA0512 /DEF=conserved hypothetical protein /FUNCTION=Energy metabolism; Hypothetical, unclassified, unknown; Biosynthesis of cofactors, prosthetic groups and carriers	40.7416	11.341	25.6544	29.8546	15.1677
PA0513_at	PA0513 /DEF=probable transcriptional regulator /FUNCTION=Energy metabolism; Transcriptional regulators; Biosynthesis of cofactors, prosthetic groups and carriers	43.4494	3.66916	31.9397	31.8077	13.3833
PA0514_nirL_at	PA0514 /GENE=nirL /DEF=heme d1 biosynthesis protein NirL /FUNCTION=Energy metabolism; Hypothetical, unclassified, unknown; Biosynthesis of cofactors, prosthetic groups and carriers	50.8346	7.17155	46.4344	32.7843	7.36082
PA0515_at	PA0515 /DEF=probable transcriptional regulator /FUNCTION=Energy metabolism; Transcriptional regulators; Biosynthesis of cofactors, prosthetic groups and carriers	127.394	37.192	80.9396	58.3142	29.2202
PA0516_nirF_at	PA0516 /GENE=nirF /DEF=heme d1 biosynthesis protein NirF /FUNCTION=Biosynthesis of cofactors, prosthetic groups and carriers; Energy metabolism	58.3429	12.1749	53.6177	48.2697	33.0121
PA0517_nirC_at	PA0517 /GENE=nirC /DEF=probable c-type cytochrome precursor /FUNCTION=Biosynthesis of cofactors, prosthetic groups and carriers; Energy metabolism	76.6827	34.857	76.3218	31.9473	17.9559
PA0518_nirM_at	PA0518 /GENE=nirM /DEF=cytochrome c-551 precursor /FUNCTION=Biosynthesis of cofactors, prosthetic groups and carriers; Energy metabolism	83.8217	70.548	76.7066	47.2931	47.0646
PA0519_nirS_at	PA0519 /GENE=nirS /DEF=nitrite reductase precursor /FUNCTION=Energy metabolism	75.3288	88.2267	86.9684	57.8957	40.0384
PA0520_nirQ_at	PA0520 /GENE=nirQ /DEF=regulatory protein NirQ /FUNCTION=Central intermediary metabolism; Energy metabolism	140.318	58.8734	110.314	79.7984	47.5107
PA0521_at	PA0521 /DEF=probable cytochrome c oxidase subunit /FUNCTION=Energy metabolism	43.8187	22.6821	51.1805	38.9226	21.0787
PA0522_r_at	PA0522 /DEF=hypothetical protein /FUNCTION=Hypothetical, unclassified, unknown	541.333	247.001	458.444	323.518	307.704
PA0523_norC_at	PA0523 /GENE=norC /DEF=nitric-oxide reductase subunit C /FUNCTION=Energy metabolism	72.2516	35.3574	32.7093	28.1806	24.0899
PA0524_norB_at	PA0524 /GENE=norB /DEF=nitric-oxide reductase subunit B /FUNCTION=Energy metabolism	38.6491	19.5133	56.3114	6.41735	7.24929
PA0525_at	PA0525 /DEF=probable dinitrification protein NorD /FUNCTION=Energy metabolism	47.2651	8.50579	36.9423	19.8101	19.2943
PA0526_at	PA0526 /DEF=hypothetical protein /FUNCTION=Hypothetical, unclassified, unknown	60.3123	23.516	48.6151	49.6647	17.2868
PA0527_dnr_at	PA0527 /GENE=dnr /DEF=transcriptional regulator Dnr /FUNCTION=Transcriptional regulators	65.9742	35.8577	35.4031	32.6448	39.7038
PA0528_at	PA0528 /DEF=probable transcriptional regulator /FUNCTION=Transcriptional regulators	53.6656	37.3587	43.3559	69.1958	39.3692
PA0529_at	PA0529 /DEF=conserved hypothetical protein /FUNCTION=Hypothetical, unclassified, unknown	102.654	45.1974	70.293	46.4561	48.849
PA0530_at	PA0530 /DEF=probable class III pyridoxal phosphate-dependent aminotransferase /FUNCTION=Putative enzymes	61.7893	7.67189	48.6151	35.5745	31.1162
PA0531_at	PA0531 /DEF=probable glutamine amidotransferase /FUNCTION=Putative enzymes	28.556	2.16814	49.7695	23.7163	16.9522
PA0532_at	PA0532 /DEF=hypothetical protein /FUNCTION=Hypothetical, unclassified, unknown	72.9901	40.8611	75.8087	47.4326	29.5548
PA0533_at	PA0533 /DEF=probable transcriptional regulator /FUNCTION=Transcriptional regulators	71.8824	14.0095	75.6804	47.2931	53.3101
PA0534_at	PA0534 /DEF=conserved hypothetical protein /FUNCTION=Putative enzymes	80.2522	30.1872	58.7485	44.5029	48.0684
PA0535_at	PA0535 /DEF=probable transcriptional regulator /FUNCTION=Transcriptional regulators	130.595	57.5391	57.2093	45.34	52.3064
PA0536_at	PA0536 /DEF=hypothetical protein /FUNCTION=Hypothetical, unclassified, unknown	288.268	126.419	229.094	145.227	194.839
PA0537_at	PA0537 /DEF=conserved hypothetical protein /FUNCTION=Hypothetical, unclassified, unknown	974.597	662.784	644.182	468.048	1095.42
PA0538_dsbB_at	PA0538 /GENE=dsbB /DEF=disulfide bond formation protein /FUNCTION=Chaperones & heat shock proteins; Translation, post-translational modification, degradation	155.089	133.758	167.651	191.823	146.101
PA0539_at	PA0539 /DEF=hypothetical protein /FUNCTION=Hypothetical, unclassified, unknown; Membrane proteins	51.327	32.3553	47.0758	5.30129	4.23805
PA0540_at	PA0540 /DEF=hypothetical protein /FUNCTION=Hypothetical, unclassified, unknown	64.0049	15.177	65.1621	18.694	12.9372
PA0541_at	PA0541 /DEF=hypothetical protein /FUNCTION=Hypothetical, unclassified, unknown	399.661	411.613	558.496	480.185	315.4
PA0542_at	PA0542 /DEF=conserved hypothetical protein /FUNCTION=Hypothetical, unclassified, unknown	625.155	524.69	734.1	591.513	704.854
PA0543_at	PA0543 /DEF=hypothetical protein /FUNCTION=Hypothetical, unclassified, unknown	74.3441	9.17291	62.3402	44.782	29.3317
PA0544_at	PA0544 /DEF=hypothetical protein /FUNCTION=Hypothetical, unclassified, unknown	183.152	87.0592	155.466	111.467	87.103
PA0545_at	PA0545 /DEF=hypothetical protein /FUNCTION=Putative enzymes	92.6839	48.8666	89.149	49.3857	49.2952
PA0546_metK_at	PA0546 /GENE=metK /DEF=methionine adenosyltransferase /FUNCTION=Amino acid biosynthesis and metabolism; Central intermediary metabolism	1779.46	2054.4	2360.72	2309.27	2000.8
PA0547_at	PA0547 /DEF=probable transcriptional regulator /FUNCTION=Transcriptional regulators	678.451	764.854	824.019	1030.26	925.455
PA0548_tktA_at	PA0548 /GENE=tktA /DEF=transketolase /FUNCTION=Energy metabolism	1499.81	1653.12	1517.33	1092.21	2013.18
PA0549_at	PA0549 /DEF=hypothetical protein /FUNCTION=Hypothetical, unclassified, unknown	258.358	208.976	280.659	329.796	273.131
PA0550_at	PA0550 /DEF=conserved hypothetical protein /FUNCTION=Hypothetical, unclassified, unknown	128.133	73.2165	125.193	83.4256	130.933
PA0551_epd_at	PA0551 /GENE=epd /DEF=D-erythrose 4-phosphate dehydrogenase /FUNCTION=Biosynthesis of cofactors, prosthetic groups and carriers	1324.41	1119.6	1136.23	963.44	1473.72
PA0552_pgk_at	PA0552 /GENE=pgk /DEF=phosphoglycerate kinase /FUNCTION=Carbon compound catabolism; Energy metabolism	1275.54	1285.87	1369.05	1387.12	1639.79
PA0553_at	PA0553 /DEF=hypothetical protein /FUNCTION=Hypothetical, unclassified, unknown	1433.34	1609.26	1390.98	1305.23	1695.44
PA0554_at	PA0554 /DEF=hypothetical protein /FUNCTION=Hypothetical, unclassified, unknown	2445.35	2252.7	2195.5	2173.95	2763.87
PA0555_fda_at	PA0555 /GENE=fda /DEF=fructose-1,6-bisphosphate aldolase /FUNCTION=Carbon compound catabolism; Central intermediary metabolism	3942.95	4425.18	4811.61	4712.99	3590.85
PA0556_at	PA0556 /DEF=hypothetical protein /FUNCTION=Hypothetical, unclassified, unknown	119.394	92.0626	143.151	100.306	124.353
PA0557_at	PA0557 /DEF=hypothetical protein /FUNCTION=Hypothetical, unclassified, unknown	48.6191	3.00204	33.7355	4.60375	9.92595
PA0558_at	PA0558 /DEF=conserved hypothetical protein /FUNCTION=Hypothetical, unclassified, unknown	76.9289	39.1933	58.8768	31.3892	36.8041
PA0559_at	PA0559 /DEF=conserved hypothetical protein /FUNCTION=Hypothetical, unclassified, unknown	262.42	228.322	281.429	258.787	252.164
PA0560_at	PA0560 /DEF=conserved hypothetical protein /FUNCTION=Hypothetical, unclassified, unknown	137.61	163.611	180.992	155.97	138.629
PA0561_at	PA0561 /DEF=hypothetical protein /FUNCTION=Hypothetical, unclassified, unknown	67.6974	48.3662	60.9292	49.2462	42.0459
PA0562_at	PA0562 /DEF=probable hydrolase /FUNCTION=Putative enzymes	395.845	253.673	435.227	253.625	352.985
PA0563_at	PA0563 /DEF=conserved hypothetical protein /FUNCTION=Hypothetical, unclassified, unknown	711.069	357.076	372.117	241.627	778.239
PA0564_at	PA0564 /DEF=probable transcriptional regulator /FUNCTION=Transcriptional regulators	234.479	85.8918	111.212	85.9367	113.758
PA0565_at	PA0565 /DEF=conserved hypothetical protein /FUNCTION=Hypothetical, unclassified, unknown	106.962	27.6855	55.1569	38.7831	38.3655
PA0566_at	PA0566 /DEF=hypothetical protein /FUNCTION=Hypothetical, unclassified, unknown	136.256	82.3894	124.68	100.446	95.133
PA0567_i_at	PA0567 /DEF=conserved hypothetical protein /FUNCTION=Membrane proteins; Hypothetical, unclassified, unknown	54.4041	11.341	46.9475	16.8804	26.8781
PA0568_at	PA0568 /DEF=hypothetical protein /FUNCTION=Hypothetical, unclassified, unknown	94.5302	60.0408	74.2694	53.7105	120.227
PA0569_at	PA0569 /DEF=hypothetical protein /FUNCTION=Hypothetical, unclassified, unknown	178.106	89.3942	158.672	95.7023	146.436
PA0570_at	PA0570 /DEF=hypothetical protein /FUNCTION=Hypothetical, unclassified, unknown	143.026	64.3771	86.9684	105.607	161.269
PA0571_at	PA0571 /DEF=hypothetical protein /FUNCTION=Hypothetical, unclassified, unknown	188.199	129.588	149.18	120.116	192.496
PA0572_at	PA0572 /DEF=hypothetical protein /FUNCTION=Hypothetical, unclassified, unknown	90.4684	19.6801	43.4842	26.367	54.3139
PA0573_at	PA0573 /DEF=hypothetical protein /FUNCTION=Hypothetical, unclassified, unknown	40.1261	33.8564	56.6962	46.5956	18.5136
PA0574_at	PA0574 /DEF=hypothetical protein /FUNCTION=Hypothetical, unclassified, unknown	239.526	169.615	260.649	181.918	189.262
PA0575_at	PA0575 /DEF=conserved hypothetical protein /FUNCTION=Hypothetical, unclassified, unknown; Membrane proteins	25.725	11.6746	24.4999	5.58031	13.0487
PA0576_rpoD_at	PA0576 /GENE=rpoD /DEF=sigma factor RpoD /FUNCTION=Transcriptional regulators	2843.29	3719.03	3868.04	3361.16	3437.05
PA0577_dnaG_at	PA0577 /GENE=dnaG /DEF=DNA primase /FUNCTION=DNA replication, recombination, modification and repair	882.282	1066.39	1165.74	1096.39	1060.52
PA0578_at	PA0578 /DEF=conserved hypothetical protein /FUNCTION=Hypothetical, unclassified, unknown	2116.84	2536.23	2383.16	2741.05	2071.18
PA0579_rpsU_at	PA0579 /GENE=rpsU /DEF=30S ribosomal protein S21 /FUNCTION=Hypothetical, unclassified, unknown	4916.68	6500.26	6575.22	6426.56	5846.27
PA0580_gcp_at	PA0580 /GENE=gcp /DEF=O-sialoglycoprotein endopeptidase /FUNCTION=Translation, post-translational modification, degradation	430.679	441.967	493.59	473.071	466.52
PA0581_i_at	PA0581 /DEF=conserved hypothetical protein /FUNCTION=Hypothetical, unclassified, unknown	113.116	61.3751	102.489	64.8711	74.3888
PA0582_folB_at	PA0582 /GENE=folB /DEF=dihydroneopterin aldolase /FUNCTION=Biosynthesis of cofactors, prosthetic groups and carriers	334.056	236.161	326.324	327.843	389.119
PA0583_at	PA0583 /DEF=hypothetical protein /FUNCTION=Biosynthesis of cofactors, prosthetic groups and carriers	171.459	132.757	204.85	149.552	151.789
PA0584_cca_at	PA0584 /GENE=cca /DEF=tRNA nucleotidyl transferase /FUNCTION=Transcription, RNA processing and degradation	88.8683	42.1954	57.9789	55.6636	76.8425
PA0585_at	PA0585 /DEF=hypothetical protein /FUNCTION=Hypothetical, unclassified, unknown	42.7109	5.0034	19.8821	17.578	9.14526
PA0586_at	PA0586 /DEF=conserved hypothetical protein /FUNCTION=Hypothetical, unclassified, unknown	169.49	34.0231	114.803	73.5205	112.085
PA0587_at	PA0587 /DEF=conserved hypothetical protein /FUNCTION=Hypothetical, unclassified, unknown	59.0814	16.8448	37.5837	31.6682	58.1058
PA0588_at	PA0588 /DEF=conserved hypothetical protein /FUNCTION=Hypothetical, unclassified, unknown	353.258	180.123	257.827	201.868	362.464
PA0589_at	PA0589 /DEF=conserved hypothetical protein /FUNCTION=Energy metabolism	520.286	314.881	539.255	584.956	481.576
PA0590_apaH_at	PA0590 /GENE=apaH /DEF=bis(5 -nucleosyl)-tetraphosphatase /FUNCTION=Nucleotide biosynthesis and metabolism	952.811	723.159	1202.29	779.011	958.914
PA0591_at	PA0591 /DEF=conserved hypothetical protein /FUNCTION=Hypothetical, unclassified, unknown	603.369	655.446	828.252	702.84	793.184
PA0592_ksgA_at	PA0592 /GENE=ksgA /DEF=rRNA (adenine-N6,N6)-dimethyltransferase /FUNCTION=Transcription, RNA processing and degradation	812.123	673.959	918.427	864.111	886.755
PA0593_pdxA_at	PA0593 /GENE=pdxA /DEF=pyridoxal phosphate biosynthetic protein PdxA /FUNCTION=Biosynthesis of cofactors, prosthetic groups and carriers	506.008	416.617	519.373	546.452	527.079
PA0594_surA_at	PA0594 /GENE=surA /DEF=peptidyl-prolyl cis-trans isomerase SurA /FUNCTION=Adaptation, protection; Chaperones & heat shock proteins; Translation, post-translational modification, degradation	1480.97	1733.01	1588.26	1520.91	1659.86
PA0595_ostA_at	PA0595 /GENE=ostA /DEF=organic solvent tolerance protein OstA precursor /FUNCTION=Adaptation, protection	3708.22	4438.02	4639.21	4063.58	4341.54
PA0596_at	PA0596 /DEF=hypothetical protein /FUNCTION=Hypothetical, unclassified, unknown	394.738	411.447	420.219	410.432	522.395
PA0597_at	PA0597 /DEF=probable nucleotidyl transferase /FUNCTION=Putative enzymes	159.52	94.2308	129.811	104.91	210.452
PA0598_at	PA0598 /DEF=hypothetical protein /FUNCTION=Hypothetical, unclassified, unknown	237.064	177.954	195.102	207.448	190.266
PA0599_at	PA0599 /DEF=hypothetical protein /FUNCTION=Hypothetical, unclassified, unknown	213.555	96.5657	153.798	126.952	129.149
PA0600_at	PA0600 /DEF=probable two-component sensor /FUNCTION=Two-component regulatory systems	82.3447	78.887	48.7433	51.4783	42.8266
PA0601_at	PA0601 /DEF=probable two-component response regulator /FUNCTION=Transcriptional regulators; Two-component regulatory systems	127.764	71.0483	151.489	143.693	117.215
PA0602_at	PA0602 /DEF=probable binding protein component of ABC transporter /FUNCTION=Transport of small molecules	59.0814	36.0245	63.3663	46.8746	34.3505
PA0603_at	PA0603 /DEF=probable ATP-binding component of ABC transporter /FUNCTION=Transport of small molecules	287.529	223.319	293.743	375.415	288.856
PA0604_at	PA0604 /DEF=probable binding protein component of ABC transporter /FUNCTION=Transport of small molecules	154.35	202.805	261.29	262.274	227.851
PA0605_at	PA0605 /DEF=probable permease of ABC transporter /FUNCTION=Membrane proteins; Transport of small molecules	129.487	104.571	160.981	115.233	132.941
PA0606_at	PA0606 /DEF=probable permease of ABC transporter /FUNCTION=Membrane proteins; Transport of small molecules	105.116	68.2131	123.526	84.6812	65.3551
PA0607_rpe_at	PA0607 /GENE=rpe /DEF=ribulose-phosphate 3-epimerase /FUNCTION=Energy metabolism	558.565	468.819	581.97	502.367	609.721
PA0608_at	PA0608 /DEF=probable phosphoglycolate phosphatase /FUNCTION=Carbon compound catabolism	1001.43	880.766	857.626	904.847	1038.66
PA0609_trpE_at	PA0609 /GENE=trpE /DEF=anthranilate synthetase component I /FUNCTION=Amino acid biosynthesis and metabolism; Energy metabolism	459.85	403.941	464.857	467.49	516.707
PA0610_prtN_at	PA0610 /GENE=prtN /DEF=transcriptional regulator PrtN /FUNCTION=Transcriptional regulators	152.504	152.937	120.576	115.652	150.451
PA0611_prtR_at	PA0611 /GENE=prtR /DEF=transcriptional regulator PrtR /FUNCTION=Transcriptional regulators	246.788	307.709	251.926	283.898	341.497
PA0612_i_at	PA0612 /DEF=hypothetical protein /FUNCTION=Hypothetical, unclassified, unknown	298.115	362.747	306.442	232.978	277.592
PA0613_at	PA0613 /DEF=hypothetical protein /FUNCTION=Hypothetical, unclassified, unknown	209.739	144.432	129.042	94.1677	154.019
PA0614_at	PA0614 /DEF=hypothetical protein /FUNCTION=Hypothetical, unclassified, unknown	387.352	261.678	195.486	222.375	364.472
PA0615_at	PA0615 /DEF=hypothetical protein /FUNCTION=Hypothetical, unclassified, unknown	327.656	176.787	113.264	132.532	295.102
PA0616_at	PA0616 /DEF=hypothetical protein /FUNCTION=Hypothetical, unclassified, unknown	488.16	210.31	210.879	284.735	447.225
PA0617_at	PA0617 /DEF=probable bacteriophage protein /FUNCTION=Hypothetical, unclassified, unknown	415.293	251.004	168.293	183.034	460.832
PA0618_at	PA0618 /DEF=probable bacteriophage protein /FUNCTION=Related to phage, transposon, or plasmid	697.53	322.386	256.031	217.492	607.379
PA0619_at	PA0619 /DEF=probable bacteriophage protein /FUNCTION=Related to phage, transposon, or plasmid	729.286	457.645	287.329	280.55	709.315
PA0620_at	PA0620 /DEF=probable bacteriophage protein /FUNCTION=Related to phage, transposon, or plasmid	617.524	343.4	173.295	212.47	684.89
PA0621_at	PA0621 /DEF=conserved hypothetical protein /FUNCTION=Related to phage, transposon, or plasmid	955.765	514.183	346.976	354.21	970.624
PA0622_at	PA0622 /DEF=probable bacteriophage protein /FUNCTION=Related to phage, transposon, or plasmid	1254.37	699.309	363.523	547.568	1268.96
PA0623_at	PA0623 /DEF=probable bacteriophage protein /FUNCTION=Related to phage, transposon, or plasmid	1306.44	756.014	544.258	678.984	1375.13
PA0624_at	PA0624 /DEF=hypothetical protein /FUNCTION=Related to phage, transposon, or plasmid	870.466	274.353	271.039	293.943	733.07
PA0625_at	PA0625 /DEF=hypothetical protein /FUNCTION=Related to phage, transposon, or plasmid	257.866	150.436	150.976	145.507	284.061
PA0626_at	PA0626 /DEF=hypothetical protein /FUNCTION=Related to phage, transposon, or plasmid	454.188	272.852	221.397	216.934	384.101
PA0627_at	PA0627 /DEF=conserved hypothetical protein /FUNCTION=Related to phage, transposon, or plasmid	385.875	290.698	231.659	188.335	339.49
PA0628_at	PA0628 /DEF=conserved hypothetical protein /FUNCTION=Related to phage, transposon, or plasmid	367.289	267.015	165.086	168.386	403.953
PA0629_at	PA0629 /DEF=conserved hypothetical protein /FUNCTION=Related to phage, transposon, or plasmid	215.278	162.944	99.7956	91.9356	203.761
PA0630_at	PA0630 /DEF=hypothetical protein /FUNCTION=Related to phage, transposon, or plasmid	297.623	141.596	106.081	156.667	255.956
PA0631_at	PA0631 /DEF=hypothetical protein /FUNCTION=Related to phage, transposon, or plasmid	174.659	171.784	113.136	102.678	199.746
PA0632_at	PA0632 /DEF=hypothetical protein /FUNCTION=Related to phage, transposon, or plasmid	305.623	193.965	120.063	135.183	350.642
PA0633_at	PA0633 /DEF=hypothetical protein /FUNCTION=Related to phage, transposon, or plasmid	1169.93	716.487	502.056	624.018	1431.46
PA0634_at	PA0634 /DEF=hypothetical protein /FUNCTION=Related to phage, transposon, or plasmid	529.394	258.509	113.905	242.743	550.388
PA0635_at	PA0635 /DEF=hypothetical protein /FUNCTION=Related to phage, transposon, or plasmid	421.201	173.618	164.829	235.21	377.075
PA0636_at	PA0636 /DEF=hypothetical protein /FUNCTION=Related to phage, transposon, or plasmid	844.741	588.901	358.905	497.205	852.851
PA0637_at	PA0637 /DEF=conserved hypothetical protein /FUNCTION=Related to phage, transposon, or plasmid	448.526	300.871	189.971	222.654	413.544
PA0638_at	PA0638 /DEF=probable bacteriophage protein /FUNCTION=Related to phage, transposon, or plasmid	459.973	215.146	176.887	191.963	458.378
PA0639_at	PA0639 /DEF=conserved hypothetical protein /FUNCTION=Related to phage, transposon, or plasmid	421.201	204.472	179.196	261.995	528.194
PA0640_at	PA0640 /DEF=probable bacteriophage protein /FUNCTION=Related to phage, transposon, or plasmid	150.781	105.905	46.5627	81.333	181.121
PA0641_at	PA0641 /DEF=probable bacteriophage protein /FUNCTION=Related to phage, transposon, or plasmid	321.501	222.651	80.683	127.789	278.707
PA0642_at	PA0642 /DEF=hypothetical protein /FUNCTION=Related to phage, transposon, or plasmid	67.3282	33.5228	21.2931	21.0657	60.7825
PA0643_at	PA0643 /DEF=hypothetical protein /FUNCTION=Related to phage, transposon, or plasmid	189.184	159.942	88.7642	86.9133	155.915
PA0644_at	PA0644 /DEF=hypothetical protein /FUNCTION=Related to phage, transposon, or plasmid	262.789	245.834	162.136	147.739	230.416
PA0645_at	PA0645 /DEF=hypothetical protein /FUNCTION=Related to phage, transposon, or plasmid	217.124	92.8965	91.0731	88.8664	169.522
PA0646_at	PA0646 /DEF=hypothetical protein /FUNCTION=Related to phage, transposon, or plasmid	128.625	86.3921	69.2668	54.2685	124.242
PA0647_at	PA0647 /DEF=hypothetical protein /FUNCTION=Related to phage, transposon, or plasmid	94.0379	64.0436	50.0261	56.9191	82.9765
PA0648_at	PA0648 /DEF=hypothetical protein /FUNCTION=Related to phage, transposon, or plasmid	246.296	180.289	148.282	145.367	246.81
PA0649_trpG_at	PA0649 /GENE=trpG /DEF=anthranilate synthase component II /FUNCTION=Amino acid biosynthesis and metabolism; Biosynthesis of cofactors, prosthetic groups and carriers; Energy metabolism	933.363	854.581	1034.51	969.718	954.899
PA0650_trpD_at	PA0650 /GENE=trpD /DEF=anthranilate phosphoribosyltransferase /FUNCTION=Amino acid biosynthesis and metabolism	1045	877.597	1000.78	1317.93	1154.31
PA0651_trpC_at	PA0651 /GENE=trpC /DEF=indole-3-glycerol-phosphate synthase /FUNCTION=Amino acid biosynthesis and metabolism	811.261	727.662	732.433	690.284	1055.94
PA0652_vfr_at	PA0652 /GENE=vfr /DEF=transcriptional regulator Vfr /FUNCTION=Transcriptional regulators	2885.76	2640.8	2089.55	2340.8	2578.07
PA0653_at	PA0653 /DEF=conserved hypothetical protein /FUNCTION=Hypothetical, unclassified, unknown	383.414	321.219	376.478	326.866	346.851
PA0654_speD_at	PA0654 /GENE=speD /DEF=S-adenosylmethionine decarboxylase proenzyme /FUNCTION=Central intermediary metabolism	4403.53	6172.03	5527.37	6469.11	4611.1
PA0655_at	PA0655 /DEF=hypothetical protein /FUNCTION=Hypothetical, unclassified, unknown	277.56	385.762	318.756	359.093	346.293
PA0656_at	PA0656 /DEF=probable HIT family protein /FUNCTION=Putative enzymes	170.598	28.0191	66.06	64.034	81.8612
PA0657_at	PA0657 /DEF=probable ATPase /FUNCTION=Putative enzymes	130.348	60.708	97.2301	75.4737	106.286
PA0658_at	PA0658 /DEF=probable short-chain dehydrogenase /FUNCTION=Putative enzymes	206.169	107.907	203.183	142.995	173.871
PA0659_at	PA0659 /DEF=hypothetical protein /FUNCTION=Hypothetical, unclassified, unknown; Membrane proteins	459.973	259.51	266.164	260.042	623.216
PA0660_at	PA0660 /DEF=hypothetical protein /FUNCTION=Hypothetical, unclassified, unknown	237.926	101.903	184.84	187.219	198.965
PA0661_at	PA0661 /DEF=conserved hypothetical protein /FUNCTION=Membrane proteins	610.385	512.682	760.524	895.918	553.065
PA0662_argC_at	PA0662 /GENE=argC /DEF=N-acetyl-gamma-glutamyl-phosphate reductase /FUNCTION=Amino acid biosynthesis and metabolism	402.369	277.355	354.928	353.791	421.686
PA0663_at	PA0663 /DEF=hypothetical protein /FUNCTION=Hypothetical, unclassified, unknown	499.976	459.146	481.661	563.053	474.996
PA0664_at	PA0664 /DEF=hypothetical protein /FUNCTION=Hypothetical, unclassified, unknown	414.555	391.266	390.075	431.916	444.549
PA0665_at	PA0665 /DEF=conserved hypothetical protein /FUNCTION=Hypothetical, unclassified, unknown	810.031	1312.06	1091.08	1015.34	1263.16
PA0666_at	PA0666 /DEF=conserved hypothetical protein /FUNCTION=Hypothetical, unclassified, unknown	172.321	155.439	158.159	158.76	156.473
PA0667_at	PA0667 /DEF=conserved hypothetical protein /FUNCTION=Hypothetical, unclassified, unknown	1294.38	1276.87	1394.83	1749.29	1278.33
PA0668_tyrZ_at	PA0668 /GENE=tyrZ /DEF=tyrosyl-tRNA synthetase 2 /FUNCTION=Amino acid biosynthesis and metabolism; Translation, post-translational modification, degradation	1082.42	1044.04	1083.9	1234.78	1193.68
PA0669_at	PA0669 /DEF=probable DNA polymerase alpha chain /FUNCTION=DNA replication, recombination, modification and repair; Putative enzymes	50.9577	53.2029	69.0103	30.6917	46.8416
PA0670_at	PA0670 /DEF=hypothetical protein /FUNCTION=Hypothetical, unclassified, unknown	74.0979	37.6923	57.3375	56.5006	44.0534
PA0671_at	PA0671 /DEF=hypothetical protein /FUNCTION=Hypothetical, unclassified, unknown	74.8364	42.8625	73.2433	75.0551	37.6963
PA0672_at	PA0672 /DEF=hypothetical protein /FUNCTION=Hypothetical, unclassified, unknown	54.158	5.17018	61.314	45.2005	33.3467
PA0673_at	PA0673 /DEF=hypothetical protein /FUNCTION=Hypothetical, unclassified, unknown	52.3117	7.83867	24.8848	21.7632	21.9709
PA0674_at	PA0674 /DEF=hypothetical protein /FUNCTION=Hypothetical, unclassified, unknown	53.0502	10.3404	17.3167	15.4854	17.3983
PA0675_at	PA0675 /DEF=probable sigma-70 factor, ECF subfamily /FUNCTION=Transcriptional regulators	87.1451	22.5153	68.6255	54.966	22.5286
PA0676_at	PA0676 /DEF=probable transmembrane sensor /FUNCTION=Membrane proteins; Transcriptional regulators	44.9265	28.3526	37.1989	26.0879	11.3758
PA0677_at	PA0677 /DEF=probable type II secretion system protein /FUNCTION=Protein secretion/export apparatus	61.9124	6.83799	18.9842	22.0422	8.25304
PA0678_i_at	PA0678 /DEF=probable type II secretion system protein /FUNCTION=Protein secretion/export apparatus	37.172	5.17018	35.0182	26.5065	12.6026
PA0679_at	PA0679 /DEF=hypothetical protein /FUNCTION=Hypothetical, unclassified, unknown	58.8352	37.192	28.6046	34.1794	36.0234
PA0680_at	PA0680 /DEF=probable type II secretion system protein /FUNCTION=Protein secretion/export apparatus	83.5756	5.17018	58.6203	14.5088	19.1827
PA0681_at	PA0681 /DEF=probable type II secretion system protein /FUNCTION=Protein secretion/export apparatus	40.4954	7.33833	47.8454	18.973	5.91096
PA0682_at	PA0682 /DEF=probable type II secretion system protein /FUNCTION=Protein secretion/export apparatus	64.1279	18.5126	46.1779	26.2274	23.8669
PA0683_at	PA0683 /DEF=probable type II secretion system protein /FUNCTION=Protein secretion/export apparatus	72.1285	2.83526	51.5653	19.6706	8.25304
PA0684_at	PA0684 /DEF=probable type II secretion system protein /FUNCTION=Protein secretion/export apparatus	63.5125	29.5201	37.4554	39.6202	18.179
PA0685_at	PA0685 /DEF=probable type II secretion system protein /FUNCTION=Protein secretion/export apparatus	85.0526	3.83594	44.1255	22.0422	3.68041
PA0686_at	PA0686 /DEF=probable type II secretion system protein /FUNCTION=Protein secretion/export apparatus	41.7262	8.50579	40.6622	22.6002	14.4986
PA0687_at	PA0687 /DEF=probable type II secretion system protein /FUNCTION=Protein secretion/export apparatus	64.1279	5.0034	20.6518	5.58031	2.78819
PA0688_at	PA0688 /DEF=hypothetical protein /FUNCTION=Hypothetical, unclassified, unknown	38.1567	2.33492	17.5733	7.39391	11.8219
PA0689_at	PA0689 /DEF=hypothetical protein /FUNCTION=Hypothetical, unclassified, unknown	59.2045	32.8557	33.2224	24.9719	22.3055
PA0690_at	PA0690 /DEF=hypothetical protein /FUNCTION=Hypothetical, unclassified, unknown	33.8487	16.1777	16.034	6.13834	2.56513
PA0691_at	PA0691 /DEF=hypothetical protein /FUNCTION=Hypothetical, unclassified, unknown	33.9718	10.6739	42.0732	8.64948	14.8332
PA0692_at	PA0692 /DEF=hypothetical protein /FUNCTION=Hypothetical, unclassified, unknown	56.8658	24.1831	42.3297	17.857	16.9522
PA0693_exbB2_at	PA0693 /GENE=exbB2 /DEF=transport protein ExbB2 /FUNCTION=Membrane proteins; Transport of small molecules	48.496	7.67189	48.6151	30.6917	26.8781
PA0694_exbD2_at	PA0694 /GENE=exbD2 /DEF=transport protein ExbD /FUNCTION=Membrane proteins; Transport of small molecules	72.2516	42.0286	81.8375	60.1278	44.8341
PA0695_at	PA0695 /DEF=hypothetical protein /FUNCTION=Hypothetical, unclassified, unknown	20.4323	5.33696	18.0863	2.51114	5.46485
PA0696_at	PA0696 /DEF=hypothetical protein /FUNCTION=Hypothetical, unclassified, unknown	45.665	2.66848	22.7041	22.1817	8.81067
PA0697_at	PA0697 /DEF=hypothetical protein /FUNCTION=Hypothetical, unclassified, unknown	47.3882	5.0034	22.9607	6.13834	7.91845
PA0698_at	PA0698 /DEF=hypothetical protein /FUNCTION=Hypothetical, unclassified, unknown	59.6968	20.0136	62.4684	32.0868	20.4095
PA0699_at	PA0699 /DEF=probable peptidyl-prolyl cis-trans isomerase, PpiC-type /FUNCTION=Chaperones & heat shock proteins; Translation, post-translational modification, degradation	56.7428	32.3553	36.814	35.714	22.7516
PA0700_at	PA0700 /DEF=hypothetical protein /FUNCTION=Hypothetical, unclassified, unknown	61.6662	32.3553	47.9737	52.5944	3.45735
PA0701_at	PA0701 /DEF=probable transcriptional regulator /FUNCTION=Transcriptional regulators	28.1868	2.83526	23.8586	4.46425	13.6064
PA0702_at	PA0702 /DEF=hypothetical protein /FUNCTION=Hypothetical, unclassified, unknown; Membrane proteins	37.7875	10.0068	53.2328	21.0657	13.3833
PA0703_at	PA0703 /DEF=probable MFS transporter /FUNCTION=Membrane proteins; Transport of small molecules	127.025	54.5371	88.3794	82.8676	71.3776
PA0704_at	PA0704 /DEF=probable amidase /FUNCTION=Putative enzymes	101.423	89.2274	133.531	91.3775	89.8912
PA0705_at	PA0705 /DEF=probable glycosyl transferase /FUNCTION=Putative enzymes	996.383	735	876.226	897.732	908.28
PA0706_cat_at	PA0706 /GENE=cat /DEF=chloramphenicol acetyltransferase /FUNCTION=Antibiotic resistance and susceptibility	730.271	596.239	535.15	377.368	767.198
PA0707_toxR_at	PA0707 /GENE=toxR /DEF=transcriptional regulator ToxR /FUNCTION=Transcriptional regulators	142.903	75.2178	99.2825	79.7984	82.0842
PA0708_at	PA0708 /DEF=probable transcriptional regulator /FUNCTION=Transcriptional regulators	179.09	135.425	212.675	202.844	186.586
PA0709_at	PA0709 /DEF=hypothetical protein /FUNCTION=Hypothetical, unclassified, unknown	45.2957	42.5289	74.526	49.1067	26.3205
PA0710_gloA2_at	PA0710 /GENE=gloA2 /DEF=lactoylglutathione lyase /FUNCTION=Central intermediary metabolism	60.3123	28.5194	9.49212	8.64948	33.2352
PA0711_at	PA0711 /DEF=hypothetical protein /FUNCTION=Hypothetical, unclassified, unknown	38.6491	38.693	12.3141	21.9027	16.9522
PA0712_at	PA0712 /DEF=hypothetical protein /FUNCTION=Hypothetical, unclassified, unknown	87.6374	84.8911	94.1516	55.8031	64.7975
PA0713_at	PA0713 /DEF=hypothetical protein /FUNCTION=Hypothetical, unclassified, unknown	112.624	53.3696	88.3794	73.2415	46.9531
PA0714_at	PA0714 /DEF=hypothetical protein /FUNCTION=Hypothetical, unclassified, unknown	61.6662	23.3492	31.8114	13.2532	2.45361
PA0715_at	PA0715 /DEF=hypothetical protein /FUNCTION=Related to phage, transposon, or plasmid	98.8383	99.0674	68.2407	78.4033	61.5632
PA0716_at	PA0716 /DEF=hypothetical protein /FUNCTION=Related to phage, transposon, or plasmid	25.8481	16.3445	16.9319	25.6694	18.6251
PA0717_at	PA0717 /DEF=hypothetical protein of bacteriophage Pf1 /FUNCTION=Hypothetical, unclassified, unknown; Related to phage, transposon, or plasmid	195.584	66.7121	45.1517	4798.79	81.0805
PA0718_at	PA0718 /DEF=hypothetical protein of bacteriophage Pf1 /FUNCTION=Hypothetical, unclassified, unknown; Related to phage, transposon, or plasmid	111.393	11.6746	39.1229	2495.93	52.3064
PA0719_at	PA0719 /DEF=hypothetical protein of bacteriophage Pf1 /FUNCTION=Hypothetical, unclassified, unknown; Related to phage, transposon, or plasmid	87.6374	28.3526	55.4135	1167.82	50.8565
PA0720_at	PA0720 /DEF=helix destabilizing protein of bacteriophage Pf1 /FUNCTION=Related to phage, transposon, or plasmid; DNA replication, recombination, modification and repair	309.439	126.253	118.395	9509.12	189.039
PA0721_r_at	PA0721 /DEF=hypothetical protein of bacteriophage Pf1 /FUNCTION=Hypothetical, unclassified, unknown; Related to phage, transposon, or plasmid	69.7899	89.3942	50.0261	3542.1	46.6185
PA0722_at	PA0722 /DEF=hypothetical protein of bacteriophage Pf1 /FUNCTION=Hypothetical, unclassified, unknown; Related to phage, transposon, or plasmid	404.831	189.796	302.593	14662	257.405
PA0723_coaB_at	PA0723 /GENE=coaB /DEF=coat protein B of bacteriophage Pf1) /FUNCTION=Related to phage, transposon, or plasmid	306.731	149.101	125.193	12012.3	271.012
PA0724_at	PA0724 /DEF=probable coat protein A of bacteriophage Pf1 /FUNCTION=Related to phage, transposon, or plasmid	100.069	23.1824	39.7643	974.601	17.3983
PA0725_at	PA0725 /DEF=hypothetical protein of bacteriophage Pf1 /FUNCTION=Hypothetical, unclassified, unknown; Related to phage, transposon, or plasmid	42.0955	3.50238	29.3743	582.863	16.06
PA0726_at	PA0726 /DEF=hypothetical protein of bacteriophage Pf1 /FUNCTION=Hypothetical, unclassified, unknown; Related to phage, transposon, or plasmid	113.486	21.5146	81.1961	3052.43	39.7038
PA0727_at	PA0727 /DEF=hypothetical protein from bacteriophage Pf1 /FUNCTION=Hypothetical, unclassified, unknown; Related to phage, transposon, or plasmid	145.734	48.3662	128.272	699.352	52.3064
PA0728_at	PA0728 /DEF=probable bacteriophage integrase /FUNCTION=Putative enzymes; Related to phage, transposon, or plasmid	62.2816	9.00613	38.9947	21.0657	35.8003
PA0729_at	PA0729 /DEF=hypothetical protein /FUNCTION=Hypothetical, unclassified, unknown	448.034	524.023	485.894	517.015	302.797
PA0730_at	PA0730 /DEF=probable transferase /FUNCTION=Putative enzymes	1369.21	1164.96	1283.1	928.284	1621.5
PA0731_at	PA0731 /DEF=hypothetical protein /FUNCTION=Hypothetical, unclassified, unknown	106.47	68.2131	122.243	98.7714	80.0768
PA0732_at	PA0732 /DEF=hypothetical protein /FUNCTION=Hypothetical, unclassified, unknown	86.4066	95.0647	86.1987	112.164	98.8134
PA0733_at	PA0733 /DEF=probable pseudouridylate synthase /FUNCTION=Transcription, RNA processing and degradation	210.231	152.937	151.874	139.926	177.106
PA0734_i_at	PA0734 /DEF=hypothetical protein /FUNCTION=Hypothetical, unclassified, unknown	454.065	265.18	280.531	323.1	389.008
PA0735_at	PA0735 /DEF=hypothetical protein /FUNCTION=Hypothetical, unclassified, unknown	162.597	76.3853	86.8401	58.1747	152.904
PA0736_at	PA0736 /DEF=hypothetical protein /FUNCTION=Hypothetical, unclassified, unknown; Membrane proteins	110.655	63.71	69.3951	71.1489	88.1067
PA0737_at	PA0737 /DEF=hypothetical protein /FUNCTION=Hypothetical, unclassified, unknown	39.2645	12.5085	33.0942	19.8101	20.5211
PA0738_at	PA0738 /DEF=conserved hypothetical protein /FUNCTION=Hypothetical, unclassified, unknown; Membrane proteins	55.7581	32.0218	68.1124	35.8535	28.6626
PA0739_at	PA0739 /DEF=probable transcriptional regulator /FUNCTION=Transcriptional regulators	109.178	38.5262	79.4003	63.3365	48.626
PA0740_at	PA0740 /DEF=probable beta-lactamase /FUNCTION=Putative enzymes	37.049	4.83662	35.2748	8.37046	25.6513
PA0741_at	PA0741 /DEF=conserved hypothetical protein /FUNCTION=Hypothetical, unclassified, unknown	59.4507	39.8605	51.1805	36.272	26.8781
PA0742_at	PA0742 /DEF=hypothetical protein /FUNCTION=Hypothetical, unclassified, unknown	52.6809	31.1879	81.8375	20.9262	26.5435
PA0743_at	PA0743 /DEF=probable 3-hydroxyisobutyrate dehydrogenase /FUNCTION=Carbon compound catabolism	61.7893	32.0218	50.2826	28.3201	20.4095
PA0744_at	PA0744 /DEF=probable enoyl-CoA hydratase/isomerase /FUNCTION=Putative enzymes	165.797	151.937	98.8977	133.788	140.525
PA0745_at	PA0745 /DEF=probable enoyl-CoA hydratase/isomerase /FUNCTION=Putative enzymes	346.734	201.637	229.478	260.6	268.001
PA0746_at	PA0746 /DEF=probable acyl-CoA dehydrogenase /FUNCTION=Putative enzymes	72.2516	35.3574	40.7905	36.551	36.8041
PA0747_at	PA0747 /DEF=probable aldehyde dehydrogenase /FUNCTION=Putative enzymes	73.8518	22.6821	49.1281	26.7855	41.1537
PA0748_at	PA0748 /DEF=still frameshift probable transcriptional regulator /FUNCTION=Transcriptional regulators	35.4488	10.0068	30.657	3.20868	23.8669
PA0749_at	PA0749 /DEF=hypothetical protein /FUNCTION=Hypothetical, unclassified, unknown	133.795	68.5466	115.188	62.4994	138.071
PA0750_ung_at	PA0750 /GENE=ung /DEF=uracil-DNA glycosylase /FUNCTION=DNA replication, recombination, modification and repair	502.315	483.329	455.109	416.709	458.155
PA0751_at	PA0751 /DEF=conserved hypothetical protein /FUNCTION=Hypothetical, unclassified, unknown; Membrane proteins	59.0814	42.8625	39.8926	18.694	13.3833
PA0752_at	PA0752 /DEF=conserved hypothetical protein /FUNCTION=Hypothetical, unclassified, unknown; Membrane proteins	62.774	60.708	64.3925	39.2017	33.4583
PA0753_at	PA0753 /DEF=hypothetical protein /FUNCTION=Hypothetical, unclassified, unknown; Membrane proteins	31.0177	17.5119	38.6098	10.4631	16.5061
PA0754_at	PA0754 /DEF=hypothetical protein /FUNCTION=Hypothetical, unclassified, unknown	72.2516	74.3839	83.7616	67.8007	45.1686
PA0755_at	PA0755 /DEF=probable porin /FUNCTION=Membrane proteins; Transport of small molecules	115.332	14.5099	67.7276	52.8734	37.1387
PA0756_at	PA0756 /DEF=probable two-component response regulator /FUNCTION=Transcriptional regulators; Two-component regulatory systems	218.355	196.3	202.798	153.877	183.686
PA0757_at	PA0757 /DEF=probable two-component sensor /FUNCTION=Two-component regulatory systems	173.552	118.747	131.35	136.299	143.201
PA0758_at	PA0758 /DEF=hypothetical protein /FUNCTION=Hypothetical, unclassified, unknown	516.716	387.764	534.253	287.944	447.783
PA0759_at	PA0759 /DEF=conserved hypothetical protein /FUNCTION=Hypothetical, unclassified, unknown	327.163	190.963	246.539	222.375	262.759
PA0760_at	PA0760 /DEF=conserved hypothetical protein /FUNCTION=Hypothetical, unclassified, unknown	630.202	673.291	645.721	445.867	803.444
PA0761_nadB_at	PA0761 /GENE=nadB /DEF=L-aspartate oxidase /FUNCTION=Amino acid biosynthesis and metabolism; Biosynthesis of cofactors, prosthetic groups and carriers	267.959	218.148	275.785	260.74	256.29
PA0762_algU_at	PA0762 /GENE=algU /DEF=sigma factor AlgU /FUNCTION=Transcriptional regulators	2355.87	2476.52	2408.31	2534.3	2759.75
PA0763_mucA_at	PA0763 /GENE=mucA /DEF=anti-sigma factor MucA /FUNCTION=Transcriptional regulators	1410.81	1410.13	1451.27	1364.94	1540.19
PA0764_mucB_at	PA0764 /GENE=mucB /DEF=negative regulator for alginate biosynthesis MucB /FUNCTION=Cell wall / LPS / capsule; Transcriptional regulators; Secreted Factors (toxins, enzymes, alginate)	381.075	369.251	514.499	441.263	430.385
PA0765_mucC_at	PA0765 /GENE=mucC /DEF=positive regulator for alginate biosynthesis MucC /FUNCTION=Cell wall / LPS / capsule; Transcriptional regulators; Secreted Factors (toxins, enzymes, alginate)	785.044	871.927	855.189	811.516	778.462
PA0766_mucD_at	PA0766 /GENE=mucD /DEF=serine protease MucD precursor /FUNCTION=Cell wall / LPS / capsule; Putative enzymes; Secreted Factors (toxins, enzymes, alginate)	1216.22	983.669	1135.59	1253.62	1393.2
PA0767_lepA_at	PA0767 /GENE=lepA /DEF=GTP-binding protein LepA /FUNCTION=Protein secretion/export apparatus; Translation, post-translational modification, degradation	1368.23	1298.38	1460.38	1238.69	1449.63
PA0768_lepB_at	PA0768 /GENE=lepB /DEF=signal peptidase I /FUNCTION=Protein secretion/export apparatus; Translation, post-translational modification, degradation	1951.9	2494.03	2399.84	2303.69	2275.16
PA0769_at	PA0769 /DEF=hypothetical protein /FUNCTION=Hypothetical, unclassified, unknown	1500.3	1372.77	1252.58	1210.93	1341.79
PA0770_rnc_at	PA0770 /GENE=rnc /DEF=ribonuclease III /FUNCTION=Transcription, RNA processing and degradation	1684.8	1441.65	2059.15	1836.2	1347.92
PA0771_era_at	PA0771 /GENE=era /DEF=GTP-binding protein Era /FUNCTION=Translation, post-translational modification, degradation; Cell division	1093.13	1406.29	1409.58	1290.59	1175.05
PA0772_recO_at	PA0772 /GENE=recO /DEF=DNA repair protein RecO /FUNCTION=DNA replication, recombination, modification and repair	134.164	166.447	142.382	161.131	167.18
PA0773_pdxJ_at	PA0773 /GENE=pdxJ /DEF=pyridoxal phosphate biosynthetic protein PdxJ /FUNCTION=Biosynthesis of cofactors, prosthetic groups and carriers	295.038	204.472	281.172	277.481	302.797
PA0774_at	PA0774 /DEF=conserved hypothetical protein /FUNCTION=Hypothetical, unclassified, unknown	233.618	177.121	203.568	218.33	184.02
PA0775_at	PA0775 /DEF=conserved hypothetical protein /FUNCTION=Hypothetical, unclassified, unknown	331.225	297.369	411.881	403.735	341.163
PA0776_at	PA0776 /DEF=hypothetical protein /FUNCTION=Hypothetical, unclassified, unknown	53.9118	18.8462	102.874	22.1817	22.3055
PA0777_at	PA0777 /DEF=hypothetical protein /FUNCTION=Hypothetical, unclassified, unknown	137.364	86.5589	118.267	104.491	84.2033
PA0778_at	PA0778 /DEF=hypothetical protein /FUNCTION=Hypothetical, unclassified, unknown	329.01	266.681	330.813	351.699	301.682
PA0779_at	PA0779 /DEF=probable ATP-dependent protease /FUNCTION=Putative enzymes	613.708	878.097	754.88	888.524	762.402
PA0780_at	PA0780 /DEF=probable transcriptional regulator /FUNCTION=Transcriptional regulators	118.04	122.417	85.3008	102.817	84.8724
PA0781_at	PA0781 /DEF=hypothetical protein /FUNCTION=Hypothetical, unclassified, unknown	119.886	77.8863	95.6909	78.8218	80.5229
PA0782_putA_at	PA0782 /GENE=putA /DEF=proline dehydrogenase PutA /FUNCTION=Amino acid biosynthesis and metabolism	7086.08	6272.27	7013.91	8022.25	7003.82
PA0783_putP_at	PA0783 /GENE=putP /DEF=sodium/proline symporter PutP /FUNCTION=Membrane proteins; Transport of small molecules	1470.63	1618.27	1708.97	1694.32	1815.56
PA0784_at	PA0784 /DEF=probable transcriptional regulator /FUNCTION=Transcriptional regulators	141.426	108.574	137.892	70.1724	102.382
PA0785_at	PA0785 /DEF=probable acyl carrier protein phosphodiesterase /FUNCTION=Putative enzymes	65.7281	43.3628	82.3506	59.4303	33.4583
PA0786_at	PA0786 /DEF=probable transporter /FUNCTION=Membrane proteins; Transport of small molecules	32.7409	34.0231	27.4502	33.4818	22.417
PA0787_at	PA0787 /DEF=hypothetical protein /FUNCTION=Hypothetical, unclassified, unknown	124.686	115.245	123.141	98.4924	114.65
PA0788_at	PA0788 /DEF=hypothetical protein /FUNCTION=Hypothetical, unclassified, unknown	57.9736	46.5317	73.3715	46.0375	48.849
PA0789_at	PA0789 /DEF=probable amino acid permease /FUNCTION=Membrane proteins; Transport of small molecules	822.585	626.593	863.527	532.78	920.437
PA0790_at	PA0790 /DEF=hypothetical protein /FUNCTION=Hypothetical, unclassified, unknown; Membrane proteins	38.4029	23.1824	36.301	22.4607	8.69915
PA0791_at	PA0791 /DEF=probable transcriptional regulator /FUNCTION=Transcriptional regulators	100.192	85.8918	93.7668	97.0973	71.6007
PA0792_prpD_at	PA0792 /GENE=prpD /DEF=propionate catabolic protein PrpD /FUNCTION=Carbon compound catabolism	143.026	98.0667	120.96	88.0293	118.219
PA0793_at	PA0793 /DEF=hypothetical protein /FUNCTION=Hypothetical, unclassified, unknown	347.349	300.037	374.426	286.27	340.27
PA0794_at	PA0794 /DEF=probable aconitate hydratase /FUNCTION=Energy metabolism	211.339	176.62	255.902	206.192	180.898
PA0795_prpC_at	PA0795 /GENE=prpC /DEF=citrate synthase 2 /FUNCTION=Carbon compound catabolism; Central intermediary metabolism	1111.84	935.637	1088.13	745.808	1005.98
PA0796_prpB_at	PA0796 /GENE=prpB /DEF=carboxyphosphonoenolpyruvate phosphonomutase /FUNCTION=Carbon compound catabolism; Central intermediary metabolism	518.193	566.719	653.289	503.344	429.939
PA0797_at	PA0797 /DEF=probable transcriptional regulator /FUNCTION=Transcriptional regulators	293.93	232.825	336.072	313.753	328.783
PA0798_at	PA0798 /DEF=probable methyltransferase /FUNCTION=Putative enzymes	50.3423	12.3417	31.0418	24.9719	20.4095
PA0799_at	PA0799 /DEF=probable helicase /FUNCTION=Putative enzymes	86.0373	118.747	161.879	147.32	111.862
PA0800_at	PA0800 /DEF=hypothetical protein /FUNCTION=Hypothetical, unclassified, unknown; Membrane proteins	69.7899	41.3615	86.8401	63.755	53.4217
PA0801_at	PA0801 /DEF=hypothetical protein /FUNCTION=Hypothetical, unclassified, unknown; Membrane proteins	137.98	61.0415	91.3296	93.6096	102.159
PA0802_i_at	PA0802 /DEF=hypothetical protein /FUNCTION=Hypothetical, unclassified, unknown; Membrane proteins	107.331	45.531	69.3951	67.3822	69.8162
PA0803_at	PA0803 /DEF=hypothetical protein /FUNCTION=Hypothetical, unclassified, unknown	56.9889	4.00272	6.02878	5.85932	17.0637
PA0804_at	PA0804 /DEF=probable oxidoreductase /FUNCTION=Putative enzymes	168.382	132.423	139.945	93.4701	139.186
PA0805_at	PA0805 /DEF=hypothetical protein /FUNCTION=Hypothetical, unclassified, unknown	150.658	167.447	132.89	239.395	123.015
PA0806_i_at	PA0806 /DEF=hypothetical protein /FUNCTION=Hypothetical, unclassified, unknown; Membrane proteins	62.774	16.5112	61.8271	37.5276	8.47609
PA0807_at	PA0807 /DEF=conserved hypothetical protein /FUNCTION=Hypothetical, unclassified, unknown	150.781	149.268	125.193	114.954	111.193
PA0808_at	PA0808 /DEF=hypothetical protein /FUNCTION=Hypothetical, unclassified, unknown	37.4182	22.6821	27.1936	29.1571	16.1715
PA0809_at	PA0809 /DEF=probable transporter /FUNCTION=Membrane proteins; Transport of small molecules	66.0973	19.3465	45.5365	32.2263	12.6026
PA0810_at	PA0810 /DEF=probable haloacid dehalogenase /FUNCTION=Carbon compound catabolism	93.4225	51.3683	65.9318	20.7866	56.2099
PA0811_at	PA0811 /DEF=probable MFS transporter /FUNCTION=Membrane proteins; Transport of small molecules	52.0655	1.6678	22.191	4.18523	8.58762
PA0812_at	PA0812 /DEF=hypothetical protein /FUNCTION=Hypothetical, unclassified, unknown	60.0661	28.1858	40.9187	42.8289	23.1977
PA0813_at	PA0813 /DEF=hypothetical protein /FUNCTION=Hypothetical, unclassified, unknown	75.9442	34.1899	75.0391	50.5018	33.7928
PA0814_i_at	PA0814 /DEF=conserved hypothetical protein /FUNCTION=Hypothetical, unclassified, unknown	60.3123	45.6978	36.9423	41.2943	25.6513
PA0815_at	PA0815 /DEF=probable transcriptional regulator /FUNCTION=Transcriptional regulators	84.4372	43.1961	56.8245	42.4103	49.7413
PA0816_at	PA0816 /DEF=probable transcriptional regulator /FUNCTION=Transcriptional regulators	46.8959	41.0279	44.8952	41.1548	38.477
PA0817_at	PA0817 /DEF=probable ring-cleaving dioxygenase /FUNCTION=Putative enzymes	82.3447	52.7025	72.2171	64.4525	31.6738
PA0818_at	PA0818 /DEF=hypothetical protein /FUNCTION=Hypothetical, unclassified, unknown	105.731	58.5398	86.9684	72.6835	46.6185
PA0819_f_at	PA0819 /DEF=hypothetical protein /FUNCTION=Hypothetical, unclassified, unknown	88.8683	62.7093	90.3034	77.1477	54.2024
PA0820_at	PA0820 /DEF=hypothetical protein /FUNCTION=Hypothetical, unclassified, unknown	280.76	253.339	199.078	217.911	313.95
PA0821_at	PA0821 /DEF=hypothetical protein /FUNCTION=Hypothetical, unclassified, unknown	102.408	51.0347	85.0443	58.3142	63.6822
PA0822_at	PA0822 /DEF=hypothetical protein /FUNCTION=Hypothetical, unclassified, unknown	104.008	60.708	163.418	85.3787	47.5107
PA0823_at	PA0823 /DEF=hypothetical protein /FUNCTION=Hypothetical, unclassified, unknown	41.1108	7.00477	31.5549	3.06917	6.35707
PA0824_at	PA0824 /DEF=hypothetical protein /FUNCTION=Hypothetical, unclassified, unknown	59.4507	19.8468	41.6884	32.3658	23.4208
PA0825_at	PA0825 /DEF=hypothetical protein /FUNCTION=Hypothetical, unclassified, unknown	37.4182	10.3404	11.801	16.4619	12.3796
PA0826_at	PA0826 /DEF=hypothetical protein /FUNCTION=Hypothetical, unclassified, unknown	97.2381	58.373	101.976	77.5663	81.0805
PA0827_at	PA0827 /DEF=hypothetical protein /FUNCTION=Hypothetical, unclassified, unknown	148.073	114.411	129.683	117.605	101.267
PA0828_at	PA0828 /DEF=probable transcriptional regulator /FUNCTION=Transcriptional regulators	54.4041	27.3519	64.3925	51.0598	32.4545
PA0829_at	PA0829 /DEF=probable hydrolase /FUNCTION=Putative enzymes	45.665	25.8509	49.8978	29.1571	13.3833
PA0830_at	PA0830 /DEF=hypothetical protein /FUNCTION=Hypothetical, unclassified, unknown	118.163	48.8666	94.4081	40.8757	66.805
PA0831_oruR_at	PA0831 /GENE=oruR /DEF=transcriptional regulator OruR /FUNCTION=Transcriptional regulators	278.79	261.011	338.638	262.832	289.972
PA0832_at	PA0832 /DEF=conserved hypothetical protein /FUNCTION=Hypothetical, unclassified, unknown	338.364	366.583	390.973	384.902	397.149
PA0833_at	PA0833 /DEF=hypothetical protein /FUNCTION=Hypothetical, unclassified, unknown; Membrane proteins	1087.1	1169.46	1436.52	1456.46	1074.57
PA0834_at	PA0834 /DEF=conserved hypothetical protein /FUNCTION=Hypothetical, unclassified, unknown	151.027	204.472	232.814	234.233	172.868
PA0835_pta_at	PA0835 /GENE=pta /DEF=phosphate acetyltransferase /FUNCTION=Carbon compound catabolism	213.801	160.109	176.759	149.552	181.121
PA0836_at	PA0836 /DEF=probable acetate kinase /FUNCTION=Putative enzymes	242.234	142.931	223.193	198.659	188.258
PA0837_slyD_at	PA0837 /GENE=slyD /DEF=peptidyl-prolyl cis-trans isomerase SlyD /FUNCTION=Chaperones & heat shock proteins; Translation, post-translational modification, degradation	987.644	1162.62	1312.99	999.014	1240.97
PA0838_at	PA0838 /DEF=probable glutathione peroxidase /FUNCTION=Putative enzymes	257.25	183.625	144.819	323.1	249.71
PA0839_at	PA0839 /DEF=probable transcriptional regulator /FUNCTION=Transcriptional regulators	123.209	53.2029	90.4317	74.4971	87.326
PA0840_at	PA0840 /DEF=probable oxidoreductase /FUNCTION=Putative enzymes	89.2375	82.2226	65.2904	94.7257	88.2183
PA0841_at	PA0841 /DEF=hypothetical protein /FUNCTION=Hypothetical, unclassified, unknown	101.915	38.8598	65.2904	65.4291	53.8678
PA0842_at	PA0842 /DEF=probable glycosyl transferase /FUNCTION=Putative enzymes	55.2657	32.1886	46.9475	29.5756	37.0271
PA0843_plcR_at	PA0843 /GENE=plcR /DEF=phospholipase accessory protein PlcR precursor /FUNCTION=Secreted Factors (toxins, enzymes, alginate)	50.2192	28.853	56.3114	17.4385	16.9522
PA0844_plcH_at	PA0844 /GENE=plcH /DEF=hemolytic phospholipase C precursor /FUNCTION=Secreted Factors (toxins, enzymes, alginate)	27.3251	1.50102	15.7774	3.06917	6.4686
PA0845_at	PA0845 /DEF=conserved hypothetical protein /FUNCTION=Hypothetical, unclassified, unknown	56.3735	2.00136	35.1465	23.1583	12.7141
PA0846_at	PA0846 /DEF=probable sulfate uptake protein /FUNCTION=Transport of small molecules	124.686	96.5657	115.573	91.0985	76.5079
PA0847_at	PA0847 /DEF=hypothetical protein /FUNCTION=Hypothetical, unclassified, unknown; Membrane proteins	86.5296	18.6794	55.7983	47.2931	23.9784
PA0848_at	PA0848 /DEF=probable alkyl hydroperoxide reductase /FUNCTION=Adaptation, protection; Putative enzymes	217.001	168.448	228.581	205.913	159.038
PA0849_trxB2_at	PA0849 /GENE=trxB2 /DEF=thioredoxin reductase 2 /FUNCTION=Nucleotide biosynthesis and metabolism	151.396	76.0517	108.133	91.7961	83.8687
PA0850_at	PA0850 /DEF=hypothetical protein /FUNCTION=Hypothetical, unclassified, unknown	52.4347	15.0102	30.5287	18.2755	18.402
PA0851_at	PA0851 /DEF=hypothetical protein /FUNCTION=Hypothetical, unclassified, unknown	93.4225	48.8666	84.0181	52.4549	47.9568
PA0852_cpbD_at	PA0852 /GENE=cpbD /DEF=chitin-binding protein CbpD precursor /FUNCTION=Hypothetical, unclassified, unknown	226.356	105.572	63.2381	47.1536	161.269
PA0853_at	PA0853 /DEF=probable oxidoreductase /FUNCTION=Putative enzymes	123.086	72.049	114.034	84.4021	104.278
PA0854_fumC2_at	PA0854 /GENE=fumC2 /DEF=fumarate hydratase /FUNCTION=Carbon compound catabolism; Energy metabolism	144.38	87.3928	96.3322	103.515	103.944
PA0855_at	PA0855 /DEF=hypothetical protein /FUNCTION=Hypothetical, unclassified, unknown	185.86	70.8816	87.6097	48.5487	147.997
PA0856_at	PA0856 /DEF=hypothetical protein /FUNCTION=Hypothetical, unclassified, unknown	1643.2	1430.81	1340.06	1288.49	1505.18
PA0857_bolA_at	PA0857 /GENE=bolA /DEF=morphogene protein BolA /FUNCTION=Cell division	614.323	445.136	574.658	419.221	653.663
PA0858_at	PA0858 /DEF=conserved hypothetical protein /FUNCTION=Hypothetical, unclassified, unknown	851.265	815.888	964.605	927.308	975.197
PA0859_at	PA0859 /DEF=hypothetical protein /FUNCTION=Hypothetical, unclassified, unknown	126.41	142.097	198.052	137.694	158.258
PA0860_at	PA0860 /DEF=probable ATP-binding/permease fusion ABC transporter /FUNCTION=Membrane proteins; Transport of small molecules	156.566	120.082	178.298	131.556	107.736
PA0861_at	PA0861 /DEF=hypothetical protein /FUNCTION=Hypothetical, unclassified, unknown; Membrane proteins	72.3747	38.8598	64.136	46.3165	48.1799
PA0862_at	PA0862 /DEF=hypothetical protein /FUNCTION=Hypothetical, unclassified, unknown	236.079	126.92	128.015	136.578	200.192
PA0863_at	PA0863 /DEF=probable oxidoreductase /FUNCTION=Putative enzymes	41.357	2.5017	25.7827	18.973	5.24179
PA0864_at	PA0864 /DEF=probable transcriptional regulator /FUNCTION=Transcriptional regulators	68.8052	50.2008	73.115	45.061	52.9756
PA0865_hpd_at	PA0865 /GENE=hpd /DEF=4-hydroxyphenylpyruvate dioxygenase /FUNCTION=Amino acid biosynthesis and metabolism	3037.03	1382.61	1399.19	1546.58	1841.1
PA0866_aroP2_at	PA0866 /GENE=aroP2 /DEF=aromatic amino acid transport protein AroP2 /FUNCTION=Transport of small molecules	329.133	164.946	172.397	151.087	234.988
PA0867_at	PA0867 /DEF=hypothetical protein /FUNCTION=Hypothetical, unclassified, unknown	254.912	224.653	199.848	199.914	235.212
PA0868_at	PA0868 /DEF=conserved hypothetical protein /FUNCTION=Hypothetical, unclassified, unknown	121.363	120.916	117.497	135.043	98.5903
PA0869_pbpG_at	PA0869 /GENE=pbpG /DEF=D-alanyl-D-alanine-endopeptidase /FUNCTION=Cell wall / LPS / capsule	377.752	274.854	375.965	372.485	383.655
PA0870_phhC_at	PA0870 /GENE=phhC /DEF=aromatic amino acid aminotransferase /FUNCTION=Amino acid biosynthesis and metabolism	2154.62	1260.86	1532.59	1457.86	2005.93
PA0871_phhB_at	PA0871 /GENE=phhB /DEF=pterin-4-alpha-carbinolamine dehydratase /FUNCTION=Amino acid biosynthesis and metabolism	4546.07	3060.08	3436.53	2609.77	4201.24
PA0872_phhA_at	PA0872 /GENE=phhA /DEF=phenylalanine-4-hydroxylase /FUNCTION=Amino acid biosynthesis and metabolism	3374.9	2508.54	2477.19	2435.66	4107.67
PA0873_phhR_at	PA0873 /GENE=phhR /DEF=transcriptional regulator PhhR /FUNCTION=Transcriptional regulators	59.4507	41.0279	45.0234	44.782	48.0684
PA0874_at	PA0874 /DEF=hypothetical protein /FUNCTION=Hypothetical, unclassified, unknown	36.9259	38.693	33.479	25.2509	26.9897
PA0875_at	PA0875 /DEF=conserved hypothetical protein /FUNCTION=Hypothetical, unclassified, unknown	79.6368	49.3669	59.7747	41.7128	16.9522
PA0876_at	PA0876 /DEF=probable transcriptional regulator /FUNCTION=Transcriptional regulators	329.379	220.15	326.965	261.995	356.888
PA0877_at	PA0877 /DEF=probable transcriptional regulator /FUNCTION=Transcriptional regulators	115.209	74.3839	82.8637	29.5756	71.4891
PA0878_at	PA0878 /DEF=hypothetical protein /FUNCTION=Hypothetical, unclassified, unknown	75.2057	5.17018	46.8193	20.9262	21.0787
PA0879_at	PA0879 /DEF=probable acyl-CoA dehydrogenase /FUNCTION=Putative enzymes	11.2008	2.16814	31.0418	4.18523	9.81442
PA0880_at	PA0880 /DEF=probable ring-cleaving dioxygenase /FUNCTION=Putative enzymes	53.4194	25.1838	28.2198	5.58031	19.0712
PA0881_at	PA0881 /DEF=hypothetical protein /FUNCTION=Hypothetical, unclassified, unknown	77.7905	42.5289	60.2878	47.4326	44.7225
PA0882_at	PA0882 /DEF=hypothetical protein /FUNCTION=Putative enzymes	28.6791	9.84003	11.0314	16.3224	17.9559
PA0883_at	PA0883 /DEF=probable acyl-CoA lyase beta chain /FUNCTION=Putative enzymes	29.5407	4.00272	19.6256	9.48652	20.075
PA0884_at	PA0884 /DEF=probable C4-dicarboxylate-binding periplasmic protein /FUNCTION=Transport of small molecules	58.7121	20.8475	43.0994	23.4373	19.2943
PA0885_at	PA0885 /DEF=probable C4-dicarboxylate transporter /FUNCTION=Transport of small molecules	17.6013	7.83867	19.4973	2.65065	0.780693
PA0886_at	PA0886 /DEF=probable C4-dicarboxylate transporter /FUNCTION=Transport of small molecules	65.605	5.50374	54.259	20.5076	14.2755
PA0887_acsA_at	PA0887 /GENE=acsA /DEF=acetyl-coenzyme A synthetase /FUNCTION=Carbon compound catabolism; Central intermediary metabolism	753.042	594.571	816.066	272.738	752.253
PA0888_aotJ_at	PA0888 /GENE=aotJ /DEF=arginine/ornithine binding protein AotJ /FUNCTION=Transport of small molecules	1643.2	1972.51	1574.02	1412.52	1910.13
PA0889_aotQ_at	PA0889 /GENE=aotQ /DEF=arginine/ornithine transport protein AotQ /FUNCTION=Membrane proteins; Transport of small molecules	246.911	211.31	233.583	255.439	300.009
PA0890_aotM_at	PA0890 /GENE=aotM /DEF=arginine/ornithine transport protein AotM /FUNCTION=Membrane proteins; Transport of small molecules	490.006	510.681	536.69	535.849	545.704
PA0891_at	PA0891 /DEF=hypothetical protein /FUNCTION=Hypothetical, unclassified, unknown	577.89	556.045	630.841	636.155	509.235
PA0892_aotP_at	PA0892 /GENE=aotP /DEF=arginine/ornithine transport protein AotP /FUNCTION=Transport of small molecules	924.747	834.234	952.162	1032.64	1110.14
PA0893_argR_at	PA0893 /GENE=argR /DEF=transcriptional regulator ArgR /FUNCTION=Amino acid biosynthesis and metabolism; Transcriptional regulators	342.918	261.678	388.664	386.297	337.371
PA0894_at	PA0894 /DEF=hypothetical protein /FUNCTION=Hypothetical, unclassified, unknown	46.6497	31.3547	26.5523	25.5299	25.5398
PA0895_aruC_at	PA0895 /GENE=aruC /DEF=N-succinylglutamate 5-semialdehyde dehydrogenase /FUNCTION=Amino acid biosynthesis and metabolism	769.043	901.947	722.043	773.152	1045.79
PA0896_aruF_at	PA0896 /GENE=aruF /DEF=arginine/ornithine succinyltransferase AI subunit /FUNCTION=Amino acid biosynthesis and metabolism	625.278	434.129	525.787	510.319	703.739
PA0897_aruG_at	PA0897 /GENE=aruG /DEF=arginine/ornithine succinyltransferase AII subunit /FUNCTION=Amino acid biosynthesis and metabolism	344.149	365.415	478.454	494.555	347.631
PA0898_aruD_at	PA0898 /GENE=aruD /DEF=succinylglutamate 5-semialdehyde dehydrogenase /FUNCTION=Amino acid biosynthesis and metabolism	240.141	322.553	315.292	268.413	333.244
PA0899_aruB_at	PA0899 /GENE=aruB /DEF=succinylarginine dihydrolase /FUNCTION=Amino acid biosynthesis and metabolism	492.714	531.862	633.15	719.86	572.917
PA0900_at	PA0900 /DEF=hypothetical protein /FUNCTION=Hypothetical, unclassified, unknown	2717.01	2659.48	2906	2705.19	2426.5
PA0901_aruE_at	PA0901 /GENE=aruE /DEF=succinylglutamate desuccinylase /FUNCTION=Amino acid biosynthesis and metabolism	296.269	348.237	384.816	345.281	325.326
PA0902_at	PA0902 /DEF=hypothetical protein /FUNCTION=Hypothetical, unclassified, unknown	286.791	221.484	249.361	234.931	291.644
PA0903_alaS_at	PA0903 /GENE=alaS /DEF=alanyl-tRNA synthetase /FUNCTION=Transcription, RNA processing and degradation	948.749	818.724	901.11	797.147	1227.14
PA0904_lysC_at	PA0904 /GENE=lysC /DEF=aspartate kinase alpha and beta chain /FUNCTION=Amino acid biosynthesis and metabolism	1672.5	1651.12	1511.81	1737.57	2009.5
PA0905_csrA_at	PA0905 /GENE=csrA /DEF=carbon storage regulator /FUNCTION=Transcriptional regulators	2139.24	2753.04	1927.93	2372.05	2248.62
PA0906_at	PA0906 /DEF=probable transcriptional regulator /FUNCTION=Transcriptional regulators	223.155	140.929	191.253	179.686	148.332
PA0907_at	PA0907 /DEF=hypothetical protein /FUNCTION=Hypothetical, unclassified, unknown	110.531	51.2015	65.2904	41.7128	61.8978
PA0908_at	PA0908 /DEF=hypothetical protein /FUNCTION=Hypothetical, unclassified, unknown	42.7109	16.5112	30.4004	31.9473	25.0937
PA0909_i_at	PA0909 /DEF=hypothetical protein /FUNCTION=Hypothetical, unclassified, unknown; Membrane proteins; Related to phage, transposon, or plasmid	65.1126	53.7032	32.1963	44.9215	50.522
PA0910_at	PA0910 /DEF=hypothetical protein /FUNCTION=Hypothetical, unclassified, unknown	83.0832	87.7264	72.2171	55.6636	70.5969
PA0911_at	PA0911 /DEF=hypothetical protein /FUNCTION=Hypothetical, unclassified, unknown	134.779	107.406	98.2563	71.986	120.338
PA0912_at	PA0912 /DEF=hypothetical protein /FUNCTION=Hypothetical, unclassified, unknown	105.485	65.7114	76.5783	66.2661	75.1695
PA0913_mgtE_at	PA0913 /GENE=mgtE /DEF=probable Mg transporter MgtE /FUNCTION=Transport of small molecules	712.177	822.226	874.815	816.399	613.736
PA0914_at	PA0914 /DEF=hypothetical protein /FUNCTION=Hypothetical, unclassified, unknown	111.393	61.7086	73.4998	56.7796	84.984
PA0915_at	PA0915 /DEF=conserved hypothetical protein /FUNCTION=Hypothetical, unclassified, unknown	470.436	446.137	572.093	511.714	406.183
PA0916_at	PA0916 /DEF=conserved hypothetical protein /FUNCTION=Hypothetical, unclassified, unknown	635.002	729.997	667.399	606.161	588.865
PA0917_kup_at	PA0917 /GENE=kup /DEF=potassium uptake protein Kup /FUNCTION=Transport of small molecules	266.851	193.465	276.041	264.925	199.077
PA0918_at	PA0918 /DEF=cytochrome b561 /FUNCTION=Energy metabolism	209.37	294.033	264.625	179.825	257.294
PA0919_at	PA0919 /DEF=hypothetical protein /FUNCTION=Hypothetical, unclassified, unknown	218.847	195.633	220.371	208.703	232.2
PA0920_at	PA0920 /DEF=hypothetical protein /FUNCTION=Hypothetical, unclassified, unknown; Membrane proteins	201.985	131.756	168.164	147.46	134.279
PA0921_at	PA0921 /DEF=hypothetical protein /FUNCTION=Hypothetical, unclassified, unknown; Membrane proteins	735.563	755.681	761.807	851.973	720.802
PA0922_at	PA0922 /DEF=hypothetical protein /FUNCTION=Hypothetical, unclassified, unknown	334.672	345.402	292.075	339.841	333.467
PA0923_dinP_at	PA0923 /GENE=dinP /DEF=DNA damage inducible protein P /FUNCTION=DNA replication, recombination, modification and repair; Adaptation, protection	180.198	152.771	153.798	150.529	146.213
PA0924_at	PA0924 /DEF=hypothetical protein /FUNCTION=Membrane proteins; Hypothetical, unclassified, unknown	139.087	71.5487	106.337	63.197	85.0955
PA0925_at	PA0925 /DEF=hypothetical protein /FUNCTION=Hypothetical, unclassified, unknown	440.649	452.641	502.826	517.713	417.894
PA0926_at	PA0926 /DEF=hypothetical protein /FUNCTION=Hypothetical, unclassified, unknown	578.752	477.992	617.244	509.203	613.29
PA0927_ldhA_at	PA0927 /GENE=ldhA /DEF=D-lactate dehydrogenase (fermentative) /FUNCTION=Carbon compound catabolism; Central intermediary metabolism; Energy metabolism	304.885	188.795	304.133	322.681	248.706
PA0928_at	PA0928 /DEF=sensor/response regulator hybrid /FUNCTION=Two-component regulatory systems	123.209	98.0667	130.196	109.374	110.747
PA0929_at	PA0929 /DEF=two-component response regulator /FUNCTION=Transport of small molecules; Two-component regulatory systems	82.0985	14.3431	40.9187	26.0879	25.3167
PA0930_at	PA0930 /DEF=two-component sensor /FUNCTION=Transport of small molecules; Two-component regulatory systems	91.5762	51.7018	60.1595	59.1513	32.4545
PA0931_at	PA0931 /DEF=siderophore receptor protein /FUNCTION=Transport of small molecules	63.2663	5.50374	35.5313	14.5088	8.14151
PA0932_cysM_at	PA0932 /GENE=cysM /DEF=cysteine synthase B /FUNCTION=Amino acid biosynthesis and metabolism	1117.38	1072.9	1090.31	1105.6	1111.37
PA0933_ygcA_at	PA0933 /GENE=ygcA /DEF=probable RNA methyltransferase /FUNCTION=Translation, post-translational modification, degradation	408.523	403.274	435.483	381.414	407.856
PA0934_relA_at	PA0934 /GENE=relA /DEF=GTP pyrophosphokinase /FUNCTION=Adaptation, protection	764.981	457.144	606.854	539.895	696.935
PA0935_at	PA0935 /DEF=conserved hypothetical protein /FUNCTION=Hypothetical, unclassified, unknown	277.436	214.146	223.065	288.362	284.061
PA0936_at	PA0936 /DEF=hypothetical protein /FUNCTION=Hypothetical, unclassified, unknown	247.157	271.184	243.204	268.413	244.803
PA0937_at	PA0937 /DEF=conserved hypothetical protein /FUNCTION=Hypothetical, unclassified, unknown	2156.47	2542.73	2452.94	2993.42	2384.79
PA0938_at	PA0938 /DEF=hypothetical protein /FUNCTION=Hypothetical, unclassified, unknown	603.246	509.68	385.842	317.101	589.646
PA0939_at	PA0939 /DEF=hypothetical protein /FUNCTION=Hypothetical, unclassified, unknown	15.8781	8.17223	12.8272	5.99883	7.58387
PA0940_at	PA0940 /DEF=hypothetical protein /FUNCTION=Hypothetical, unclassified, unknown	81.4831	37.6923	56.3114	58.8722	37.1387
PA0941_at	PA0941 /DEF=hypothetical protein /FUNCTION=Hypothetical, unclassified, unknown	81.4831	73.0497	61.9553	80.2169	67.2511
PA0942_at	PA0942 /DEF=probable transcriptional regulator /FUNCTION=Transcriptional regulators	151.273	104.905	125.835	97.7949	99.8171
PA0943_at	PA0943 /DEF=hypothetical protein /FUNCTION=Hypothetical, unclassified, unknown	2192.41	2279.72	2125.47	2160.83	2467.21
PA0944_purN_at	PA0944 /GENE=purN /DEF=phosphoribosylaminoimidazole synthetase /FUNCTION=Nucleotide biosynthesis and metabolism	842.648	1052.88	905.856	827.56	937.946
PA0945_purM_at	PA0945 /GENE=purM /DEF=phosphoribosylaminoimidazole synthetase /FUNCTION=Nucleotide biosynthesis and metabolism	1046.6	1032.04	1122.89	1161.26	1371.23
PA0946_at	PA0946 /DEF=hypothetical protein /FUNCTION=Hypothetical, unclassified, unknown	281.252	176.287	201.002	203.263	265.993
PA0947_at	PA0947 /DEF=conserved hypothetical protein /FUNCTION=Hypothetical, unclassified, unknown	381.937	409.779	453.698	440.844	402.614
PA0948_at	PA0948 /DEF=hypothetical protein /FUNCTION=Hypothetical, unclassified, unknown	257.373	167.948	211.649	150.808	198.073
PA0949_wrbA_at	PA0949 /GENE=wrbA /DEF=Trp repressor binding protein WrbA /FUNCTION=Transcription, RNA processing and degradation	623.432	763.519	719.605	682.89	721.583
PA0950_at	PA0950 /DEF=probable arsenate reductase /FUNCTION=Adaptation, protection; Transport of small molecules	869.604	932.968	865.707	721.394	1060.4
PA0951_at	PA0951 /DEF=probable ribonuclease /FUNCTION=Transcription, RNA processing and degradation	64.8665	81.7223	76.3218	48.8277	54.3139
PA0952_at	PA0952 /DEF=hypothetical protein /FUNCTION=Hypothetical, unclassified, unknown	154.227	170.116	158.031	193.637	151.343
PA0953_at	PA0953 /DEF=probable thioredoxin /FUNCTION=Putative enzymes	320.27	351.072	307.981	204.379	272.796
PA0954_at	PA0954 /DEF=probable acylphosphatase /FUNCTION=Putative enzymes	103.885	73.7168	59.3899	72.544	112.977
PA0955_at	PA0955 /DEF=hypothetical protein /FUNCTION=Hypothetical, unclassified, unknown	477.452	504.176	498.208	533.059	473.323
PA0956_proS_at	PA0956 /GENE=proS /DEF=prolyl-tRNA synthetase /FUNCTION=Amino acid biosynthesis and metabolism; Translation, post-translational modification, degradation	1812.45	1976.84	2023.36	1900.23	1741.61
PA0957_at	PA0957 /DEF=hypothetical protein /FUNCTION=Hypothetical, unclassified, unknown	29.6638	11.341	24.7565	11.3001	21.4133
PA0958_oprD_at	PA0958 /GENE=oprD /DEF=outer membrane porin protein OprD precursor /FUNCTION=Transport of small molecules	4352.58	4045.09	1294.65	1496.64	4158.86
PA0959_at	PA0959 /DEF=hypothetical protein /FUNCTION=Hypothetical, unclassified, unknown	584.414	535.865	476.274	397.457	434.511
PA0960_at	PA0960 /DEF=hypothetical protein /FUNCTION=Hypothetical, unclassified, unknown	801.784	640.269	739.231	770.919	811.92
PA0961_at	PA0961 /DEF=probable cold-shock protein /FUNCTION=Transcriptional regulators	888.313	1074.9	1079.79	1041.84	807.794
PA0962_at	PA0962 /DEF=probable dna-binding stress protein /FUNCTION=Adaptation, protection	738.887	487.332	445.36	615.229	776.343
PA0963_aspS_at	PA0963 /GENE=aspS /DEF=aspartyl-tRNA synthetase /FUNCTION=Transcription, RNA processing and degradation	2351.93	2416.98	2481.68	2224.31	2718.93
PA0964_at	PA0964 /DEF=conserved hypothetical protein /FUNCTION=Hypothetical, unclassified, unknown	1860.94	1839.25	1797.73	1838.29	2192.07
PA0965_ruvC_at	PA0965 /GENE=ruvC /DEF=Holliday junction resolvase RuvC /FUNCTION=DNA replication, recombination, modification and repair	1423	1394.28	1343.52	1383.22	1948.61
PA0966_ruvA_at	PA0966 /GENE=ruvA /DEF=Holliday junction DNA helicase RuvA /FUNCTION=DNA replication, recombination, modification and repair	655.065	639.602	888.924	832.163	767.867
PA0967_ruvB_at	PA0967 /GENE=ruvB /DEF=Holliday junction DNA helicase RuvB /FUNCTION=DNA replication, recombination, modification and repair	534.071	483.496	591.718	527.758	494.959
PA0968_at	PA0968 /DEF=conserved hypothetical protein /FUNCTION=Hypothetical, unclassified, unknown	1268.65	1314.39	1104.04	1077.84	1512.31
PA0969_tolQ_at	PA0969 /GENE=tolQ /DEF=TolQ protein /FUNCTION=Membrane proteins; Transport of small molecules	1502.88	1417.13	1473.97	1499.71	1741.17
PA0970_tolR_at	PA0970 /GENE=tolR /DEF=TolR protein /FUNCTION=Transport of small molecules	1471.99	1777.54	1271.3	1267.01	1730.46
PA0971_tolA_at	PA0971 /GENE=tolA /DEF=TolA protein /FUNCTION=Transport of small molecules; Membrane proteins	1530.09	1759.86	1756.3	1709.11	1859.28
PA0972_tolB_at	PA0972 /GENE=tolB /DEF=TolB protein /FUNCTION=Transport of small molecules	2146.99	2316.24	2206.92	2350.01	2440.67
PA0973_oprL_at	PA0973 /GENE=oprL /DEF=outer membrane protein OprL precursor /FUNCTION=Membrane proteins; Transport of small molecules	2725.13	3158.32	3029.78	2689.71	3355.19
PA0974_at	PA0974 /DEF=conserved hypothetical protein /FUNCTION=Hypothetical, unclassified, unknown	1266.19	1690.15	1784.9	1586.06	1279.11
PA0975_at	PA0975 /DEF=probable radical activating enzyme /FUNCTION=Putative enzymes	659.742	723.325	809.781	714.14	652.436
PA0976_at	PA0976 /DEF=conserved hypothetical protein /FUNCTION=Hypothetical, unclassified, unknown	483.852	605.912	527.198	386.576	467.858
PA0977_at	PA0977 /DEF=hypothetical protein /FUNCTION=Hypothetical, unclassified, unknown	16.8628	2.83526	17.1884	1.8136	6.69165
PA0978_s_at	PA0978 /DEF=conserved hypothetical protein /FUNCTION=Related to phage, transposon, or plasmid	97.3612	57.8727	66.5731	50.5018	101.602
PA0979_s_at	PA0979 /DEF=conserved hypothetical protein /FUNCTION=Related to phage, transposon, or plasmid	91.5762	51.0347	101.848	63.755	123.461
PA0980_at	PA0980 /DEF=hypothetical protein /FUNCTION=Hypothetical, unclassified, unknown	71.8824	46.1981	57.8506	42.5498	77.2886
PA0981_at	PA0981 /DEF=hypothetical protein /FUNCTION=Hypothetical, unclassified, unknown	31.387	40.5276	23.0889	17.0199	46.6185
PA0982_at	PA0982 /DEF=hypothetical protein /FUNCTION=Hypothetical, unclassified, unknown	103.639	57.7059	80.0417	71.0094	70.2623
PA0983_at	PA0983 /DEF=conserved hypothetical protein /FUNCTION=Hypothetical, unclassified, unknown	161.366	119.081	112.879	130.161	116.212
PA0984_at	PA0984 /DEF=colicin immunity protein /FUNCTION=Membrane proteins; Secreted Factors (toxins, enzymes, alginate)	17.2321	22.3485	20.7801	16.8804	8.47609
PA0985_at	PA0985 /DEF=probable colicin-like toxin /FUNCTION=Membrane proteins; Secreted Factors (toxins, enzymes, alginate)	128.256	43.1961	59.5182	46.5956	101.49
PA0986_i_at	PA0986 /DEF=conserved hypothetical protein /FUNCTION=Related to phage, transposon, or plasmid	24.8634	1.83458	16.1623	1.11606	8.58762
PA0987_at	PA0987 /DEF=conserved hypothetical protein /FUNCTION=Related to phage, transposon, or plasmid	42.4648	19.0129	31.0418	25.3904	10.0375
PA0988_at	PA0988 /DEF=hypothetical protein /FUNCTION=Hypothetical, unclassified, unknown	71.6362	70.7148	72.6019	68.0797	74.1658
PA0989_at	PA0989 /DEF=hypothetical protein /FUNCTION=Hypothetical, unclassified, unknown	88.8683	36.1913	79.7851	32.0868	42.6035
PA0990_at	PA0990 /DEF=conserved hypothetical protein /FUNCTION=Hypothetical, unclassified, unknown	45.2957	15.0102	37.9685	20.2286	9.92595
PA0991_at	PA0991 /DEF=hypothetical protein /FUNCTION=Hypothetical, unclassified, unknown	36.5566	28.1858	32.9659	20.5076	19.6288
PA0992_at	PA0992 /DEF=probable fimbrial subunit protein /FUNCTION=Motility & Attachment	96.8689	65.8782	92.4841	66.6847	57.9943
PA0993_at	PA0993 /DEF=probable pili assembly chaperone /FUNCTION=Motility & Attachment	29.4176	15.177	21.678	12.6952	4.01499
PA0994_at	PA0994 /DEF=probable fimbrial biogenesis usher protein /FUNCTION=Motility & Attachment	75.8211	51.0347	60.4161	43.5264	23.3092
PA0995_ogt_at	PA0995 /GENE=ogt /DEF=methylated-DNA--protein-cysteine methyltransferase /FUNCTION=DNA replication, recombination, modification and repair	110.655	75.7182	81.9658	56.0821	45.5032
PA0996_at	PA0996 /DEF=probable coenzyme A ligase /FUNCTION=Putative enzymes	1154.18	281.025	93.1254	145.786	764.633
PA0997_at	PA0997 /DEF=hypothetical protein /FUNCTION=Hypothetical, unclassified, unknown	2675.53	511.515	104.029	244.696	2003.59
PA0998_at	PA0998 /DEF=hypothetical protein /FUNCTION=Putative enzymes	1664.37	457.978	95.6909	162.666	1354.17
PA0999_fabH1_at	PA0999 /GENE=fabH1 /DEF=3-oxoacyl-[acyl-carrier-protein] synthase III /FUNCTION=Fatty acid and phospholipid metabolism	2625.68	750.177	170.602	289.339	1977.16
PA1000_at	PA1000 /DEF=hypothetical protein /FUNCTION=Hypothetical, unclassified, unknown	1462.51	402.607	115.83	204.379	1126.09
PA1001_phnA_at	PA1001 /GENE=phnA /DEF=anthranilate synthase component I /FUNCTION=Adaptation, protection	789.844	199.135	67.7276	90.2615	682.994
PA1002_phnB_at	PA1002 /GENE=phnB /DEF=anthranilate synthase component II /FUNCTION=Adaptation, protection; Amino acid biosynthesis and metabolism	321.009	103.737	42.7146	41.1548	216.586
PA1003_at	PA1003 /DEF=probable transcriptional regulator /FUNCTION=Transcriptional regulators	207.523	83.5568	24.6282	52.8734	120.784
PA1004_nadA_at	PA1004 /GENE=nadA /DEF=quinolinate synthetase A /FUNCTION=Amino acid biosynthesis and metabolism; Biosynthesis of cofactors, prosthetic groups and carriers	1318.5	1145.11	1666.51	1405.82	1409.71
PA1005_at	PA1005 /DEF=conserved hypothetical protein /FUNCTION=Hypothetical, unclassified, unknown	344.272	361.579	260.649	290.176	314.842
PA1006_at	PA1006 /DEF=conserved hypothetical protein /FUNCTION=Hypothetical, unclassified, unknown	245.557	215.98	276.683	263.39	262.87
PA1007_at	PA1007 /DEF=conserved hypothetical protein /FUNCTION=Hypothetical, unclassified, unknown; Membrane proteins	90.5915	102.737	87.4815	85.2392	78.9615
PA1008_bcp_at	PA1008 /GENE=bcp /DEF=bacterioferritin comigratory protein /FUNCTION=Adaptation, protection	2093.33	1934.15	1915.36	2002.77	2226.2
PA1009_at	PA1009 /DEF=hypothetical protein /FUNCTION=Hypothetical, unclassified, unknown	2387.75	2371.28	2718.6	2410.83	2245.49
PA1010_dapA_at	PA1010 /GENE=dapA /DEF=dihydrodipicolinate synthase /FUNCTION=Amino acid biosynthesis and metabolism	1758.29	1758.86	2181.65	1666.7	2266.57
PA1011_at	PA1011 /DEF=hypothetical protein /FUNCTION=Hypothetical, unclassified, unknown	1171.17	1365.1	1556.32	1557.46	1403.8
PA1012_at	PA1012 /DEF=conserved hypothetical protein /FUNCTION=Hypothetical, unclassified, unknown	511.916	502.342	444.847	422.011	538.009
PA1013_purC_at	PA1013 /GENE=purC /DEF=phosphoribosylaminoimidazole-succinocarboxamide synthase /FUNCTION=Nucleotide biosynthesis and metabolism	1214.12	1245.18	1168.56	1003.76	1476.96
PA1014_at	PA1014 /DEF=probable glycosyl transferase /FUNCTION=Putative enzymes	329.625	276.521	363.01	307.335	330.344
PA1015_at	PA1015 /DEF=probable transcriptional regulator /FUNCTION=Transcriptional regulators	198.415	157.774	128.528	128.487	147.885
PA1016_at	PA1016 /DEF=hypothetical protein /FUNCTION=Hypothetical, unclassified, unknown	134.779	95.3982	126.348	100.027	105.951
PA1017_pauA_at	PA1017 /GENE=pauA /DEF=pimeloyl-CoA synthetase /FUNCTION=Biosynthesis of cofactors, prosthetic groups and carriers	82.714	42.6957	51.6936	51.6178	40.0384
PA1018_at	PA1018 /DEF=hypothetical protein /FUNCTION=Hypothetical, unclassified, unknown	83.4525	65.7114	71.0626	91.517	65.0205
PA1019_mucK_at	PA1019 /GENE=mucK /DEF=cis,cis-muconate transporter MucK /FUNCTION=Membrane proteins; Transport of small molecules	36.9259	7.00477	25.2696	26.2274	17.5098
PA1020_at	PA1020 /DEF=probable acyl-CoA dehydrogenase /FUNCTION=Carbon compound catabolism; Fatty acid and phospholipid metabolism	93.2994	54.7039	92.4841	62.3599	70.0393
PA1021_at	PA1021 /DEF=probable enoyl-CoA hydratase/isomerase /FUNCTION=Putative enzymes	61.297	34.857	63.6229	37.2485	33.3467
PA1022_at	PA1022 /DEF=probable acyl-CoA dehydrogenase /FUNCTION=Putative enzymes	236.695	138.928	217.806	180.662	204.541
PA1023_at	PA1023 /DEF=probable short-chain dehydrogenase /FUNCTION=Putative enzymes	68.8052	83.7236	74.7825	81.1935	73.0505
PA1024_at	PA1024 /DEF=hypothetical protein /FUNCTION=Hypothetical, unclassified, unknown	86.5296	67.546	61.8271	43.6659	65.2436
PA1025_at	PA1025 /DEF=probable porin /FUNCTION=Membrane proteins; Transport of small molecules	46.5266	18.6794	36.5575	24.2743	17.8444
PA1026_at	PA1026 /DEF=hypothetical protein /FUNCTION=Hypothetical, unclassified, unknown	219.463	171.283	224.091	220.422	204.43
PA1027_at	PA1027 /DEF=probable aldehyde dehydrogenase /FUNCTION=Putative enzymes	103.269	50.7012	67.0862	46.7351	50.8565
PA1028_at	PA1028 /DEF=probable oxidoreductase /FUNCTION=Putative enzymes	50.3423	24.5167	46.9475	32.5053	15.6139
PA1029_at	PA1029 /DEF=hypothetical protein /FUNCTION=Hypothetical, unclassified, unknown	238.541	198.635	153.413	212.47	225.063
PA1030_at	PA1030 /DEF=hypothetical protein /FUNCTION=Hypothetical, unclassified, unknown	130.964	116.579	89.5338	109.374	121.9
PA1031_at	PA1031 /DEF=conserved hypothetical protein /FUNCTION=Hypothetical, unclassified, unknown	224.509	185.96	216.138	198.798	244.245
PA1032_at	PA1032 /DEF=probable penicillin amidase /FUNCTION=Adaptation, protection; Putative enzymes	161.366	125.252	126.604	118.721	172.756
PA1033_at	PA1033 /DEF=probable glutathione S-transferase /FUNCTION=Putative enzymes	236.695	186.293	256.929	199.914	271.012
PA1034_at	PA1034 /DEF=hypothetical protein /FUNCTION=Hypothetical, unclassified, unknown	148.442	172.451	175.604	133.23	167.626
PA1035_at	PA1035 /DEF=hypothetical protein /FUNCTION=Hypothetical, unclassified, unknown	246.788	282.025	234.481	138.95	257.182
PA1036_at	PA1036 /DEF=hypothetical protein /FUNCTION=Hypothetical, unclassified, unknown	139.949	139.095	165.471	118.861	155.804
PA1037_at	PA1037 /DEF=conserved hypothetical protein /FUNCTION=Hypothetical, unclassified, unknown	199.03	180.623	181.248	170.199	178.332
PA1038_at	PA1038 /DEF=hypothetical protein /FUNCTION=Hypothetical, unclassified, unknown	94.7764	63.0429	82.7354	50.6413	56.5444
PA1039_at	PA1039 /DEF=conserved hypothetical protein /FUNCTION=Hypothetical, unclassified, unknown	226.971	168.448	213.444	171.315	199.969
PA1040_at	PA1040 /DEF=hypothetical protein /FUNCTION=Hypothetical, unclassified, unknown	284.452	160.442	206.005	203.123	251.271
PA1041_at	PA1041 /DEF=probable outer membrane protein /FUNCTION=Membrane proteins	87.5143	40.194	36.9423	22.3212	59.5557
PA1042_at	PA1042 /DEF=conserved hypothetical protein /FUNCTION=Hypothetical, unclassified, unknown; Membrane proteins	149.057	118.581	113.136	96.1208	145.209
PA1043_at	PA1043 /DEF=hypothetical protein /FUNCTION=Hypothetical, unclassified, unknown	348.457	234.159	173.424	165.038	336.255
PA1044_at	PA1044 /DEF=hypothetical protein /FUNCTION=Hypothetical, unclassified, unknown; Membrane proteins	65.7281	60.8747	75.5522	89.9825	60.0018
PA1045_at	PA1045 /DEF=hypothetical protein /FUNCTION=Putative enzymes	357.935	365.582	309.905	333.144	343.616
PA1046_at	PA1046 /DEF=hypothetical protein /FUNCTION=Putative enzymes	95.2688	77.7195	100.95	113.559	89.8912
PA1047_at	PA1047 /DEF=probable esterase /FUNCTION=Putative enzymes	418.986	295.701	339.792	363.138	387.335
PA1048_at	PA1048 /DEF=probable outer membrane protein /FUNCTION=Membrane proteins; Transport of small molecules	769.166	1062.06	1084.8	1115.78	920.102
PA1049_pdxH_at	PA1049 /GENE=pdxH /DEF=pyridoxine 5 -phosphate oxidase /FUNCTION=Biosynthesis of cofactors, prosthetic groups and carriers	215.155	154.939	191.51	165.038	185.359
PA1050_at	PA1050 /DEF=conserved hypothetical protein /FUNCTION=Hypothetical, unclassified, unknown	49.3576	39.5269	37.0706	35.993	46.1724
PA1051_at	PA1051 /DEF=probable transporter /FUNCTION=Membrane proteins; Transport of small molecules	58.0967	41.8618	36.9423	49.8042	24.313
PA1052_at	PA1052 /DEF=conserved hypothetical protein /FUNCTION=Hypothetical, unclassified, unknown	29.0484	11.8414	26.0392	2.92966	21.7479
PA1053_at	PA1053 /DEF=conserved hypothetical protein /FUNCTION=Hypothetical, unclassified, unknown; Membrane proteins	4069.23	4127.98	4231.82	4248.29	4409.91
PA1054_at	PA1054 /DEF=probable NADH dehydrogenase /FUNCTION=Membrane proteins; Putative enzymes	165.797	164.779	159.185	104.073	151.454
PA1055_at	PA1055 /DEF=conserved hypothetical protein /FUNCTION=Hypothetical, unclassified, unknown; Membrane proteins	217.37	165.279	183.301	185.127	198.854
PA1056_at	PA1056 /DEF=probable NADH dehydrogenase /FUNCTION=Membrane proteins; Putative enzymes	148.688	97.7332	150.206	117.744	154.577
PA1057_at	PA1057 /DEF=conserved hypothetical protein /FUNCTION=Hypothetical, unclassified, unknown; Membrane proteins	274.482	258.009	271.295	220.562	248.149
PA1058_at	PA1058 /DEF=conserved hypothetical protein /FUNCTION=Hypothetical, unclassified, unknown; Membrane proteins	340.949	256.508	306.185	342.631	325.549
PA1059_at	PA1059 /DEF=conserved hypothetical protein /FUNCTION=Hypothetical, unclassified, unknown; Membrane proteins	181.552	157.607	164.829	117.047	165.841
PA1060_at	PA1060 /DEF=hypothetical protein /FUNCTION=Hypothetical, unclassified, unknown; Membrane proteins	97.9767	99.9013	102.361	93.8887	82.1958
PA1061_at	PA1061 /DEF=conserved hypothetical protein /FUNCTION=Hypothetical, unclassified, unknown; Putative enzymes	193.984	83.2233	95.306	119.558	100.263
PA1062_at	PA1062 /DEF=hypothetical protein /FUNCTION=Hypothetical, unclassified, unknown; Putative enzymes	149.304	106.906	139.303	82.7281	106.955
PA1063_at	PA1063 /DEF=hypothetical protein /FUNCTION=Hypothetical, unclassified, unknown	82.837	48.8666	57.7224	53.9895	40.0384
PA1064_at	PA1064 /DEF=hypothetical protein /FUNCTION=Hypothetical, unclassified, unknown	497.022	441.133	475.761	398.573	592.657
PA1065_at	PA1065 /DEF=conserved hypothetical protein /FUNCTION=Hypothetical, unclassified, unknown	62.8971	16.678	37.9685	36.272	47.0646
PA1066_at	PA1066 /DEF=probable short-chain dehydrogenase /FUNCTION=Putative enzymes	34.7103	3.16882	12.5706	7.67292	10.3721
PA1067_at	PA1067 /DEF=probable transcriptional regulator /FUNCTION=Transcriptional regulators	48.6191	48.0327	47.8454	41.0153	22.3055
PA1068_at	PA1068 /DEF=probable heat shock protein (hsp90 family) /FUNCTION=Chaperones & heat shock proteins	310.3	216.481	212.033	226.421	365.253
PA1069_at	PA1069 /DEF=hypothetical protein /FUNCTION=Hypothetical, unclassified, unknown	216.263	83.2233	95.306	73.102	297.89
PA1070_braG_at	PA1070 /GENE=braG /DEF=branched-chain amino acid transport protein BraG /FUNCTION=Transport of small molecules	202.354	212.144	251.541	158.62	196.958
PA1071_braF_at	PA1071 /GENE=braF /DEF=branched-chain amino acid transport protein BraF /FUNCTION=Transport of small molecules	679.436	601.076	755.137	634.202	821.512
PA1072_braE_at	PA1072 /GENE=braE /DEF=branched-chain amino acid transport protein BraE /FUNCTION=Membrane proteins; Transport of small molecules	231.895	196.801	199.206	133.648	232.312
PA1073_braD_at	PA1073 /GENE=braD /DEF=branched-chain amino acid transport protein BraD /FUNCTION=Membrane proteins	568.412	414.615	384.816	305.103	681.545
PA1074_braC_at	PA1074 /GENE=braC /DEF=branched-chain amino acid transport protein BraC /FUNCTION=Transport of small molecules	1520.36	1174.8	1192.8	1311.79	1678.04
PA1075_at	PA1075 /DEF=hypothetical protein /FUNCTION=Hypothetical, unclassified, unknown	240.757	249.003	227.298	238.977	232.981
PA1076_at	PA1076 /DEF=hypothetical protein /FUNCTION=Hypothetical, unclassified, unknown	154.473	112.076	150.335	117.884	130.71
PA1077_flgB_at	PA1077 /GENE=flgB /DEF=flagellar basal-body rod protein FlgB /FUNCTION=Motility & Attachment; Cell wall / LPS / capsule	884.621	820.558	883.28	1146.89	970.066
PA1078_flgC_at	PA1078 /GENE=flgC /DEF=flagellar basal-body rod protein FlgC /FUNCTION=Motility & Attachment; Cell wall / LPS / capsule	1191.23	1182.64	1118.92	1330.07	1099.33
PA1079_flgD_at	PA1079 /GENE=flgD /DEF=flagellar basal-body rod modification protein FlgD /FUNCTION=Motility & Attachment; Cell wall / LPS / capsule	898.899	934.636	1001.16	1091.79	1055.61
PA1080_flgE_at	PA1080 /GENE=flgE /DEF=flagellar hook protein FlgE /FUNCTION=Motility & Attachment; Cell wall / LPS / capsule	1853.31	2067.57	2241.04	2409.72	2604.84
PA1081_flgF_at	PA1081 /GENE=flgF /DEF=flagellar basal-body rod protein FlgF /FUNCTION=Motility & Attachment; Cell wall / LPS / capsule	566.197	589.735	627.763	665.731	625.892
PA1082_flgG_at	PA1082 /GENE=flgG /DEF=flagellar basal-body rod protein FlgG /FUNCTION=Motility & Attachment; Cell wall / LPS / capsule	958.842	970.827	1223.59	1084.95	926.013
PA1083_flgH_at	PA1083 /GENE=flgH /DEF=flagellar L-ring protein precursor FlgH /FUNCTION=Motility & Attachment; Cell wall / LPS / capsule	362.612	374.588	462.292	418.244	380.866
PA1084_flgI_at	PA1084 /GENE=flgI /DEF=flagellar P-ring protein precursor FlgI /FUNCTION=Motility & Attachment; Cell wall / LPS / capsule	397.199	289.197	344.667	489.672	388.673
PA1085_flgJ_at	PA1085 /GENE=flgJ /DEF=flagellar protein FlgJ /FUNCTION=Motility & Attachment; Cell wall / LPS / capsule	386.983	396.103	497.695	468.048	435.85
PA1086_flgK_at	PA1086 /GENE=flgK /DEF=flagellar hook-associated protein 1 FlgK /FUNCTION=Motility & Attachment; Cell wall / LPS / capsule	537.395	466.317	468.193	514.644	691.136
PA1087_flgL_at	PA1087 /GENE=flgL /DEF=flagellar hook-associated protein type 3 FlgL /FUNCTION=Motility & Attachment; Cell wall / LPS / capsule	758.457	691.637	714.475	747.622	918.318
PA1088_at	PA1088 /DEF=hypothetical protein /FUNCTION=Hypothetical, unclassified, unknown	405.077	287.529	331.711	294.361	428.823
PA1089_at	PA1089 /DEF=conserved hypothetical protein /FUNCTION=Hypothetical, unclassified, unknown	307.1	226.154	299.643	286.967	321.311
PA1090_at	PA1090 /DEF=hypothetical protein /FUNCTION=Hypothetical, unclassified, unknown	200.631	205.14	209.853	181.081	299.005
PA1091_at	PA1091 /DEF=hypothetical protein /FUNCTION=Hypothetical, unclassified, unknown	214.909	182.624	196.384	196.985	261.755
PA1092_fliC_at	PA1092 /GENE=fliC /DEF=flagellin type B /FUNCTION=Motility & Attachment	5354.25	4436.52	4592.01	5303.24	5540.02
PA1093_at	PA1093 /DEF=hypothetical protein /FUNCTION=Hypothetical, unclassified, unknown	2151.67	2194.16	1991.68	2312.34	2514.16
PA1094_fliD_at	PA1094 /GENE=fliD /DEF=flagellar capping protein FliD /FUNCTION=Motility & Attachment; Cell wall / LPS / capsule	1456.23	979.5	904.83	1356.15	1562.83
PA1095_at	PA1095 /DEF=hypothetical protein /FUNCTION=Hypothetical, unclassified, unknown	993.06	1006.68	756.804	964.277	1056.5
PA1096_at	PA1096 /DEF=hypothetical protein /FUNCTION=Hypothetical, unclassified, unknown	1099.65	1317.06	1076.71	1151.08	1258.7
PA1097_fleQ_at	PA1097 /GENE=fleQ /DEF=transcriptional regulator FleQ /FUNCTION=Motility & Attachment; Transcriptional regulators	613.954	570.221	650.339	672.427	654.666
PA1098_fleS_at	PA1098 /GENE=fleS /DEF=two-component sensor /FUNCTION=Two-component regulatory systems	250.111	230.824	199.206	285.851	233.873
PA1099_fleR_at	PA1099 /GENE=fleR /DEF=two-component response regulator /FUNCTION=Transcriptional regulators; Two-component regulatory systems; Motility & Attachment	301.069	235.994	296.693	331.889	299.563
PA1100_fliE_at	PA1100 /GENE=fliE /DEF=flagellar hook-basal body complex protein FliE /FUNCTION=Motility & Attachment; Cell wall / LPS / capsule	551.057	618.921	609.42	588.304	588.419
PA1101_fliF_at	PA1101 /GENE=fliF /DEF=flagellar M-ring protein /FUNCTION=Motility & Attachment; Cell wall / LPS / capsule	602.507	531.862	558.496	664.196	598.68
PA1102_fliG_at	PA1102 /GENE=fliG /DEF=flagellar motor switch protein FliG /FUNCTION=Motility & Attachment; Cell wall / LPS / capsule	1310.99	1326.4	1432.41	1647.03	1249.11
PA1103_at	PA1103 /DEF=probable flagellar assembly protein /FUNCTION=Motility & Attachment; Cell wall / LPS / capsule	517.947	556.212	606.085	667.544	578.716
PA1104_fliI_at	PA1104 /GENE=fliI /DEF=flagellum-specific ATP synthase FliI /FUNCTION=Motility & Attachment; Energy metabolism	168.259	164.112	175.219	174.106	194.169
PA1105_fliJ_at	PA1105 /GENE=fliJ /DEF=flagellar protein FliJ /FUNCTION=Motility & Attachment; Cell wall / LPS / capsule	102.285	88.727	93.6385	90.5405	96.2482
PA1106_at	PA1106 /DEF=hypothetical protein /FUNCTION=Hypothetical, unclassified, unknown	122.225	99.0674	160.083	201.17	120.673
PA1107_at	PA1107 /DEF=conserved hypothetical protein /FUNCTION=Hypothetical, unclassified, unknown; Membrane proteins	32.1255	1.16746	25.9109	16.4619	4.23805
PA1108_at	PA1108 /DEF=probable MFS transporter /FUNCTION=Membrane proteins; Transport of small molecules	53.2963	9.84003	21.5497	22.0422	15.2793
PA1109_at	PA1109 /DEF=probable transcriptional regulator /FUNCTION=Transcriptional regulators	8.61604	2.00136	1.92408	2.23212	2.56513
PA1110_at	PA1110 /DEF=hypothetical protein /FUNCTION=Hypothetical, unclassified, unknown	69.913	45.6978	58.3637	37.109	47.5107
PA1111_at	PA1111 /DEF=hypothetical protein /FUNCTION=Hypothetical, unclassified, unknown	70.8977	40.5276	60.2878	37.3881	31.1162
PA1112_at	PA1112 /DEF=conserved hypothetical protein /FUNCTION=Hypothetical, unclassified, unknown	80.1292	23.1824	124.424	67.1032	31.5623
PA1113_at	PA1113 /DEF=probable ATP-binding/permease fusion ABC transporter /FUNCTION=Membrane proteins; Transport of small molecules	62.774	17.6787	53.6177	25.1114	36.1349
PA1114_at	PA1114 /DEF=hypothetical protein /FUNCTION=Hypothetical, unclassified, unknown	156.935	107.74	115.188	152.9	107.178
PA1115_at	PA1115 /DEF=hypothetical protein /FUNCTION=Hypothetical, unclassified, unknown; Membrane proteins	188.937	162.444	198.565	193.358	138.852
PA1116_at	PA1116 /DEF=hypothetical protein /FUNCTION=Hypothetical, unclassified, unknown	503.423	531.695	681.637	724.463	402.726
PA1117_at	PA1117 /DEF=hypothetical protein /FUNCTION=Hypothetical, unclassified, unknown	220.447	208.142	237.303	207.727	177.217
PA1118_at	PA1118 /DEF=hypothetical protein /FUNCTION=Hypothetical, unclassified, unknown; Membrane proteins	40.9877	54.2035	52.848	45.4795	32.7891
PA1119_at	PA1119 /DEF=probable outer membrane lipoprotein /FUNCTION=Membrane proteins	516.101	356.409	380.07	375.834	522.841
PA1120_at	PA1120 /DEF=conserved hypothetical protein /FUNCTION=Hypothetical, unclassified, unknown; Membrane proteins	112.993	92.3962	89.6621	74.9156	104.278
PA1121_at	PA1121 /DEF=conserved hypothetical protein /FUNCTION=Hypothetical, unclassified, unknown	174.29	128.087	161.11	141.6	216.475
PA1122_at	PA1122 /DEF=probable peptide deformylase /FUNCTION=Translation, post-translational modification, degradation	296.146	226.988	292.845	287.804	234.654
PA1123_at	PA1123 /DEF=hypothetical protein /FUNCTION=Hypothetical, unclassified, unknown	87.2682	43.8632	101.72	64.7316	69.1471
PA1124_dgt_at	PA1124 /GENE=dgt /DEF=deoxyguanosinetriphosphate triphosphohydrolase /FUNCTION=Nucleotide biosynthesis and metabolism	101.177	100.402	111.212	87.7503	90.3373
PA1125_at	PA1125 /DEF=probable cobalamin biosynthetic protein /FUNCTION=Biosynthesis of cofactors, prosthetic groups and carriers	72.3747	36.0245	62.3402	71.8465	44.1649
PA1126_at	PA1126 /DEF=hypothetical protein /FUNCTION=Hypothetical, unclassified, unknown; Membrane proteins	349.934	186.961	210.494	163.922	309.377
PA1127_at	PA1127 /DEF=probable oxidoreductase /FUNCTION=Adaptation, protection; Putative enzymes	175.152	167.114	161.751	148.715	170.637
PA1128_at	PA1128 /DEF=probable transcriptional regulator /FUNCTION=Transcriptional regulators	129.856	91.5623	122.371	93.6096	98.0327
PA1129_at	PA1129 /DEF=probable fosfomycin resistance protein /FUNCTION=Antibiotic resistance and susceptibility; Related to phage, transposon, or plasmid	29.91	30.5208	28.2198	20.6471	28.8856
PA1130_at	PA1130 /DEF=hypothetical protein /FUNCTION=Hypothetical, unclassified, unknown	55.635	32.5221	55.0287	5.58031	26.7666
PA1131_at	PA1131 /DEF=probable MFS transporter /FUNCTION=Antibiotic resistance and susceptibility; Membrane proteins; Transport of small molecules	63.1432	17.3451	39.2512	34.7374	23.7554
PA1132_at	PA1132 /DEF=hypothetical protein /FUNCTION=Hypothetical, unclassified, unknown	323.717	239.663	270.269	185.127	284.841
PA1133_at	PA1133 /DEF=hypothetical protein /FUNCTION=Hypothetical, unclassified, unknown	38.4029	4.1695	19.4973	22.6002	15.5023
PA1134_at	PA1134 /DEF=hypothetical protein /FUNCTION=Hypothetical, unclassified, unknown	69.4206	16.1777	66.5731	45.7585	32.2315
PA1135_at	PA1135 /DEF=conserved hypothetical protein /FUNCTION=Hypothetical, unclassified, unknown	73.8518	54.2035	75.5522	59.4303	42.2689
PA1136_at	PA1136 /DEF=probable transcriptional regulator /FUNCTION=Transcriptional regulators	68.0667	20.1804	41.3036	38.9226	13.4948
PA1137_at	PA1137 /DEF=probable oxidoreductase /FUNCTION=Putative enzymes	72.9901	9.50647	31.1701	35.1559	34.9081
PA1138_at	PA1138 /DEF=probable transcriptional regulator /FUNCTION=Transcriptional regulators	79.0214	39.0266	61.9553	48.9672	52.7525
PA1139_at	PA1139 /DEF=hypothetical protein /FUNCTION=Hypothetical, unclassified, unknown	72.744	76.5521	75.1673	78.4033	55.7638
PA1140_at	PA1140 /DEF=conserved hypothetical protein /FUNCTION=Hypothetical, unclassified, unknown	88.7452	76.8856	121.089	125.836	93.237
PA1141_at	PA1141 /DEF=probable transcriptional regulator /FUNCTION=Transcriptional regulators	133.672	93.8972	75.5522	93.7492	101.267
PA1142_at	PA1142 /DEF=probable transcriptional regulator /FUNCTION=Transcriptional regulators	118.04	87.8931	98.7694	129.882	103.721
PA1143_at	PA1143 /DEF=hypothetical protein /FUNCTION=Hypothetical, unclassified, unknown	58.5891	32.3553	39.3795	21.3447	25.3167
PA1144_at	PA1144 /DEF=probable MFS transporter /FUNCTION=Membrane proteins; Transport of small molecules	29.2945	12.8421	23.9868	19.3916	1.44986
PA1145_at	PA1145 /DEF=probable transcriptional regulator /FUNCTION=Transcriptional regulators	71.7593	42.3622	58.7485	31.6682	49.0721
PA1146_at	PA1146 /DEF=probable iron-containing alcohol dehydrogenase /FUNCTION=Carbon compound catabolism	64.1279	38.1927	57.2093	32.6448	25.2052
PA1147_at	PA1147 /DEF=probable amino acid permease /FUNCTION=Membrane proteins; Transport of small molecules	70.4053	37.192	60.1595	59.5698	32.2315
PA1148_toxA_at	PA1148 /GENE=toxA /DEF=exotoxin A precursor /FUNCTION=Secreted Factors (toxins, enzymes, alginate)	92.0685	36.0245	79.9134	42.5498	41.3767
PA1149_at	PA1149 /DEF=hypothetical protein /FUNCTION=Hypothetical, unclassified, unknown	103.023	81.3887	80.4265	72.544	92.2333
PA1150_pys2_at	PA1150 /GENE=pys2 /DEF=pyocin S2 /FUNCTION=Adaptation, protection; Secreted Factors (toxins, enzymes, alginate)	224.755	113.744	129.298	138.113	173.76
PA1151_imm2_at	PA1151 /GENE=imm2 /DEF=pyocin S2 immunity protein /FUNCTION=Adaptation, protection	282.852	327.056	211.392	215.958	367.372
PA1152_at	PA1152 /DEF=hypothetical protein /FUNCTION=Hypothetical, unclassified, unknown	114.593	88.3935	79.1438	62.6389	118.888
PA1153_at	PA1153 /DEF=hypothetical protein /FUNCTION=Hypothetical, unclassified, unknown	104.993	56.7052	97.2301	65.2896	48.5145
PA1154_at	PA1154 /DEF=conserved hypothetical protein /FUNCTION=Hypothetical, unclassified, unknown	56.9889	57.0388	41.6884	36.4115	25.2052
PA1155_nrdB_at	PA1155 /GENE=nrdB /DEF=ribonucleoside reductase, small chain /FUNCTION=Nucleotide biosynthesis and metabolism	4269	5055.77	5757.74	5251.91	4673.34
PA1156_nrdA_at	PA1156 /GENE=nrdA /DEF=ribonucleoside reductase, large chain /FUNCTION=Nucleotide biosynthesis and metabolism	2922.07	3166.32	3753.62	4187.88	3146.19
PA1157_at	PA1157 /DEF=probable two-component response regulator /FUNCTION=Nucleotide biosynthesis and metabolism	292.576	204.139	313.497	349.885	270.677
PA1158_at	PA1158 /DEF=probable two-component sensor /FUNCTION=Two-component regulatory systems	117.301	98.5671	137.379	148.018	105.951
PA1159_at	PA1159 /DEF=probable cold-shock protein /FUNCTION=Adaptation, protection; Transcriptional regulators	1017.06	1532.71	1212.68	1414.61	1181.3
PA1160_at	PA1160 /DEF=hypothetical protein /FUNCTION=Hypothetical, unclassified, unknown	305.008	374.922	356.083	305.382	338.598
PA1161_rrmA_at	PA1161 /GENE=rrmA /DEF=rRNA methyltransferase /FUNCTION=Transcription, RNA processing and degradation	280.637	205.306	255.261	266.878	295.325
PA1162_dapE_at	PA1162 /GENE=dapE /DEF=succinyl-diaminopimelate desuccinylase /FUNCTION=Amino acid biosynthesis and metabolism	842.525	671.624	779.765	793.101	890.77
PA1163_at	PA1163 /DEF=probable glucosyl transferase /FUNCTION=Putative enzymes	61.1739	53.0361	55.7983	47.0141	43.3842
PA1164_at	PA1164 /DEF=conserved hypothetical protein /FUNCTION=Hypothetical, unclassified, unknown	244.572	280.357	307.853	263.111	216.252
PA1165_at	PA1165 /DEF=hypothetical protein /FUNCTION=Hypothetical, unclassified, unknown	166.536	125.419	130.581	112.025	126.026
PA1166_at	PA1166 /DEF=hypothetical protein /FUNCTION=Hypothetical, unclassified, unknown	46.1573	6.17086	38.225	7.11489	12.4911
PA1167_at	PA1167 /DEF=hypothetical protein /FUNCTION=Hypothetical, unclassified, unknown	152.381	66.2117	115.188	90.959	79.5191
PA1168_at	PA1168 /DEF=hypothetical protein /FUNCTION=Hypothetical, unclassified, unknown	64.1279	15.6773	26.424	20.0891	18.6251
PA1169_at	PA1169 /DEF=probable lipoxygenase /FUNCTION=Putative enzymes	30.7716	4.1695	5.00261	18.5545	5.6879
PA1170_at	PA1170 /DEF=conserved hypothetical protein /FUNCTION=Hypothetical, unclassified, unknown; Membrane proteins	118.532	109.241	161.366	112.583	150.339
PA1171_at	PA1171 /DEF=probable transglycolase /FUNCTION=Cell wall / LPS / capsule; Putative enzymes	147.704	63.3765	94.1516	75.8922	138.071
PA1172_napC_at	PA1172 /GENE=napC /DEF=cytochrome c-type protein NapC /FUNCTION=Energy metabolism	67.6974	35.5242	50.7957	55.6636	33.5698
PA1173_napB_at	PA1173 /GENE=napB /DEF=cytochrome c-type protein NapB precursor /FUNCTION=Energy metabolism	53.5425	27.8523	65.0339	34.4584	19.8519
PA1174_napA_at	PA1174 /GENE=napA /DEF=periplasmic nitrate reductase protein NapA /FUNCTION=Energy metabolism	76.4366	30.0204	47.5889	34.7374	46.507
PA1175_napD_at	PA1175 /GENE=napD /DEF=NapD protein of periplasmic nitrate reductase /FUNCTION=Energy metabolism	88.0067	36.8584	55.1569	39.6202	65.1321
PA1176_napF_at	PA1176 /GENE=napF /DEF=ferredoxin protein NapF /FUNCTION=Energy metabolism	46.8959	18.3458	19.6256	17.857	20.5211
PA1177_napE_at	PA1177 /GENE=napE /DEF=periplasmic nitrate reductase protein NapE /FUNCTION=Energy metabolism	26.4635	11.5078	23.7303	23.9953	10.4836
PA1178_oprH_at	Pseudomonas aeruginosa /REF=PA1178 /GENE=oprH /DEF=outer membrane protein H1 precursor /FUNCTION=Adaptation, protection; Membrane proteins /LEN=603 (_st, _at represent sense- and antisense-target detecting probe sets respectively)	9858.84	13330.4	12014.7	12839.7	10304.2
PA1179_phoP_at	PA1179 /GENE=phoP /DEF=two-component response regulator PhoP /FUNCTION=Transcriptional regulators; Two-component regulatory systems	1816.14	1962.17	2169.59	2340.52	1906.67
PA1180_phoQ_at	PA1180 /GENE=phoQ /DEF=two-component sensor PhoQ /FUNCTION=Two-component regulatory systems	1089.31	1119.09	1357.76	1136.71	1269.41
PA1181_at	PA1181 /DEF=conserved hypothetical protein /FUNCTION=Hypothetical, unclassified, unknown; Membrane proteins	225.125	180.123	200.746	221.259	140.302
PA1182_at	PA1182 /DEF=probable transcriptional regulator /FUNCTION=Transcriptional regulators	102.408	54.3703	107.877	88.1689	91.0064
PA1183_dctA_at	PA1183 /GENE=dctA /DEF=C4-dicarboxylate transport protein /FUNCTION=Transport of small molecules	67.4513	34.6903	66.7014	47.7116	28.328
PA1184_at	PA1184 /DEF=probable transcriptional regulator /FUNCTION=Transcriptional regulators	41.4801	22.8489	39.5078	40.0387	36.1349
PA1185_at	PA1185 /DEF=probable glutathione S-transferase /FUNCTION=Putative enzymes	55.3888	19.0129	52.9763	26.0879	13.3833
PA1186_at	PA1186 /DEF=hypothetical protein /FUNCTION=Hypothetical, unclassified, unknown	27.079	9.17291	27.5785	2.51114	4.34957
PA1187_at	PA1187 /DEF=probable acyl-CoA dehydrogenase /FUNCTION=Putative enzymes	105.854	24.3499	55.4135	20.9262	41.9343
PA1188_at	PA1188 /DEF=hypothetical protein /FUNCTION=Putative enzymes	66.0973	27.1852	53.2328	29.8546	40.1499
PA1189_at	PA1189 /DEF=conserved hypothetical protein /FUNCTION=Hypothetical, unclassified, unknown	190.291	130.089	208.698	256.834	164.503
PA1190_at	PA1190 /DEF=conserved hypothetical protein /FUNCTION=Hypothetical, unclassified, unknown; Membrane proteins	48.6191	20.514	21.1649	27.3435	64.686
PA1191_at	PA1191 /DEF=hypothetical protein /FUNCTION=Hypothetical, unclassified, unknown	62.5278	21.3479	65.2904	75.7527	48.9606
PA1192_at	PA1192 /DEF=conserved hypothetical protein /FUNCTION=Hypothetical, unclassified, unknown	929.178	953.148	1111.35	788.218	943.969
PA1193_at	PA1193 /DEF=hypothetical protein /FUNCTION=Hypothetical, unclassified, unknown	419.97	417.951	378.659	450.052	383.766
PA1194_at	PA1194 /DEF=probable amino acid permease /FUNCTION=Membrane proteins; Transport of small molecules	80.0061	16.0109	41.6884	26.367	27.3242
PA1195_at	PA1195 /DEF=hypothetical protein /FUNCTION=Hypothetical, unclassified, unknown	70.0361	36.5248	59.6464	48.8277	34.9081
PA1196_at	PA1196 /DEF=probable transcriptional regulator /FUNCTION=Transcriptional regulators	35.2027	4.33628	6.15705	4.60375	22.194
PA1197_at	PA1197 /DEF=hypothetical protein /FUNCTION=Hypothetical, unclassified, unknown	79.5137	34.5235	51.0522	45.7585	43.4957
PA1198_at	PA1198 /DEF=conserved hypothetical protein /FUNCTION=Hypothetical, unclassified, unknown	2790.49	2622.12	3083.53	3105.16	2848.19
PA1199_at	PA1199 /DEF=probable lipoprotein /FUNCTION=Membrane proteins	699.007	668.455	691.514	827.699	700.95
PA1200_at	PA1200 /DEF=conserved hypothetical protein /FUNCTION=Hypothetical, unclassified, unknown	169.613	139.261	192.664	235.628	154.577
PA1201_at	PA1201 /DEF=probable transcriptional regulator /FUNCTION=Transcriptional regulators	123.825	80.7216	89.6621	83.9836	79.4076
PA1202_at	PA1202 /DEF=probable hydrolase /FUNCTION=Putative enzymes	85.9142	40.194	36.5575	45.619	73.162
PA1203_at	PA1203 /DEF=hypothetical protein /FUNCTION=Hypothetical, unclassified, unknown	241.372	121.082	181.248	106.863	210.787
PA1204_at	PA1204 /DEF=conserved hypothetical protein /FUNCTION=Hypothetical, unclassified, unknown	43.0802	20.8475	29.5025	12.6952	38.2539
PA1205_at	PA1205 /DEF=conserved hypothetical protein /FUNCTION=Hypothetical, unclassified, unknown	83.4525	38.8598	57.081	54.966	63.013
PA1206_at	PA1206 /DEF=hypothetical protein /FUNCTION=Hypothetical, unclassified, unknown	608.415	498.172	556.828	502.507	651.544
PA1207_kefB_at	PA1207 /GENE=kefB /DEF=glutathione-regulated potassium-efflux system protein KefB /FUNCTION=Transport of small molecules	179.214	122.417	138.534	183.732	167.18
PA1208_at	PA1208 /DEF=conserved hypothetical protein /FUNCTION=Hypothetical, unclassified, unknown	40.1261	43.5296	47.0758	39.2017	33.0121
PA1209_at	PA1209 /DEF=hypothetical protein /FUNCTION=Hypothetical, unclassified, unknown; Membrane proteins	60.3123	64.2104	57.9789	38.0856	46.507
PA1210_at	PA1210 /DEF=conserved hypothetical protein /FUNCTION=Hypothetical, unclassified, unknown	59.6968	24.1831	36.4292	11.7186	5.46485
PA1211_at	PA1211 /DEF=hypothetical protein /FUNCTION=Hypothetical, unclassified, unknown	46.1573	6.33765	25.7827	22.0422	3.01124
PA1212_at	PA1212 /DEF=probable MFS transporter /FUNCTION=Membrane proteins; Transport of small molecules	40.1261	18.3458	32.5811	17.0199	8.58762
PA1213_at	PA1213 /DEF=hypothetical protein /FUNCTION=Hypothetical, unclassified, unknown	47.0189	1.50102	48.9999	33.3423	23.7554
PA1214_at	PA1214 /DEF=hypothetical protein /FUNCTION=Hypothetical, unclassified, unknown	40.6185	37.0252	40.1491	28.4596	23.4208
PA1215_at	PA1215 /DEF=hypothetical protein /FUNCTION=Hypothetical, unclassified, unknown	41.6032	6.83799	23.3455	6.27785	13.9409
PA1216_at	PA1216 /DEF=hypothetical protein /FUNCTION=Hypothetical, unclassified, unknown	108.07	33.1892	67.0862	42.9684	58.775
PA1217_at	PA1217 /DEF=probable 2-isopropylmalate synthase /FUNCTION=Amino acid biosynthesis and metabolism	55.3888	1.33424	30.2722	20.3681	32.0084
PA1218_at	PA1218 /DEF=hypothetical protein /FUNCTION=Hypothetical, unclassified, unknown	45.9112	8.17223	23.602	4.74326	20.7441
PA1219_at	PA1219 /DEF=hypothetical protein /FUNCTION=Hypothetical, unclassified, unknown	82.9601	23.1824	46.691	35.0164	39.3692
PA1220_at	PA1220 /DEF=hypothetical protein /FUNCTION=Hypothetical, unclassified, unknown	62.774	24.0163	59.7747	43.2474	16.9522
PA1221_at	PA1221 /DEF=hypothetical protein /FUNCTION=Hypothetical, unclassified, unknown	79.0214	30.1872	57.7224	28.7386	34.6851
PA1222_at	PA1222 /DEF=probable membrane-bound lytic murein transglycolase A /FUNCTION=Cell wall / LPS / capsule	301.807	338.063	425.991	310.823	284.284
PA1223_at	PA1223 /DEF=probable transcriptional regulator /FUNCTION=Transcriptional regulators	41.4801	12.0082	3.97643	17.7175	19.5173
PA1224_at	PA1224 /DEF=probable NAD(P)H dehydrogenase /FUNCTION=Putative enzymes	92.5609	66.5453	73.4998	106.165	79.4076
PA1225_at	PA1225 /DEF=probable NAD(P)H dehydrogenase /FUNCTION=Putative enzymes	67.2051	47.5323	32.9659	41.1548	43.2727
PA1226_at	PA1226 /DEF=probable transcriptional regulator /FUNCTION=Transcriptional regulators	119.886	53.3696	94.2799	78.1243	94.1292
PA1227_at	PA1227 /DEF=hypothetical protein /FUNCTION=Hypothetical, unclassified, unknown	93.5456	53.7032	54.9004	52.7339	43.9418
PA1228_at	PA1228 /DEF=hypothetical protein /FUNCTION=Hypothetical, unclassified, unknown	1175.23	1590.92	2076.59	2052.99	1394.76
PA1229_at	PA1229 /DEF=probable transcriptional regulator /FUNCTION=Transcriptional regulators	100.685	67.546	110.699	76.4502	47.5107
PA1230_at	PA1230 /DEF=hypothetical protein /FUNCTION=Hypothetical, unclassified, unknown; Membrane proteins	77.5443	18.3458	68.2407	57.4772	12.3796
PA1231_at	PA1231 /DEF=conserved hypothetical protein /FUNCTION=Hypothetical, unclassified, unknown; Membrane proteins	52.4347	13.5092	19.7539	11.4396	2.11902
PA1232_at	PA1232 /DEF=hypothetical protein /FUNCTION=Hypothetical, unclassified, unknown; Membrane proteins	47.3882	5.0034	29.246	6.55686	18.0675
PA1233_at	PA1233 /DEF=hypothetical protein /FUNCTION=Hypothetical, unclassified, unknown	92.0685	24.1831	108.518	67.8007	31.6738
PA1234_at	PA1234 /DEF=hypothetical protein /FUNCTION=Hypothetical, unclassified, unknown	96.6227	64.8775	76.4501	118.582	87.2145
PA1235_at	PA1235 /DEF=probable transcriptional regulator /FUNCTION=Transcriptional regulators	38.7722	34.857	52.5915	31.9473	32.2315
PA1236_at	PA1236 /DEF=probable MFS transporter /FUNCTION=Membrane proteins; Transport of small molecules	36.0643	2.5017	19.7539	10.7421	4.01499
PA1237_at	PA1237 /DEF=probable multidrug resistance efflux pump /FUNCTION=Transport of small molecules	71.39	36.0245	71.0626	23.7163	20.6326
PA1238_at	PA1238 /DEF=probable outer membrane component of multidrug efflux pump /FUNCTION=Transport of small molecules	48.0036	7.83867	17.7015	6.27785	22.8631
PA1239_at	PA1239 /DEF=hypothetical protein /FUNCTION=Hypothetical, unclassified, unknown	43.9418	7.17155	22.7041	28.041	12.4911
PA1240_at	PA1240 /DEF=probable enoyl-CoA hydratase/isomerase /FUNCTION=Putative enzymes	43.6956	4.66984	39.5078	6.27785	30.1124
PA1241_at	PA1241 /DEF=probable transcriptional regulator /FUNCTION=Transcriptional regulators	121.609	108.407	128.015	116.907	108.293
PA1242_at	PA1242 /DEF=hypothetical protein /FUNCTION=Hypothetical, unclassified, unknown	54.4041	18.8462	33.479	31.9473	9.59137
PA1243_at	PA1243 /DEF=probable sensor/response regulator hybrid /FUNCTION=Two-component regulatory systems	171.459	184.459	236.405	252.23	197.961
PA1244_at	PA1244 /DEF=hypothetical protein /FUNCTION=Hypothetical, unclassified, unknown	1434.82	1481.84	1253.73	1434	1792.25
PA1245_at	PA1245 /DEF=hypothetical protein /FUNCTION=Hypothetical, unclassified, unknown; Membrane proteins	103.146	50.7012	41.8166	48.6882	67.8087
PA1246_aprD_at	PA1246 /GENE=aprD /DEF=alkaline protease secretion protein AprD /FUNCTION=Secreted Factors (toxins, enzymes, alginate); Protein secretion/export apparatus	76.1904	18.0123	27.4502	35.1559	17.6213
PA1247_aprE_at	PA1247 /GENE=aprE /DEF=alkaline protease secretion protein AprE /FUNCTION=Protein secretion/export apparatus; Secreted Factors (toxins, enzymes, alginate)	92.5609	50.3676	56.3114	44.3634	31.4508
PA1248_aprF_at	PA1248 /GENE=aprF /DEF=alkaline protease secretion protein AprF /FUNCTION=Protein secretion/export apparatus; Secreted Factors (toxins, enzymes, alginate)	89.4837	47.8659	75.4239	48.4092	48.626
PA1249_aprA_at	PA1249 /GENE=aprA /DEF=alkaline metalloproteinase precursor /FUNCTION=Secreted Factors (toxins, enzymes, alginate)	33.1102	2.00136	14.4947	20.7866	4.90721
PA1250_aprI_at	PA1250 /GENE=aprI /DEF=alkaline proteinase inhibitor AprI /FUNCTION=Secreted Factors (toxins, enzymes, alginate)	168.505	89.2274	43.6125	53.1524	136.621
PA1251_at	PA1251 /DEF=probable chemotaxis transducer /FUNCTION=Adaptation, protection; Chemotaxis	66.3435	21.1811	33.479	26.5065	26.7666
PA1252_at	PA1252 /DEF=probable L-malate dehydrogenase /FUNCTION=Putative enzymes	77.9136	30.354	40.9187	28.1806	45.9493
PA1253_at	PA1253 /DEF=probable semialdehyde dehydrogenase /FUNCTION=Putative enzymes	65.605	30.1872	44.6386	28.5991	17.5098
PA1254_at	PA1254 /DEF=probable dihydrodipicolinate synthetase /FUNCTION=Putative enzymes	50.2192	5.50374	17.445	2.37163	4.23805
PA1255_at	PA1255 /DEF=hypothetical protein /FUNCTION=Hypothetical, unclassified, unknown	43.4494	18.8462	40.1491	25.1114	21.8594
PA1256_at	PA1256 /DEF=probable ATP-binding component of ABC transporter /FUNCTION=Transport of small molecules	52.5578	3.16882	20.5235	4.18523	13.6064
PA1257_at	PA1257 /DEF=probable permease of ABC transporter /FUNCTION=Transport of small molecules; Membrane proteins	33.8487	20.3472	17.1884	23.1583	17.7329
PA1258_at	PA1258 /DEF=probable permease of ABC transporter /FUNCTION=Membrane proteins; Transport of small molecules	35.4488	28.3526	37.4554	13.6718	15.6139
PA1259_at	PA1259 /DEF=hypothetical protein /FUNCTION=Hypothetical, unclassified, unknown	52.9271	5.8373	27.4502	4.46425	20.5211
PA1260_at	PA1260 /DEF=probable binding protein component of ABC transporter /FUNCTION=Transport of small molecules	39.5107	6.33765	34.2486	8.37046	6.80318
PA1261_at	PA1261 /DEF=probable transcriptional regulator /FUNCTION=Transcriptional regulators	59.8199	15.3438	52.4632	33.7609	27.4358
PA1262_at	PA1262 /DEF=probable MFS transporter /FUNCTION=Membrane proteins; Transport of small molecules	48.3729	7.17155	59.3899	6.55686	3.90346
PA1263_at	PA1263 /DEF=hypothetical protein /FUNCTION=Hypothetical, unclassified, unknown	158.166	119.081	160.212	137.136	126.695
PA1264_at	PA1264 /DEF=probable transcriptional regulator /FUNCTION=Transcriptional regulators	51.2039	18.3458	34.1203	25.9484	16.8407
PA1265_at	PA1265 /DEF=hypothetical protein /FUNCTION=Hypothetical, unclassified, unknown; Membrane proteins	44.8034	19.5133	45.4083	22.0422	21.6363
PA1266_at	PA1266 /DEF=probable oxidoreductase /FUNCTION=Putative enzymes	47.2651	13.3424	24.4999	22.4607	15.6139
PA1267_at	PA1267 /DEF=hypothetical protein /FUNCTION=Hypothetical, unclassified, unknown	44.8034	4.50306	33.8638	30.5522	4.79568
PA1268_at	PA1268 /DEF=hypothetical protein /FUNCTION=Hypothetical, unclassified, unknown	62.6509	25.6841	53.6177	42.4103	28.9972
PA1269_at	PA1269 /DEF=probable transcriptional regulator /FUNCTION=Transcriptional regulators	295.899	276.188	280.531	265.344	244.803
PA1270_at	PA1270 /DEF=hypothetical protein /FUNCTION=Hypothetical, unclassified, unknown	37.049	5.50374	18.9842	7.53341	18.2905
PA1271_at	PA1271 /DEF=probable tonB-dependent receptor /FUNCTION=Transport of small molecules	506.5	521.855	496.412	589.699	464.289
PA1272_cobO_at	PA1272 /GENE=cobO /DEF=cob(I)alamin adenosyltransferase /FUNCTION=Biosynthesis of cofactors, prosthetic groups and carriers	862.465	937.304	1177.66	1022.73	1221.9
PA1273_cobB_at	PA1273 /GENE=cobB /DEF=cobyrinic acid a,c-diamide synthase /FUNCTION=Biosynthesis of cofactors, prosthetic groups and carriers	293.561	230.657	383.405	354.908	332.464
PA1274_at	PA1274 /DEF=conserved hypothetical protein /FUNCTION=Hypothetical, unclassified, unknown	317.316	284.193	456.263	340.538	311.719
PA1275_cobD_at	PA1275 /GENE=cobD /DEF=cobalamin biosynthetic protein CobD /FUNCTION=Biosynthesis of cofactors, prosthetic groups and carriers	206.293	161.443	205.363	233.954	215.248
PA1276_cobC_at	PA1276 /GENE=cobC /DEF=cobalamin biosynthetic protein CobC /FUNCTION=Biosynthesis of cofactors, prosthetic groups and carriers	194.722	199.636	281.429	285.712	231.643
PA1277_cobQ_at	PA1277 /GENE=cobQ /DEF=cobyric acid synthase /FUNCTION=Biosynthesis of cofactors, prosthetic groups and carriers	201.615	189.462	227.811	235.628	256.179
PA1278_cobP_at	PA1278 /GENE=cobP /DEF=cobinamide kinase /FUNCTION=Biosynthesis of cofactors, prosthetic groups and carriers	367.536	399.438	567.603	562.634	371.944
PA1279_cobU_at	PA1279 /GENE=cobU /DEF=nicotinate-nucleotide--dimethylbenzimidazole phosphoribosyltransferase /FUNCTION=Biosynthesis of cofactors, prosthetic groups and carriers	136.995	135.425	199.719	222.375	176.883
PA1280_at	PA1280 /DEF=hypothetical protein /FUNCTION=Biosynthesis of cofactors, prosthetic groups and carriers	225.863	286.528	330.3	293.943	264.989
PA1281_cobV_at	PA1281 /GENE=cobV /DEF=cobalamin (5 -phosphate) synthase /FUNCTION=Biosynthesis of cofactors, prosthetic groups and carriers	123.332	86.2253	139.56	136.997	130.599
PA1282_at	PA1282 /DEF=probable MFS transporter /FUNCTION=Membrane proteins; Transport of small molecules	29.0484	2.00136	22.9607	4.04572	11.7104
PA1283_at	PA1283 /DEF=probable transcriptional regulator /FUNCTION=Transcriptional regulators	108.316	57.5391	98.3846	58.4537	96.1367
PA1284_at	PA1284 /DEF=probable acyl-CoA dehydrogenase /FUNCTION=Putative enzymes	34.5872	3.16882	15.0078	5.71981	4.4611
PA1285_at	PA1285 /DEF=probable transcriptional regulator /FUNCTION=Transcriptional regulators	133.672	65.7114	111.34	76.8687	108.962
PA1286_at	PA1286 /DEF=probable MFS transporter /FUNCTION=Membrane proteins; Transport of small molecules	56.0042	37.5255	63.8794	50.3623	33.0121
PA1287_at	PA1287 /DEF=probable glutathione peroxidase /FUNCTION=Putative enzymes	118.409	115.579	106.722	119.14	125.58
PA1288_at	PA1288 /DEF=probable outer membrane protein /FUNCTION=Membrane proteins; Transport of small molecules	4116.13	3682.51	3375.09	3888.08	3976.07
PA1289_at	PA1289 /DEF=hypothetical protein /FUNCTION=Hypothetical, unclassified, unknown	73.7287	38.3594	61.9553	67.9402	69.0355
PA1290_at	PA1290 /DEF=probable transcriptional regulator /FUNCTION=Transcriptional regulators	86.7758	79.7209	86.4553	94.1677	90.6719
PA1291_at	PA1291 /DEF=hypothetical protein /FUNCTION=Hypothetical, unclassified, unknown	76.6827	56.872	61.8271	49.5252	41.7113
PA1292_at	PA1292 /DEF=probable 3-mercaptopyruvate sulfurtransferase /FUNCTION=Putative enzymes	235.587	215.98	222.808	233.396	259.301
PA1293_at	PA1293 /DEF=hypothetical protein /FUNCTION=Hypothetical, unclassified, unknown	474.744	394.101	399.824	348.072	559.757
PA1294_rnd_at	PA1294 /GENE=rnd /DEF=ribonuclease D /FUNCTION=Transcription, RNA processing and degradation	309.07	329.724	443.693	386.855	334.359
PA1295_at	PA1295 /DEF=conserved hypothetical protein /FUNCTION=Hypothetical, unclassified, unknown	168.382	128.587	146.23	151.784	152.347
PA1296_at	PA1296 /DEF=probable 2-hydroxyacid dehydrogenase /FUNCTION=Putative enzymes	204.569	228.489	229.222	224.607	215.248
PA1297_at	PA1297 /DEF=probable metal transporter /FUNCTION=Membrane proteins; Transport of small molecules	113.116	94.7311	71.8323	62.0809	93.1255
PA1298_i_at	PA1298 /DEF=conserved hypothetical protein /FUNCTION=Hypothetical, unclassified, unknown	40.8646	40.3608	22.5759	24.5534	35.5773
PA1299_at	PA1299 /DEF=conserved hypothetical protein /FUNCTION=Hypothetical, unclassified, unknown	203.338	191.13	227.939	232.559	198.407
PA1300_at	PA1300 /DEF=probable sigma-70 factor, ECF subfamily /FUNCTION=Transcriptional regulators	93.5456	69.8809	116.471	74.2181	70.4854
PA1301_at	PA1301 /DEF=probable transmembrane sensor /FUNCTION=Membrane proteins; Transcriptional regulators	72.744	86.7257	80.8113	65.0106	49.7413
PA1302_at	PA1302 /DEF=probable heme utilization protein precursor /FUNCTION=Membrane proteins; Transport of small molecules	81.6062	46.1981	77.9893	54.8265	29.5548
PA1303_at	PA1303 /DEF=probable signal peptidase /FUNCTION=Putative enzymes	78.529	58.7066	62.8532	45.898	68.8125
PA1304_at	PA1304 /DEF=probable oligopeptidase /FUNCTION=	119.024	102.403	139.688	100.725	158.481
PA1305_at	PA1305 /DEF=hypothetical protein /FUNCTION=Membrane proteins; Hypothetical, unclassified, unknown	544.164	501.675	628.532	585.235	618.085
PA1306_at	PA1306 /DEF=probable HIT family protein /FUNCTION=Putative enzymes	277.683	273.853	422.399	301.755	339.155
PA1307_at	PA1307 /DEF=conserved hypothetical protein /FUNCTION=Hypothetical, unclassified, unknown	261.558	312.713	554.263	282.503	265.101
PA1308_at	PA1308 /DEF=hypothetical protein /FUNCTION=Hypothetical, unclassified, unknown; Membrane proteins	167.643	142.097	188.431	156.249	158.704
PA1309_at	PA1309 /DEF=probable transcriptional regulator /FUNCTION=Transcriptional regulators	73.7287	52.0354	49.2564	52.5944	43.3842
PA1310_phnW_at	PA1310 /GENE=phnW /DEF=2-aminoethylphosphonate:pyruvate aminotransferase /FUNCTION=	75.4519	39.3601	62.8532	47.5721	14.8332
PA1311_phnX_at	PA1311 /GENE=phnX /DEF=2-phosphonoacetaldehyde hydrolase /FUNCTION=	37.172	23.1824	26.9371	33.0633	14.8332
PA1312_at	PA1312 /DEF=probable transcriptional regulator /FUNCTION=Transcriptional regulators	32.1255	30.0204	43.869	21.7632	31.0046
PA1313_at	PA1313 /DEF=probable MFS transporter /FUNCTION=Membrane proteins; Transport of small molecules	46.6497	5.17018	25.1413	20.6471	8.02998
PA1314_at	PA1314 /DEF=hypothetical protein /FUNCTION=Hypothetical, unclassified, unknown	97.9767	46.3649	74.7825	48.4092	51.0796
PA1315_at	PA1315 /DEF=probable transcriptional regulator /FUNCTION=Transcriptional regulators	95.3918	57.3724	42.8428	70.1724	138.963
PA1316_at	PA1316 /DEF=probable MFS transporter /FUNCTION=Membrane proteins; Transport of small molecules	44.6803	13.3424	42.0732	21.7632	18.179
PA1317_cyoA_at	PA1317 /GENE=cyoA /DEF=cytochrome o ubiquinol oxidase subunit II /FUNCTION=Energy metabolism	1087.96	1036.2	1251.68	878.201	1491.9
PA1318_cyoB_at	PA1318 /GENE=cyoB /DEF=cytochrome o ubiquinol oxidase subunit I /FUNCTION=Energy metabolism	573.705	495.003	653.032	451.168	747.123
PA1319_cyoC_at	PA1319 /GENE=cyoC /DEF=cytochrome o ubiquinol oxidase subunit III /FUNCTION=Energy metabolism	179.337	155.439	205.492	143.414	230.973
PA1320_cyoD_at	PA1320 /GENE=cyoD /DEF=cytochrome o ubiquinol oxidase subunit IV /FUNCTION=Energy metabolism	123.209	60.2076	127.117	74.9156	103.721
PA1321_cyoE_at	PA1321 /GENE=cyoE /DEF=cytochrome o ubiquinol oxidase protein CyoE /FUNCTION=Energy metabolism	68.6821	83.8904	75.6804	74.9156	77.8462
PA1322_at	PA1322 /DEF=probable TonB-dependent receptor /FUNCTION=Membrane proteins	46.4035	8.17223	38.8664	16.7409	23.1977
PA1323_at	PA1323 /DEF=hypothetical protein /FUNCTION=Hypothetical, unclassified, unknown	195.707	89.7277	108.005	93.3306	276.7
PA1324_at	PA1324 /DEF=hypothetical protein /FUNCTION=Hypothetical, unclassified, unknown	215.893	106.072	154.439	91.3775	251.495
PA1325_at	PA1325 /DEF=conserved hypothetical protein /FUNCTION=Hypothetical, unclassified, unknown	54.5272	29.6869	58.492	64.034	60.7825
PA1326_ilvA2_at	PA1326 /GENE=ilvA2 /DEF=threonine dehydratase, biosynthetic /FUNCTION=Amino acid biosynthesis and metabolism	177.737	85.2246	144.049	131.556	106.063
PA1327_at	PA1327 /DEF=probable protease /FUNCTION=Putative enzymes	73.7287	48.8666	59.903	51.6178	42.1574
PA1328_at	PA1328 /DEF=probable transcriptional regulator /FUNCTION=Transcriptional regulators	53.4194	18.3458	28.6046	28.8781	42.3805
PA1329_at	PA1329 /DEF=conserved hypothetical protein /FUNCTION=Hypothetical, unclassified, unknown	89.853	62.5426	82.8637	65.4291	59.3326
PA1330_at	PA1330 /DEF=probable short-chain dehydrogenase /FUNCTION=Putative enzymes	120.871	43.3628	121.089	105.886	117.996
PA1331_at	PA1331 /DEF=conserved hypothetical protein /FUNCTION=Hypothetical, unclassified, unknown	100.069	56.3717	102.233	94.1677	60.894
PA1332_at	PA1332 /DEF=hypothetical protein /FUNCTION=Hypothetical, unclassified, unknown	42.7109	30.8543	45.0234	46.177	19.2943
PA1333_r_at	PA1333 /DEF=hypothetical protein /FUNCTION=Hypothetical, unclassified, unknown	200.877	265.18	821.325	570.168	189.151
PA1334_at	PA1334 /DEF=probable oxidoreductase /FUNCTION=Putative enzymes	54.8965	7.50511	75.6804	71.2884	46.0609
PA1335_at	PA1335 /DEF=probable two-component response regulator /FUNCTION=Transcriptional regulators; Two-component regulatory systems	107.085	53.5364	132.505	94.4467	90.4488
PA1336_at	PA1336 /DEF=probable two-component sensor /FUNCTION=Two-component regulatory systems	428.956	312.546	285.79	276.783	465.181
PA1337_ansB_at	PA1337 /GENE=ansB /DEF=glutaminase-asparaginase /FUNCTION=Amino acid biosynthesis and metabolism	950.226	629.428	715.757	654.431	913.522
PA1338_ggt_at	PA1338 /GENE=ggt /DEF=gamma-glutamyltranspeptidase precursor /FUNCTION=Adaptation, protection; Amino acid biosynthesis and metabolism; Central intermediary metabolism	760.673	470.32	513.088	633.086	805.898
PA1339_at	PA1339 /DEF=probable ATP-binding component of ABC transporter /FUNCTION=Transport of small molecules	1190.24	1074.23	1219.87	916.844	1258.25
PA1340_at	PA1340 /DEF=probable permease of ABC transporter /FUNCTION=	541.456	393.935	534.124	474.884	506.223
PA1341_at	PA1341 /DEF=probable permease of ABC transporter /FUNCTION=Transport of small molecules; Membrane proteins	965.489	544.204	727.687	629.877	1044.79
PA1342_at	PA1342 /DEF=probable binding protein component of ABC transporter /FUNCTION=Transport of small molecules	5029.18	3668.5	3807.5	3835.07	4341.88
PA1343_at	PA1343 /DEF=hypothetical protein /FUNCTION=Transport of small molecules	473.144	494.336	443.693	544.917	449.902
PA1344_at	PA1344 /DEF=probable short-chain dehydrogenase /FUNCTION=Putative enzymes	167.767	119.748	175.604	148.855	146.547
PA1345_at	PA1345 /DEF=hypothetical protein /FUNCTION=Hypothetical, unclassified, unknown	33.2333	16.8448	16.1623	7.53341	13.8294
PA1346_at	PA1346 /DEF=hypothetical protein /FUNCTION=Hypothetical, unclassified, unknown	44.3111	5.8373	6.4136	5.71981	14.2755
PA1347_at	PA1347 /DEF=probable transcriptional regulator /FUNCTION=Transcriptional regulators	53.4194	20.1804	20.1387	14.7878	16.1715
PA1348_at	PA1348 /DEF=hypothetical protein /FUNCTION=Hypothetical, unclassified, unknown	45.1727	17.5119	37.1989	34.0399	27.2127
PA1349_at	PA1349 /DEF=conserved hypothetical protein /FUNCTION=Hypothetical, unclassified, unknown	62.6509	45.3642	58.3637	37.8066	34.6851
PA1350_at	PA1350 /DEF=hypothetical protein /FUNCTION=Hypothetical, unclassified, unknown	70.7746	24.6835	47.0758	65.0106	37.6963
PA1351_at	PA1351 /DEF=probable sigma-70 factor, ECF subfamily /FUNCTION=Transcriptional regulators	53.5425	22.8489	38.3533	45.619	18.6251
PA1352_at	PA1352 /DEF=conserved hypothetical protein /FUNCTION=Hypothetical, unclassified, unknown; Membrane proteins	65.605	34.5235	39.7643	41.9918	15.9484
PA1353_at	PA1353 /DEF=hypothetical protein /FUNCTION=Hypothetical, unclassified, unknown	50.4654	26.0177	58.7485	23.1583	19.8519
PA1354_at	PA1354 /DEF=hypothetical protein /FUNCTION=Hypothetical, unclassified, unknown	71.8824	26.6848	51.9501	26.925	31.4508
PA1355_at	PA1355 /DEF=hypothetical protein /FUNCTION=Hypothetical, unclassified, unknown	15.5089	1.33424	16.1623	8.09145	3.34583
PA1356_at	PA1356 /DEF=hypothetical protein /FUNCTION=Hypothetical, unclassified, unknown	86.4066	6.17086	43.869	13.1137	17.9559
PA1357_at	PA1357 /DEF=conserved hypothetical protein /FUNCTION=Hypothetical, unclassified, unknown	135.149	146.433	116.856	140.066	160.154
PA1358_at	PA1358 /DEF=hypothetical protein /FUNCTION=Hypothetical, unclassified, unknown	36.6797	18.179	23.4738	31.6682	27.6588
PA1359_at	PA1359 /DEF=probable transcriptional regulator /FUNCTION=Transcriptional regulators	86.4066	86.3921	80.5548	67.9402	77.7347
PA1360_at	PA1360 /DEF=conserved hypothetical protein /FUNCTION=Hypothetical, unclassified, unknown; Membrane proteins	43.8187	23.6828	44.8952	36.83	39.1462
PA1361_at	PA1361 /DEF=probable transporter /FUNCTION=Membrane proteins; Transport of small molecules	52.1886	40.5276	71.1909	41.4338	32.343
PA1362_i_at	PA1362 /DEF=hypothetical protein /FUNCTION=Hypothetical, unclassified, unknown	132.072	79.7209	102.618	101.701	103.721
PA1363_at	PA1363 /DEF=probable sigma-70 factor, ECF subfamily /FUNCTION=Transcriptional regulators	143.642	42.0286	91.0731	62.2204	62.9015
PA1364_at	PA1364 /DEF=probable transmembrane sensor /FUNCTION=Transcriptional regulators; Membrane proteins	45.9112	37.6923	35.0182	48.2697	30.224
PA1365_at	PA1365 /DEF=probable siderophore receptor /FUNCTION=Transport of small molecules	153.858	81.0551	133.531	92.6331	105.393
PA1366_at	PA1366 /DEF=hypothetical protein /FUNCTION=Hypothetical, unclassified, unknown	172.813	145.265	118.908	126.115	140.302
PA1367_at	PA1367 /DEF=hypothetical protein /FUNCTION=Hypothetical, unclassified, unknown	98.3459	65.3778	66.1883	70.1724	86.4338
PA1368_at	PA1368 /DEF=hypothetical protein /FUNCTION=Hypothetical, unclassified, unknown	70.5284	63.2097	75.0391	68.2193	40.596
PA1369_at	PA1369 /DEF=hypothetical protein /FUNCTION=Hypothetical, unclassified, unknown	44.3111	52.7025	14.8795	23.9953	39.0346
PA1370_at	PA1370 /DEF=hypothetical protein /FUNCTION=Hypothetical, unclassified, unknown	61.42	52.5357	68.1124	64.7316	54.76
PA1371_at	PA1371 /DEF=hypothetical protein /FUNCTION=Hypothetical, unclassified, unknown	81.9754	92.563	47.4606	81.1935	81.192
PA1372_at	PA1372 /DEF=hypothetical protein /FUNCTION=Hypothetical, unclassified, unknown	206.539	251.171	153.798	240.511	203.984
PA1373_fabF2_at	PA1373 /GENE=fabF2 /DEF=3-oxoacyl-acyl carrier protein synthase II /FUNCTION=Fatty acid and phospholipid metabolism	179.583	224.319	256.672	208.843	241.346
PA1374_at	PA1374 /DEF=hypothetical protein /FUNCTION=Hypothetical, unclassified, unknown	75.8211	79.2206	85.6856	79.9379	53.5332
PA1375_pdxB_at	PA1375 /GENE=pdxB /DEF=erythronate-4-phosphate dehydrogenase /FUNCTION=Amino acid biosynthesis and metabolism; Biosynthesis of cofactors, prosthetic groups and carriers; Carbon compound catabolism	244.449	188.962	230.376	237.163	245.026
PA1376_aceK_at	PA1376 /GENE=aceK /DEF=isocitrate dehydrogenase kinase/phosphatase /FUNCTION=Central intermediary metabolism	160.135	85.2246	137.508	158.62	116.323
PA1377_at	PA1377 /DEF=conserved hypothetical protein /FUNCTION=Hypothetical, unclassified, unknown	210.847	103.404	187.662	122.209	160.711
PA1378_at	PA1378 /DEF=hypothetical protein /FUNCTION=Hypothetical, unclassified, unknown	78.8983	39.5269	31.4266	16.7409	41.4882
PA1379_at	PA1379 /DEF=probable short-chain dehydrogenase /FUNCTION=Putative enzymes	41.1108	20.3472	28.6046	20.9262	21.1902
PA1380_at	PA1380 /DEF=probable transcriptional regulator /FUNCTION=Transcriptional regulators	37.6644	17.0116	37.3271	27.3435	14.164
PA1381_at	PA1381 /DEF=hypothetical protein /FUNCTION=Hypothetical, unclassified, unknown	27.2021	26.1845	28.8612	7.11489	18.7366
PA1382_at	PA1382 /DEF=probable type II secretion system protein /FUNCTION=Protein secretion/export apparatus	70.4053	52.369	82.094	71.1489	50.8565
PA1383_at	PA1383 /DEF=hypothetical protein /FUNCTION=Hypothetical, unclassified, unknown	73.3594	51.2015	53.6177	45.4795	54.3139
PA1384_galE_at	PA1384 /GENE=galE /DEF=UDP-glucose 4-epimerase /FUNCTION=Carbon compound catabolism; Central intermediary metabolism; Nucleotide biosynthesis and metabolism	28.1868	13.5092	25.3978	23.2978	11.7104
PA1385_at	PA1385 /DEF=probable glycosyl transferase /FUNCTION=Cell wall / LPS / capsule	24.8634	17.0116	32.1963	36.6905	18.2905
PA1386_at	PA1386 /DEF=probable ATP-binding component of ABC transporter /FUNCTION=Transport of small molecules	36.1874	5.17018	47.0758	34.0399	13.6064
PA1387_at	PA1387 /DEF=hypothetical protein /FUNCTION=Hypothetical, unclassified, unknown	56.8658	53.87	68.6255	38.7831	43.3842
PA1388_at	PA1388 /DEF=hypothetical protein /FUNCTION=Hypothetical, unclassified, unknown	67.2051	36.5248	61.0574	48.9672	45.6148
PA1389_at	PA1389 /DEF=probable glycosyl transferase /FUNCTION=Putative enzymes	60.3123	25.1838	61.8271	51.1993	29.4433
PA1390_at	PA1390 /DEF=probable glycosyl transferase /FUNCTION=Putative enzymes	78.6521	28.3526	69.2668	51.7573	42.715
PA1391_at	PA1391 /DEF=probable glycosyl transferase /FUNCTION=Putative enzymes	63.3894	40.3608	47.7172	32.5053	21.8594
PA1392_at	PA1392 /DEF=hypothetical protein /FUNCTION=Hypothetical, unclassified, unknown	61.297	23.516	60.0313	26.646	34.7966
PA1393_cysC_at	PA1393 /GENE=cysC /DEF=adenosine 5 -phosphosulfate (APS) kinase /FUNCTION=Central intermediary metabolism; Nucleotide biosynthesis and metabolism; Amino acid biosynthesis and metabolism	32.864	3.00204	36.0444	51.4783	23.8669
PA1394_at	PA1394 /DEF=hypothetical protein /FUNCTION=Hypothetical, unclassified, unknown	59.3276	10.5071	32.9659	33.2028	40.9306
PA1395_at	PA1395 /DEF=hypothetical protein /FUNCTION=Hypothetical, unclassified, unknown	75.4519	46.6984	63.1098	50.6413	66.3589
PA1396_at	PA1396 /DEF=probable two-component sensor /FUNCTION=Two-component regulatory systems	80.3753	17.5119	69.7799	14.7878	55.4292
PA1397_at	PA1397 /DEF=probable two-component response regulator /FUNCTION=Transcriptional regulators; Two-component regulatory systems	133.672	98.7338	138.918	116.907	112.754
PA1398_at	PA1398 /DEF=hypothetical protein /FUNCTION=Hypothetical, unclassified, unknown	122.225	70.7148	76.4501	89.5639	100.263
PA1399_at	PA1399 /DEF=probable transcriptional regulator /FUNCTION=Transcriptional regulators	55.2657	48.3662	54.0025	42.4103	38.9231
PA1400_at	PA1400 /DEF=probable pyruvate carboxylase /FUNCTION=Energy metabolism	59.6968	39.1933	35.6596	37.8066	30.6701
PA1401_at	PA1401 /DEF=hypothetical protein /FUNCTION=Hypothetical, unclassified, unknown	122.717	61.5419	62.5967	46.8746	57.8828
PA1402_at	PA1402 /DEF=hypothetical protein /FUNCTION=Hypothetical, unclassified, unknown	68.559	44.3635	68.3689	61.3834	39.7038
PA1403_at	PA1403 /DEF=probable transcriptional regulator /FUNCTION=Transcriptional regulators	68.8052	29.1865	31.8114	38.0856	60.1133
PA1404_at	PA1404 /DEF=hypothetical protein /FUNCTION=Hypothetical, unclassified, unknown	169.613	118.247	137.251	187.777	116.1
PA1405_at	PA1405 /DEF=probable helicase /FUNCTION=DNA replication, recombination, modification and repair	99.946	99.5677	101.591	88.4479	61.5632
PA1406_at	PA1406 /DEF=hypothetical protein /FUNCTION=Hypothetical, unclassified, unknown	42.7109	14.3431	26.424	17.857	17.0637
PA1407_at	PA1407 /DEF=hypothetical protein /FUNCTION=Hypothetical, unclassified, unknown	156.073	141.763	164.188	126.115	129.372
PA1408_at	PA1408 /DEF=hypothetical protein /FUNCTION=Hypothetical, unclassified, unknown; Membrane proteins	56.6197	23.516	31.9397	21.4842	20.4095
PA1409_aphA_at	PA1409 /GENE=aphA /DEF=acetylpolyamine aminohydrolase /FUNCTION=Carbon compound catabolism	49.7268	16.5112	34.3769	34.1794	20.4095
PA1410_at	PA1410 /DEF=probable periplasmic spermidine/putrescine-binding protein /FUNCTION=Transport of small molecules	69.6668	16.1777	51.1805	34.0399	22.417
PA1411_at	PA1411 /DEF=hypothetical protein /FUNCTION=Hypothetical, unclassified, unknown; Membrane proteins	114.47	106.239	79.7851	99.748	80.6344
PA1412_at	PA1412 /DEF=hypothetical protein /FUNCTION=Hypothetical, unclassified, unknown	40.2492	12.6753	27.835	12.2767	11.4873
PA1413_at	PA1413 /DEF=probable transcriptional regulator /FUNCTION=Transcriptional regulators	127.64	54.5371	112.494	62.7785	77.177
PA1414_at	PA1414 /DEF=hypothetical protein /FUNCTION=Hypothetical, unclassified, unknown	143.149	68.0463	102.618	80.0774	117.885
PA1415_at	PA1415 /DEF=hypothetical protein /FUNCTION=Hypothetical, unclassified, unknown	56.7428	29.1865	40.0208	42.1313	17.3983
PA1416_at	PA1416 /DEF=conserved hypothetical protein /FUNCTION=Hypothetical, unclassified, unknown	37.172	19.6801	19.8821	26.5065	19.2943
PA1417_at	PA1417 /DEF=probable decarboxylase /FUNCTION=Putative enzymes	91.9454	71.7155	80.0417	56.2216	64.1283
PA1418_at	PA1418 /DEF=probable sodium:solute symport protein /FUNCTION=Transport of small molecules	75.9442	36.0245	55.7983	41.4338	56.7675
PA1419_at	PA1419 /DEF=probable transporter /FUNCTION=Membrane proteins; Transport of small molecules	22.6479	18.6794	35.7879	30.8312	10.3721
PA1420_at	PA1420 /DEF=hypothetical protein /FUNCTION=Hypothetical, unclassified, unknown	62.6509	44.8639	42.458	47.0141	33.7928
PA1421_speB2_at	PA1421 /GENE=speB2 /DEF=agmatinase /FUNCTION=Amino acid biosynthesis and metabolism	52.0655	42.0286	55.67	50.9203	42.0459
PA1422_at	PA1422 /DEF=probable transcriptional regulator /FUNCTION=Transcriptional regulators	164.197	133.924	205.62	251.393	119.334
PA1423_at	PA1423 /DEF=probable chemotaxis transducer /FUNCTION=Adaptation, protection; Chemotaxis	71.39	69.5473	75.2956	48.5487	70.82
PA1424_at	PA1424 /DEF=hypothetical protein /FUNCTION=Hypothetical, unclassified, unknown	58.0967	46.8652	48.9999	40.8757	25.9859
PA1425_at	PA1425 /DEF=probable ATP-binding component of ABC transporter /FUNCTION=Transport of small molecules	83.9448	47.5323	65.2904	64.1735	40.596
PA1426_at	PA1426 /DEF=hypothetical protein /FUNCTION=Hypothetical, unclassified, unknown	20.5554	9.84003	64.0077	15.3458	17.7329
PA1427_at	PA1427 /DEF=hypothetical protein /FUNCTION=Hypothetical, unclassified, unknown	77.4213	10.8407	59.903	21.0657	13.0487
PA1428_at	PA1428 /DEF=conserved hypothetical protein /FUNCTION=Hypothetical, unclassified, unknown	43.3264	2.00136	38.9947	20.0891	28.8856
PA1429_at	PA1429 /DEF=probable cation-transporting P-type ATPase /FUNCTION=Membrane proteins; Transport of small molecules	66.4666	52.8693	48.8716	65.4291	25.9859
PA1430_lasR_at	PA1430 /GENE=lasR /DEF=transcriptional regulator LasR /FUNCTION=Adaptation, protection; Transcriptional regulators	194.599	113.911	132.377	141.182	182.571
PA1431_rsaL_at	PA1431 /GENE=rsaL /DEF=regulatory protein RsaL /FUNCTION=Adaptation, protection; Transcriptional regulators; Secreted Factors (toxins, enzymes, alginate)	1713.36	1164.29	166.24	657.639	1719.09
PA1432_lasI_at	PA1432 /GENE=lasI /DEF=autoinducer synthesis protein LasI /FUNCTION=Adaptation, protection	1597.91	2031.88	317.216	990.225	2204.45
PA1433_at	PA1433 /DEF=conserved hypothetical protein /FUNCTION=Hypothetical, unclassified, unknown; Membrane proteins	62.1586	54.2035	55.2852	52.8734	41.4882
PA1434_at	PA1434 /DEF=hypothetical protein /FUNCTION=Hypothetical, unclassified, unknown	51.8193	19.5133	24.7565	18.5545	55.0946
PA1435_at	PA1435 /DEF=probable RND efflux membrane fusion protein precursor /FUNCTION=Transport of small molecules	74.8364	40.5276	71.9605	27.762	34.3505
PA1436_at	PA1436 /DEF=probable RND efflux transporter /FUNCTION=Membrane proteins; Transport of small molecules	57.3582	13.1756	65.547	42.9684	19.9634
PA1437_at	PA1437 /DEF=probable two-component response regulator /FUNCTION=Transcriptional regulators; Two-component regulatory systems	64.1279	59.8741	88.3794	49.2462	45.2802
PA1438_at	PA1438 /DEF=probable two-component sensor /FUNCTION=Two-component regulatory systems	59.0814	50.3676	65.9318	56.0821	39.2577
PA1439_at	PA1439 /DEF=conserved hypothetical protein /FUNCTION=Hypothetical, unclassified, unknown	164.689	187.294	226.656	125.138	193.946
PA1440_at	PA1440 /DEF=hypothetical protein /FUNCTION=Hypothetical, unclassified, unknown	1625.48	1228	1430.62	1292.4	1741.5
PA1441_at	PA1441 /DEF=hypothetical protein /FUNCTION=Hypothetical, unclassified, unknown	400.03	413.615	502.954	554.822	449.679
PA1442_at	PA1442 /DEF=conserved hypothetical protein /FUNCTION=Membrane proteins; Hypothetical, unclassified, unknown	907.023	826.729	973.071	952.698	1003.52
PA1443_fliM_at	PA1443 /GENE=fliM /DEF=flagellar motor switch protein FliM /FUNCTION=Motility & Attachment; Chemotaxis; Adaptation, protection	651.865	581.562	628.148	734.647	847.944
PA1444_fliN_at	PA1444 /GENE=fliN /DEF=flagellar motor switch protein FliN /FUNCTION=Adaptation, protection; Motility & Attachment; Chemotaxis	181.429	182.624	181.761	218.888	213.464
PA1445_fliO_at	PA1445 /GENE=fliO /DEF=flagellar protein FliO /FUNCTION=Adaptation, protection; Motility & Attachment; Chemotaxis	169.121	146.933	159.699	145.925	201.196
PA1446_fliP_at	PA1446 /GENE=fliP /DEF=flagellar biosynthetic protein FliP /FUNCTION=Adaptation, protection; Motility & Attachment; Chemotaxis	201.861	160.776	187.918	152.9	167.514
PA1447_fliQ_at	PA1447 /GENE=fliQ /DEF=flagellar biosynthetic protein FliQ /FUNCTION=Adaptation, protection; Motility & Attachment; Chemotaxis	210.231	214.312	231.403	233.396	162.719
PA1448_fliR_at	PA1448 /GENE=fliR /DEF=flagellar biosynthetic protein FliR /FUNCTION=Adaptation, protection; Motility & Attachment; Chemotaxis	99.6999	68.0463	82.8637	63.476	73.2736
PA1449_flhB_at	PA1449 /GENE=flhB /DEF=flagellar biosynthetic protein FlhB /FUNCTION=Adaptation, protection; Motility & Attachment; Chemotaxis	57.3582	45.8645	65.1621	54.5475	35.9119
PA1450_at	PA1450 /DEF=conserved hypothetical protein /FUNCTION=Hypothetical, unclassified, unknown	106.716	9.84003	64.2642	42.6893	33.3467
PA1451_at	PA1451 /DEF=conserved hypothetical protein /FUNCTION=Hypothetical, unclassified, unknown	98.8383	45.1974	62.4684	57.8957	73.6082
PA1452_flhA_at	PA1452 /GENE=flhA /DEF=flagellar biosynthesis protein FlhA /FUNCTION=Adaptation, protection; Motility & Attachment; Chemotaxis	202.477	117.914	197.539	193.916	189.262
PA1453_flhF_at	PA1453 /GENE=flhF /DEF=flagellar biosynthesis protein FlhF /FUNCTION=Adaptation, protection; Motility & Attachment; Chemotaxis	444.957	405.276	507.829	513.109	495.517
PA1454_at	PA1454 /DEF=flagellar synthesis regulator FleN /FUNCTION=Motility & Attachment	803.384	762.018	909.961	865.227	946.199
PA1455_fliA_at	PA1455 /GENE=fliA /DEF=sigma factor FliA /FUNCTION=Transcriptional regulators	907.515	1058.72	1099.68	1280.68	1059.73
PA1456_cheY_at	PA1456 /GENE=cheY /DEF=two-component response regulator CheY /FUNCTION=Chemotaxis; Transcriptional regulators; Two-component regulatory systems	1322.68	1287.71	1141.75	1537.93	1542.65
PA1457_cheZ_at	PA1457 /GENE=cheZ /DEF=chemotaxis protein CheZ /FUNCTION=Adaptation, protection; Chemotaxis	1132.76	1019.53	1181.77	1174.93	1158.32
PA1458_at	PA1458 /DEF=probable two-component sensor /FUNCTION=Chemotaxis; Two-component regulatory systems	636.848	567.553	717.681	651.361	777.904
PA1459_at	PA1459 /DEF=probable methyltransferase /FUNCTION=Chemotaxis	707.254	595.905	698.056	952.14	774.447
PA1460_at	PA1460 /DEF=probable chemotaxis transmembrane proton channel /FUNCTION=Chemotaxis	184.876	240.497	249.745	251.811	276.588
PA1461_at	PA1461 /DEF=probable chemotaxis protein /FUNCTION=Chemotaxis	191.891	147.767	156.492	189.033	231.643
PA1462_at	PA1462 /DEF=probable plasmid partitioning protein /FUNCTION=Cell division	542.81	511.515	595.31	454.237	659.128
PA1463_at	PA1463 /DEF=hypothetical protein /FUNCTION=Hypothetical, unclassified, unknown	258.481	269.183	286.175	391.877	388.116
PA1464_at	PA1464 /DEF=probable purine-binding chemotaxis protein /FUNCTION=Adaptation, protection; Chemotaxis	1669.54	1782.38	1800.42	2010.58	1679.16
PA1465_at	PA1465 /DEF=hypothetical protein /FUNCTION=Hypothetical, unclassified, unknown	238.295	211.477	220.371	241.627	302.128
PA1466_at	PA1466 /DEF=hypothetical protein /FUNCTION=Hypothetical, unclassified, unknown	42.5878	39.6937	41.8166	64.5921	20.298
PA1467_at	PA1467 /DEF=hypothetical protein /FUNCTION=Hypothetical, unclassified, unknown	100.315	115.245	82.9919	101.143	83.4226
PA1468_at	PA1468 /DEF=hypothetical protein /FUNCTION=Hypothetical, unclassified, unknown	69.1745	27.5187	62.8532	42.8289	36.8041
PA1469_at	PA1469 /DEF=hypothetical protein /FUNCTION=Hypothetical, unclassified, unknown	84.5603	38.0259	80.17	67.8007	31.7853
PA1470_at	PA1470 /DEF=probable short-chain dehydrogenase /FUNCTION=Putative enzymes	56.0042	24.0163	39.8926	37.9461	22.5286
PA1471_at	PA1471 /DEF=hypothetical protein /FUNCTION=Hypothetical, unclassified, unknown	167.274	160.776	229.735	265.483	139.186
PA1472_at	PA1472 /DEF=conserved hypothetical protein /FUNCTION=Hypothetical, unclassified, unknown	108.316	51.5351	64.5208	74.6366	71.8237
PA1473_at	PA1473 /DEF=hypothetical protein /FUNCTION=Hypothetical, unclassified, unknown	111.147	78.887	110.186	115.094	100.152
PA1474_at	PA1474 /DEF=hypothetical protein /FUNCTION=Hypothetical, unclassified, unknown	201.123	174.619	182.403	183.871	212.46
PA1475_ccmA_at	PA1475 /GENE=ccmA /DEF=heme exporter protein CcmA /FUNCTION=Transport of small molecules	187.46	189.963	281.942	218.609	237.665
PA1476_ccmB_at	PA1476 /GENE=ccmB /DEF=heme exporter protein CcmB /FUNCTION=Membrane proteins; Transport of small molecules	180.691	166.613	173.424	143.693	152.681
PA1477_ccmC_at	PA1477 /GENE=ccmC /DEF=heme exporter protein CcmC /FUNCTION=Membrane proteins; Transport of small molecules	182.66	212.144	189.201	150.11	193.166
PA1478_at	PA1478 /DEF=hypothetical protein /FUNCTION=Hypothetical, unclassified, unknown	428.709	390.099	399.31	398.155	411.983
PA1479_ccmE_at	PA1479 /GENE=ccmE /DEF=cytochrome C-type biogenesis protein CcmE /FUNCTION=Energy metabolism	727.686	763.519	816.194	797.984	738.424
PA1480_ccmF_at	PA1480 /GENE=ccmF /DEF=cytochrome C-type biogenesis protein CcmF /FUNCTION=Energy metabolism	383.291	445.303	417.91	417.965	389.008
PA1481_ccmG_at	PA1481 /GENE=ccmG /DEF=cytochrome C biogenesis protein CcmG /FUNCTION=Chaperones & heat shock proteins; Energy metabolism; Translation, post-translational modification, degradation	319.409	310.878	341.716	325.471	345.847
PA1482_ccmH_at	PA1482 /GENE=ccmH /DEF=cytochrome C-type biogenesis protein CcmH /FUNCTION=Energy metabolism	568.535	771.692	808.883	721.255	744.781
PA1483_cycH_at	PA1483 /GENE=cycH /DEF=cytochrome c-type biogenesis protein /FUNCTION=Energy metabolism	273.621	242.999	344.538	311.939	306.478
PA1484_at	PA1484 /DEF=probable transcriptional regulator /FUNCTION=Transcriptional regulators	57.112	37.8591	60.1595	36.551	27.3242
PA1485_at	PA1485 /DEF=probable amino acid permease /FUNCTION=Membrane proteins; Transport of small molecules	63.1432	10.3404	28.9895	42.2708	19.4058
PA1486_at	PA1486 /DEF=hypothetical protein /FUNCTION=Hypothetical, unclassified, unknown	65.2357	30.5208	38.8664	27.6225	22.7516
PA1487_at	PA1487 /DEF=probable carbohydrate kinase /FUNCTION=Putative enzymes	78.7752	80.2212	76.4501	78.1243	83.9802
PA1488_at	PA1488 /DEF=hypothetical protein /FUNCTION=Hypothetical, unclassified, unknown	49.3576	59.8741	83.7616	65.8476	34.3505
PA1489_at	PA1489 /DEF=hypothetical protein /FUNCTION=Hypothetical, unclassified, unknown	44.3111	34.5235	60.0313	51.3388	47.2877
PA1490_at	PA1490 /DEF=probable transcriptional regulator /FUNCTION=Transcriptional regulators	61.6662	44.6971	37.4554	49.2462	71.043
PA1491_at	PA1491 /DEF=probable transporter /FUNCTION=Membrane proteins; Transport of small molecules	41.4801	9.33969	32.9659	18.973	15.3908
PA1492_at	PA1492 /DEF=hypothetical protein /FUNCTION=Hypothetical, unclassified, unknown	48.1267	14.3431	50.2826	45.898	23.3092
PA1493_cysP_at	PA1493 /GENE=cysP /DEF=sulfate-binding protein of ABC transporter /FUNCTION=Transport of small molecules	1558.03	1444.48	1607.89	1592.9	1906.01
PA1494_at	PA1494 /DEF=conserved hypothetical protein /FUNCTION=Hypothetical, unclassified, unknown	459.481	257.342	379.557	315.427	435.292
PA1495_at	PA1495 /DEF=hypothetical protein /FUNCTION=Hypothetical, unclassified, unknown	140.072	115.912	123.526	135.043	104.501
PA1496_at	PA1496 /DEF=probable potassium channel /FUNCTION=Membrane proteins; Transport of small molecules	54.8965	37.5255	48.102	33.6213	48.626
PA1497_at	PA1497 /DEF=probable transporter /FUNCTION=Membrane proteins; Transport of small molecules	52.1886	30.5208	27.9633	22.6002	12.9372
PA1498_pykF_at	PA1498 /GENE=pykF /DEF=pyruvate kinase I /FUNCTION=Carbon compound catabolism; Energy metabolism	39.1414	4.50306	15.1361	1.95311	12.045
PA1499_at	PA1499 /DEF=conserved hypothetical protein /FUNCTION=Hypothetical, unclassified, unknown; Putative enzymes	73.8518	61.8754	76.1935	64.8711	49.0721
PA1500_at	PA1500 /DEF=probable oxidoreductase /FUNCTION=Putative enzymes	55.635	34.6903	65.0339	34.0399	36.8041
PA1501_at	PA1501 /DEF=conserved hypothetical protein /FUNCTION=Hypothetical, unclassified, unknown	44.5572	21.8482	46.9475	33.7609	30.5585
PA1502_gcl_at	PA1502 /GENE=gcl /DEF=glyoxylate carboligase /FUNCTION=Central intermediary metabolism	60.6815	38.3594	54.1308	34.5979	42.715
PA1503_at	PA1503 /DEF=hypothetical protein /FUNCTION=Hypothetical, unclassified, unknown	60.4354	6.67121	37.0706	5.58031	33.9044
PA1504_at	PA1504 /DEF=probable transcriptional regulator /FUNCTION=Transcriptional regulators	553.519	563.884	690.873	520.364	791.176
PA1505_moaA2_at	PA1505 /GENE=moaA2 /DEF=molybdopterin biosynthetic protein A2 /FUNCTION=Biosynthesis of cofactors, prosthetic groups and carriers	222.171	139.762	200.874	210.378	189.82
PA1506_at	PA1506 /DEF=hypothetical protein /FUNCTION=Hypothetical, unclassified, unknown	80.2522	83.8904	49.8978	79.9379	55.7638
PA1507_at	PA1507 /DEF=probable transporter /FUNCTION=Membrane proteins; Transport of small molecules	55.2657	23.0157	44.5104	30.8312	33.3467
PA1508_at	PA1508 /DEF=hypothetical protein /FUNCTION=Hypothetical, unclassified, unknown	49.1114	42.0286	49.2564	35.2954	43.7188
PA1509_at	PA1509 /DEF=hypothetical protein /FUNCTION=Hypothetical, unclassified, unknown	89.3606	63.0429	60.5443	75.6132	91.6756
PA1510_at	PA1510 /DEF=hypothetical protein /FUNCTION=Hypothetical, unclassified, unknown	43.4494	24.3499	13.8534	32.7843	34.5735
PA1511_at	PA1511 /DEF=conserved hypothetical protein /FUNCTION=Hypothetical, unclassified, unknown	92.4378	48.6998	48.4868	58.4537	64.2398
PA1513_at	PA1513 /DEF=hypothetical protein /FUNCTION=Hypothetical, unclassified, unknown; Membrane proteins	88.9914	86.8924	84.7877	95.5628	79.8537
PA1514_at	PA1514 /DEF=conserved hypothetical protein /FUNCTION=Hypothetical, unclassified, unknown	102.039	105.739	113.136	94.7257	76.7309
PA1515_alc_at	PA1515 /GENE=alc /DEF=allantoicase /FUNCTION=Carbon compound catabolism	129.364	101.236	103.9	121.093	107.736
PA1516_at	PA1516 /DEF=hypothetical protein /FUNCTION=Hypothetical, unclassified, unknown	108.685	57.0388	57.081	94.0282	94.9099
PA1517_at	PA1517 /DEF=conserved hypothetical protein /FUNCTION=Hypothetical, unclassified, unknown	289.007	267.349	273.347	242.185	339.49
PA1518_at	PA1518 /DEF=conserved hypothetical protein /FUNCTION=Hypothetical, unclassified, unknown	68.8052	32.8557	42.8428	38.2251	56.0983
PA1519_at	PA1519 /DEF=probable transporter /FUNCTION=Membrane proteins; Transport of small molecules	32.7409	28.3526	17.9581	12.5557	5.57638
PA1520_at	PA1520 /DEF=probable transcriptional regulator /FUNCTION=Transcriptional regulators	386.245	360.579	446.899	479.627	408.191
PA1521_at	PA1521 /DEF=probable guanine deaminase /FUNCTION=Nucleotide biosynthesis and metabolism	125.917	76.3853	99.0259	86.4948	113.647
PA1522_at	PA1522 /DEF=hypothetical protein /FUNCTION=Hypothetical, unclassified, unknown	199.4	126.753	147.128	149.971	152.458
PA1523_xdhB_at	PA1523 /GENE=xdhB /DEF=xanthine dehydrogenase /FUNCTION=Nucleotide biosynthesis and metabolism	51.5731	29.3533	42.5863	31.2497	38.8116
PA1524_xdhA_at	PA1524 /GENE=xdhA /DEF=xanthine dehydrogenase /FUNCTION=Nucleotide biosynthesis and metabolism	64.6203	62.3758	62.8532	47.7116	43.8303
PA1525_at	PA1525 /DEF=probable alkane hydroxylase /FUNCTION=Carbon compound catabolism	58.8352	16.8448	47.5889	11.1606	28.328
PA1526_at	PA1526 /DEF=probable transcriptional regulator /FUNCTION=Transcriptional regulators	440.649	408.278	470.886	421.453	454.252
PA1527_at	PA1527 /DEF=conserved hypothetical protein /FUNCTION=Hypothetical, unclassified, unknown	580.967	518.353	669.195	513.667	663.589
PA1528_zipA_at	PA1528 /GENE=zipA /DEF=cell division protein ZipA /FUNCTION=Cell division	2517.85	2620.78	2486.55	3001.51	2496.77
PA1529_lig_at	PA1529 /GENE=lig /DEF=DNA ligase /FUNCTION=DNA replication, recombination, modification and repair	337.995	268.516	318.371	299.383	398.934
PA1530_at	PA1530 /DEF=hypothetical protein /FUNCTION=Hypothetical, unclassified, unknown	251.834	312.212	258.468	270.924	231.531
PA1531_at	PA1531 /DEF=hypothetical protein /FUNCTION=Hypothetical, unclassified, unknown	18.4629	3.50238	12.6989	18.973	15.7254
PA1532_dnaX_at	PA1532 /GENE=dnaX /DEF=DNA polymerase subunits gamma and tau /FUNCTION=DNA replication, recombination, modification and repair	755.38	781.031	1037.08	728.23	898.243
PA1533_at	PA1533 /DEF=conserved hypothetical protein /FUNCTION=Hypothetical, unclassified, unknown	1659.2	1933.65	2124.95	1941.67	1836.97
PA1534_recR_at	PA1534 /GENE=recR /DEF=recombination protein RecR /FUNCTION=DNA replication, recombination, modification and repair	138.841	141.763	155.85	109.653	172.533
PA1535_at	PA1535 /DEF=probable acyl-CoA dehydrogenase /FUNCTION=Putative enzymes	145.365	141.43	151.104	128.208	122.569
PA1536_at	PA1536 /DEF=conserved hypothetical protein /FUNCTION=Hypothetical, unclassified, unknown	55.8812	44.03	43.6125	40.8757	44.611
PA1537_at	PA1537 /DEF=probable short-chain dehydrogenase /FUNCTION=Putative enzymes	11.9394	2.00136	6.54187	2.37163	2.67666
PA1538_at	PA1538 /DEF=probable flavin-containing monooxygenase /FUNCTION=Putative enzymes	51.2039	27.3519	53.1046	35.993	44.9456
PA1539_at	PA1539 /DEF=hypothetical protein /FUNCTION=Hypothetical, unclassified, unknown	137.98	106.239	99.1542	100.864	128.814
PA1540_at	PA1540 /DEF=conserved hypothetical protein /FUNCTION=Hypothetical, unclassified, unknown	27.9406	14.0095	13.9816	10.6026	16.5061
PA1541_at	PA1541 /DEF=probable drug efflux transporter /FUNCTION=Membrane proteins; Transport of small molecules	31.5101	3.00204	29.1177	4.60375	2.11902
PA1542_at	PA1542 /DEF=hypothetical protein /FUNCTION=Hypothetical, unclassified, unknown	86.0373	69.3805	52.9763	39.6202	66.5819
PA1543_apt_at	PA1543 /GENE=apt /DEF=adenine phosphoribosyltransferase /FUNCTION=Nucleotide biosynthesis and metabolism	431.663	360.412	327.35	325.89	426.258
PA1544_anr_at	PA1544 /GENE=anr /DEF=transcriptional regulator Anr /FUNCTION=Transcriptional regulators	689.898	493.336	492.051	550.218	725.821
PA1545_at	PA1545 /DEF=hypothetical protein /FUNCTION=Hypothetical, unclassified, unknown	255.035	205.64	205.62	233.675	315.623
PA1546_hemN_at	PA1546 /GENE=hemN /DEF=oxygen-independent coproporphyrinogen III oxidase /FUNCTION=Biosynthesis of cofactors, prosthetic groups and carriers	107.947	88.8938	128.272	139.229	69.1471
PA1547_at	PA1547 /DEF=hypothetical protein /FUNCTION=Hypothetical, unclassified, unknown; Membrane proteins	94.8995	67.546	87.738	55.6636	74.3888
PA1548_at	PA1548 /DEF=conserved hypothetical protein /FUNCTION=Hypothetical, unclassified, unknown	131.702	108.407	177.528	128.905	106.063
PA1549_at	PA1549 /DEF=probable cation-transporting P-type ATPase /FUNCTION=Membrane proteins; Transport of small molecules	85.0526	92.0626	143.408	135.462	84.5379
PA1550_at	PA1550 /DEF=hypothetical protein /FUNCTION=Hypothetical, unclassified, unknown	500.961	489.333	728.585	601.278	521.503
PA1551_at	PA1551 /DEF=probable ferredoxin /FUNCTION=Energy metabolism	254.173	189.629	224.732	198.24	230.304
PA1552_at	PA1552 /DEF=probable cytochrome c /FUNCTION=Energy metabolism	2238.69	1876.61	2414.21	2344.71	2282.75
PA1553_at	PA1553 /DEF=probable cytochrome c oxidase subunit /FUNCTION=Energy metabolism	3718.8	3379.47	3854.06	3753.45	4469.24
PA1554_at	PA1554 /DEF=probable cytochrome oxidase subunit (cbb3-type) /FUNCTION=Energy metabolism	6363.44	6755.6	6599.59	6078.91	7086.01
PA1555_at	PA1555 /DEF=probable cytochrome c /FUNCTION=Energy metabolism	209.616	160.609	142.51	162.526	164.057
PA1556_at	PA1556 /DEF=probable cytochrome c oxidase subunit /FUNCTION=Energy metabolism	272.021	160.109	146.743	196.985	224.505
PA1557_at	PA1557 /DEF=probable cytochrome oxidase subunit (cbb3-type) /FUNCTION=Energy metabolism	245.68	234.326	236.79	146.483	162.83
PA1558_at	PA1558 /DEF=hypothetical protein /FUNCTION=Hypothetical, unclassified, unknown	108.808	97.2328	162.905	114.396	115.766
PA1559_at	PA1559 /DEF=hypothetical protein /FUNCTION=Hypothetical, unclassified, unknown	339.349	535.031	432.02	478.511	560.76
PA1560_at	PA1560 /DEF=hypothetical protein /FUNCTION=Hypothetical, unclassified, unknown	163.212	249.503	192.664	171.176	222.943
PA1561_aer_at	PA1561 /GENE=aer /DEF=aerotaxis receptor Aer /FUNCTION=Adaptation, protection; Chemotaxis	455.788	293.867	353.389	323.518	458.155
PA1562_acnA_at	PA1562 /GENE=acnA /DEF=aconitate hydratase 1 /FUNCTION=Energy metabolism	107.208	95.0647	101.463	145.507	109.185
PA1563_at	PA1563 /DEF=conserved hypothetical protein /FUNCTION=Hypothetical, unclassified, unknown	140.318	147.6	152.131	125.975	167.514
PA1564_at	PA1564 /DEF=conserved hypothetical protein /FUNCTION=Hypothetical, unclassified, unknown	385.137	353.574	454.339	466.514	378.747
PA1565_at	PA1565 /DEF=probable oxidoreductase /FUNCTION=Putative enzymes	40.6185	31.855	41.6884	19.2521	23.7554
PA1566_at	PA1566 /DEF=conserved hypothetical protein /FUNCTION=Hypothetical, unclassified, unknown	34.3411	3.66916	14.2382	4.74326	14.2755
PA1567_at	PA1567 /DEF=conserved hypothetical protein /FUNCTION=	34.5872	4.83662	13.5968	19.3916	9.47984
PA1568_at	PA1568 /DEF=conserved hypothetical protein /FUNCTION=Hypothetical, unclassified, unknown	40.2492	5.17018	41.1753	14.0903	10.8182
PA1569_at	PA1569 /DEF=probable MFS transporter /FUNCTION=Membrane proteins; Transport of small molecules	35.4488	21.3479	26.2957	17.1594	13.6064
PA1570_at	PA1570 /DEF=probable transcriptional regulator /FUNCTION=Transcriptional regulators	90.9607	62.7093	88.5076	66.5452	97.0289
PA1571_at	PA1571 /DEF=hypothetical protein /FUNCTION=Hypothetical, unclassified, unknown	128.379	137.76	157.646	122.348	134.948
PA1572_at	PA1572 /DEF=conserved hypothetical protein /FUNCTION=Hypothetical, unclassified, unknown	148.934	116.746	147.641	138.252	133.721
PA1573_at	PA1573 /DEF=conserved hypothetical protein /FUNCTION=Hypothetical, unclassified, unknown	85.9142	51.3683	71.9605	65.1501	79.2961
PA1574_at	PA1574 /DEF=conserved hypothetical protein /FUNCTION=Hypothetical, unclassified, unknown	479.175	571.556	672.017	647.176	315.846
PA1575_at	PA1575 /DEF=hypothetical protein /FUNCTION=Hypothetical, unclassified, unknown	72.1285	35.8577	44.3821	28.041	44.7225
PA1576_at	PA1576 /DEF=probable 3-hydroxyisobutyrate dehydrogenase /FUNCTION=Putative enzymes	100.931	76.3853	66.1883	72.544	120.45
PA1577_at	PA1577 /DEF=hypothetical protein /FUNCTION=Hypothetical, unclassified, unknown; Membrane proteins	116.563	82.8897	98.128	106.723	140.079
PA1578_at	PA1578 /DEF=hypothetical protein /FUNCTION=Hypothetical, unclassified, unknown	53.4194	36.0245	34.1203	27.3435	25.4283
PA1579_at	PA1579 /DEF=hypothetical protein /FUNCTION=Hypothetical, unclassified, unknown	830.955	775.361	828.252	584.537	1163.79
PA1580_gltA_at	PA1580 /GENE=gltA /DEF=citrate synthase /FUNCTION=Energy metabolism	5484.23	5763.59	6197.71	5952.51	5445.11
PA1581_sdhC_at	PA1581 /GENE=sdhC /DEF=succinate dehydrogenase (C subunit) /FUNCTION=Energy metabolism	6737.13	6967.57	6324.58	6503.01	6435.69
PA1582_sdhD_at	PA1582 /GENE=sdhD /DEF=succinate dehydrogenase (D subunit) /FUNCTION=Energy metabolism	6784.15	7853.18	7109.98	6872.29	7286.65
PA1583_sdhA_at	PA1583 /GENE=sdhA /DEF=succinate dehydrogenase (A subunit) /FUNCTION=Energy metabolism	4774.39	4896.66	4696.04	4153.42	5285.85
PA1584_sdhB_at	PA1584 /GENE=sdhB /DEF=succinate dehydrogenase (B subunit) /FUNCTION=Energy metabolism	5144.51	6148.52	6500.44	6905.77	5212.24
PA1585_sucA_at	PA1585 /GENE=sucA /DEF=2-oxoglutarate dehydrogenase (E1 subunit) /FUNCTION=Amino acid biosynthesis and metabolism; Energy metabolism	2564.63	2646.47	2644.33	2987.7	3018.94
PA1586_sucB_at	PA1586 /GENE=sucB /DEF=dihydrolipoamide succinyltransferase (E2 subunit) /FUNCTION=Energy metabolism	5452.23	5744.41	5736.71	6202.93	5608.16
PA1587_lpdG_at	PA1587 /GENE=lpdG /DEF=lipoamide dehydrogenase-glc /FUNCTION=Amino acid biosynthesis and metabolism; Energy metabolism	2526.22	2941.67	2931.53	2748.72	2860.23
PA1588_sucC_at	PA1588 /GENE=sucC /DEF=succinyl-CoA synthetase beta chain /FUNCTION=Energy metabolism	9865.73	9774.15	9130.65	9938.39	7786.85
PA1589_sucD_at	PA1589 /GENE=sucD /DEF=succinyl-CoA synthetase alpha chain /FUNCTION=Energy metabolism	6376.85	5107.81	4968.74	4974.29	7759.19
PA1590_braB_at	PA1590 /GENE=braB /DEF=branched chain amino acid transporter /FUNCTION=Transport of small molecules	215.524	223.986	304.518	308.591	220.49
PA1591_at	PA1591 /DEF=hypothetical protein /FUNCTION=Membrane proteins	267.097	266.014	320.295	307.754	249.264
PA1592_i_at	PA1592 /DEF=hypothetical protein /FUNCTION=Hypothetical, unclassified, unknown	4406.49	4457.53	4011.83	3965.65	5283.39
PA1593_at	PA1593 /DEF=hypothetical protein /FUNCTION=Hypothetical, unclassified, unknown	239.895	281.025	316.19	328.122	230.416
PA1594_at	PA1594 /DEF=hypothetical protein /FUNCTION=Hypothetical, unclassified, unknown	81.9754	64.3771	118.138	124.72	96.6944
PA1595_at	PA1595 /DEF=hypothetical protein /FUNCTION=Hypothetical, unclassified, unknown; Membrane proteins	74.9595	82.8897	124.424	74.0786	73.162
PA1596_htpG_at	PA1596 /GENE=htpG /DEF=heat shock protein HtpG /FUNCTION=Chaperones & heat shock proteins	2052.34	2675.65	2318	2737.42	2124.49
PA1597_at	PA1597 /DEF=hypothetical protein /FUNCTION=Hypothetical, unclassified, unknown	81.8524	93.8972	106.081	99.19	83.8687
PA1598_at	PA1598 /DEF=conserved hypothetical protein /FUNCTION=Putative enzymes	53.2963	6.33765	37.5837	15.9039	3.2343
PA1599_at	PA1599 /DEF=probable transcriptional regulator /FUNCTION=Transcriptional regulators	67.5744	36.8584	55.67	45.898	45.2802
PA1600_at	PA1600 /DEF=probable cytochrome c /FUNCTION=Energy metabolism	94.161	60.708	96.8453	66.6847	66.805
PA1601_at	PA1601 /DEF=probable aldehyde dehydrogenase /FUNCTION=Putative enzymes	60.4354	26.6848	37.8402	47.1536	43.8303
PA1602_at	PA1602 /DEF=probable oxidoreductase /FUNCTION=Carbon compound catabolism	84.191	66.2117	105.696	93.8887	55.2061
PA1603_at	PA1603 /DEF=probable transcriptional regulator /FUNCTION=Transcriptional regulators	92.1916	94.7311	97.9997	91.9356	62.4554
PA1604_at	PA1604 /DEF=hypothetical protein /FUNCTION=Hypothetical, unclassified, unknown	111.393	55.8713	89.9186	60.1278	91.341
PA1605_at	PA1605 /DEF=hypothetical protein /FUNCTION=Hypothetical, unclassified, unknown	56.4966	31.0211	61.8271	41.7128	30.0009
PA1606_at	PA1606 /DEF=hypothetical protein /FUNCTION=Hypothetical, unclassified, unknown	95.8842	18.5126	54.259	13.2532	39.2577
PA1607_at	PA1607 /DEF=conserved hypothetical protein /FUNCTION=Hypothetical, unclassified, unknown	154.966	141.93	173.424	164.619	143.87
PA1608_at	PA1608 /DEF=probable chemotaxis transducer /FUNCTION=Adaptation, protection; Chemotaxis	214.909	226.988	349.413	247.487	252.944
PA1609_fabB_at	PA1609 /GENE=fabB /DEF=beta-ketoacyl-ACP synthase I /FUNCTION=Fatty acid and phospholipid metabolism	1631.14	1828.24	1497.57	1273.15	1800.61
PA1610_fabA_at	PA1610 /GENE=fabA /DEF=beta-hydroxydecanoyl-ACP dehydrase /FUNCTION=Fatty acid and phospholipid metabolism	4902.03	5232.39	4634.59	5653.13	4679.03
PA1611_at	PA1611 /DEF=probable sensor/response regulator hybrid /FUNCTION=Two-component regulatory systems; Transcriptional regulators	233.987	165.613	200.489	243.999	223.055
PA1612_at	PA1612 /DEF=hypothetical protein /FUNCTION=Hypothetical, unclassified, unknown	155.458	106.573	162.264	155.272	140.748
PA1613_at	PA1613 /DEF=hypothetical protein /FUNCTION=Hypothetical, unclassified, unknown; Membrane proteins	196.692	127.92	118.908	117.186	173.314
PA1614_gpsA_at	PA1614 /GENE=gpsA /DEF=glycerol-3-phosphate dehydrogenase, biosynthetic /FUNCTION=Central intermediary metabolism; Fatty acid and phospholipid metabolism	474.498	423.121	546.567	492.044	523.733
PA1615_at	PA1615 /DEF=probable lipase /FUNCTION=Putative enzymes	157.797	161.777	199.335	190.149	197.738
PA1616_at	PA1616 /DEF=conserved hypothetical protein /FUNCTION=Hypothetical, unclassified, unknown	195.338	156.607	228.452	205.495	198.742
PA1617_at	PA1617 /DEF=probable AMP-binding enzyme /FUNCTION=Putative enzymes	63.8818	10.6739	53.3611	32.2263	42.0459
PA1618_at	PA1618 /DEF=conserved hypothetical protein /FUNCTION=Hypothetical, unclassified, unknown	168.382	109.408	122.371	98.6319	114.985
PA1619_at	PA1619 /DEF=probable transcriptional regulator /FUNCTION=Transcriptional regulators	164.443	125.585	150.976	125.696	129.93
PA1620_at	PA1620 /DEF=hypothetical protein /FUNCTION=Hypothetical, unclassified, unknown; Membrane proteins	46.6497	49.8673	92.9971	49.2462	38.8116
PA1621_at	PA1621 /DEF=probable hydrolase /FUNCTION=Putative enzymes	199.4	221.317	268.601	179.407	190.935
PA1622_at	PA1622 /DEF=probable hydrolase /FUNCTION=Putative enzymes	95.7611	91.3955	102.489	98.0739	80.0768
PA1623_at	PA1623 /DEF=conserved hypothetical protein /FUNCTION=Hypothetical, unclassified, unknown	164.936	154.105	166.369	138.392	183.686
PA1624_at	PA1624 /DEF=hypothetical protein /FUNCTION=Hypothetical, unclassified, unknown	98.0997	107.573	87.738	112.304	90.7834
PA1625_at	PA1625 /DEF=conserved hypothetical protein /FUNCTION=Hypothetical, unclassified, unknown; Membrane proteins	31.387	47.5323	42.3297	30.6917	37.5848
PA1626_at	PA1626 /DEF=probable MFS transporter /FUNCTION=Membrane proteins; Transport of small molecules	76.3135	58.0395	81.3244	72.544	60.1133
PA1627_at	PA1627 /DEF=probable transcriptional regulator /FUNCTION=Transcriptional regulators	146.965	149.268	132.761	117.186	178.667
PA1628_at	PA1628 /DEF=probable 3-hydroxyacyl-CoA dehydrogenase /FUNCTION=Putative enzymes	44.8034	15.3438	37.9685	28.041	30.0009
PA1629_at	PA1629 /DEF=probable enoyl-CoA hydratase/isomerase /FUNCTION=Carbon compound catabolism	72.6209	61.0415	95.1778	62.7785	67.028
PA1630_at	PA1630 /DEF=probable transcriptional regulator /FUNCTION=Transcriptional regulators	143.149	85.0579	151.746	99.19	108.851
PA1631_at	PA1631 /DEF=probable acyl-CoA dehydrogenase /FUNCTION=Putative enzymes	39.7569	8.33901	10.5183	23.2978	24.2015
PA1632_kdpF_at	PA1632 /GENE=kdpF /DEF=KdpF protein /FUNCTION=Transport of small molecules	36.3104	41.5283	38.4816	33.2028	16.7291
PA1633_kdpA_at	PA1633 /GENE=kdpA /DEF=potassium-transporting ATPase, A chain /FUNCTION=Transport of small molecules	63.7587	8.00545	25.7827	19.1126	16.3945
PA1634_kdpB_at	PA1634 /GENE=kdpB /DEF=potassium-transporting ATPase, B chain /FUNCTION=Transport of small molecules	87.8836	30.6875	79.7851	69.6143	34.9081
PA1635_kdpC_at	PA1635 /GENE=kdpC /DEF=potassium-transporting ATPase, C chain /FUNCTION=Transport of small molecules	76.6827	37.8591	77.8611	37.6671	46.3954
PA1636_kdpD_at	PA1636 /GENE=kdpD /DEF=two-component sensor KdpD /FUNCTION=Two-component regulatory systems	50.4654	39.3601	44.8952	46.0375	43.8303
PA1637_kdpE_at	PA1637 /GENE=kdpE /DEF=two-component response regulator KdpE /FUNCTION=Transcriptional regulators; Two-component regulatory systems	23.3864	2.66848	34.6334	20.3681	25.3167
PA1638_at	PA1638 /DEF=conserved hypothetical protein /FUNCTION=Hypothetical, unclassified, unknown	147.704	147.267	190.356	162.387	157.477
PA1639_at	PA1639 /DEF=hypothetical protein /FUNCTION=Hypothetical, unclassified, unknown	104.254	47.1988	51.0522	50.3623	88.2183
PA1640_at	PA1640 /DEF=conserved hypothetical protein /FUNCTION=Hypothetical, unclassified, unknown	186.23	137.927	148.154	157.923	175.21
PA1641_at	PA1641 /DEF=hypothetical protein /FUNCTION=Hypothetical, unclassified, unknown	83.5756	80.5548	81.4527	71.0094	97.1405
PA1642_selD_at	PA1642 /GENE=selD /DEF=selenophosphate synthetase /FUNCTION=Translation, post-translational modification, degradation	351.411	240.497	223.835	258.089	362.353
PA1643_at	PA1643 /DEF=conserved hypothetical protein /FUNCTION=Hypothetical, unclassified, unknown	127.148	141.596	120.96	138.392	112.977
PA1644_at	PA1644 /DEF=conserved hypothetical protein /FUNCTION=Hypothetical, unclassified, unknown	167.397	208.475	218.319	179.965	165.841
PA1645_at	PA1645 /DEF=hypothetical protein /FUNCTION=Hypothetical, unclassified, unknown	89.6068	50.7012	89.7903	74.2181	68.1433
PA1646_at	PA1646 /DEF=probable chemotaxis transducer /FUNCTION=Adaptation, protection; Chemotaxis	50.0961	30.354	36.4292	35.2954	43.6073
PA1647_at	PA1647 /DEF=probable sulfate transporter /FUNCTION=Membrane proteins; Transport of small molecules	73.9748	50.2008	48.2302	49.3857	20.6326
PA1648_at	PA1648 /DEF=probable oxidoreductase /FUNCTION=Putative enzymes	26.2174	19.3465	15.6492	25.8089	28.1049
PA1649_at	PA1649 /DEF=probable short-chain dehydrogenase /FUNCTION=Putative enzymes	59.3276	30.354	44.3821	40.5967	32.4545
PA1650_at	PA1650 /DEF=probable transporter /FUNCTION=Membrane proteins; Transport of small molecules	50.5885	15.8441	26.9371	21.2052	10.9297
PA1651_at	PA1651 /DEF=probable transporter /FUNCTION=Membrane proteins; Transport of small molecules	74.8364	63.8768	61.1857	70.3119	62.1208
PA1652_at	PA1652 /DEF=hypothetical protein /FUNCTION=Hypothetical, unclassified, unknown; Membrane proteins	62.4047	26.6848	79.4003	52.7339	38.3655
PA1653_at	PA1653 /DEF=probable transcriptional regulator /FUNCTION=Transcriptional regulators	48.2498	69.2138	59.5182	44.9215	46.8416
PA1654_at	PA1654 /DEF=probable aminotransferase /FUNCTION=Putative enzymes	199.4	146.6	162.264	257.81	231.085
PA1655_at	PA1655 /DEF=probable glutathione S-transferase /FUNCTION=Putative enzymes	87.6374	85.725	79.5286	59.0117	97.0289
PA1656_at	PA1656 /DEF=hypothetical protein /FUNCTION=Hypothetical, unclassified, unknown	142.78	49.2001	37.1989	43.5264	88.5528
PA1657_at	PA1657 /DEF=conserved hypothetical protein /FUNCTION=Hypothetical, unclassified, unknown	168.382	33.5228	16.2905	15.4854	111.751
PA1658_at	PA1658 /DEF=conserved hypothetical protein /FUNCTION=Hypothetical, unclassified, unknown	102.777	29.0197	19.7539	21.6237	67.4741
PA1659_at	PA1659 /DEF=hypothetical protein /FUNCTION=Hypothetical, unclassified, unknown	103.762	30.5208	18.4712	29.9942	58.775
PA1660_at	PA1660 /DEF=hypothetical protein /FUNCTION=Hypothetical, unclassified, unknown	24.8634	6.33765	5.38742	3.20868	14.387
PA1661_at	PA1661 /DEF=hypothetical protein /FUNCTION=Hypothetical, unclassified, unknown	100.069	47.5323	76.0653	62.3599	57.5482
PA1662_at	PA1662 /DEF=probable ClpA/B-type protease /FUNCTION=Putative enzymes	49.2345	6.17086	29.7591	23.1583	35.8003
PA1663_at	PA1663 /DEF=probable transcriptional regulator /FUNCTION=Transcriptional regulators	76.1904	8.17223	50.924	34.7374	53.7563
PA1664_at	PA1664 /DEF=hypothetical protein /FUNCTION=Hypothetical, unclassified, unknown	114.101	19.5133	11.1597	15.9039	42.8266
PA1665_at	PA1665 /DEF=hypothetical protein /FUNCTION=Hypothetical, unclassified, unknown	56.8658	4.66984	17.1884	1.67409	24.6476
PA1666_at	PA1666 /DEF=hypothetical protein /FUNCTION=Hypothetical, unclassified, unknown	64.0049	29.5201	20.6518	15.9039	57.5482
PA1667_at	PA1667 /DEF=hypothetical protein /FUNCTION=Hypothetical, unclassified, unknown	104.131	9.33969	31.6832	23.7163	42.9381
PA1668_at	PA1668 /DEF=hypothetical protein /FUNCTION=Hypothetical, unclassified, unknown	90.7146	37.8591	47.3323	42.8289	58.1058
PA1669_at	PA1669 /DEF=hypothetical protein /FUNCTION=Membrane proteins; Hypothetical, unclassified, unknown	54.7734	14.3431	31.9397	29.7151	14.164
PA1670_stp1_at	PA1670 /GENE=stp1 /DEF=serine/threonine phosphoprotein phosphatase Stp1 /FUNCTION=Translation, post-translational modification, degradation	52.9271	37.192	33.0942	17.578	24.7591
PA1671_stk1_at	PA1671 /GENE=stk1 /DEF=serine-threonine kinase Stk1 /FUNCTION=Translation, post-translational modification, degradation	17.109	2.5017	3.71989	4.88277	2.34208
PA1672_at	PA1672 /DEF=hypothetical protein /FUNCTION=Hypothetical, unclassified, unknown	41.1108	51.2015	38.7381	24.2743	42.2689
PA1673_at	PA1673 /DEF=hypothetical protein /FUNCTION=Hypothetical, unclassified, unknown	86.4066	60.3744	76.5783	39.0621	39.0346
PA1674_folE2_at	PA1674 /GENE=folE2 /DEF=GTP cyclohydrolase I precursor /FUNCTION=Biosynthesis of cofactors, prosthetic groups and carriers	684.975	672.124	726.532	777.895	661.916
PA1675_at	PA1675 /DEF=conserved hypothetical protein /FUNCTION=Hypothetical, unclassified, unknown	307.346	308.71	396.36	402.759	302.128
PA1676_at	PA1676 /DEF=hypothetical protein /FUNCTION=Hypothetical, unclassified, unknown; Membrane proteins	196.569	159.942	172.013	174.385	188.258
PA1677_at	PA1677 /DEF=conserved hypothetical protein /FUNCTION=Hypothetical, unclassified, unknown	792.675	718.489	954.087	781.382	787.719
PA1678_at	PA1678 /DEF=probable DNA methylase /FUNCTION=Putative enzymes	307.716	247.835	339.151	349.746	269.674
PA1679_at	PA1679 /DEF=hypothetical protein /FUNCTION=Hypothetical, unclassified, unknown	99.946	112.577	138.149	114.675	109.632
PA1680_at	PA1680 /DEF=hypothetical protein /FUNCTION=Hypothetical, unclassified, unknown	71.7593	44.8639	66.1883	63.6155	56.9906
PA1681_aroC_at	PA1681 /GENE=aroC /DEF=chorismate synthase /FUNCTION=Amino acid biosynthesis and metabolism	362.858	387.263	424.837	456.469	466.854
PA1682_at	PA1682 /DEF=probable MFS metabolite transporter /FUNCTION=Membrane proteins; Transport of small molecules	138.349	98.2335	150.206	114.536	133.164
PA1683_at	PA1683 /DEF=probable sugar aldolase /FUNCTION=Putative enzymes	305.992	288.53	273.476	234.791	354.546
PA1684_at	PA1684 /DEF=probable oxidase /FUNCTION=Amino acid biosynthesis and metabolism	451.973	366.583	438.433	475.163	449.456
PA1685_masA_at	PA1685 /GENE=masA /DEF=enolase-phosphatase E-1 /FUNCTION=Amino acid biosynthesis and metabolism	228.571	198.635	215.882	219.725	237.107
PA1686_alkA_at	PA1686 /GENE=alkA /DEF=DNA-3-methyladenine glycosidase II /FUNCTION=DNA replication, recombination, modification and repair	102.9	79.7209	129.17	82.8676	107.289
PA1687_speE_at	PA1687 /GENE=speE /DEF=spermidine synthase /FUNCTION=Amino acid biosynthesis and metabolism	506.623	439.132	520.656	616.484	561.987
PA1688_at	PA1688 /DEF=hypothetical protein /FUNCTION=Hypothetical, unclassified, unknown	480.036	370.085	531.046	511.993	530.759
PA1689_at	PA1689 /DEF=conserved hypothetical protein /FUNCTION=Hypothetical, unclassified, unknown	420.709	316.382	463.19	477.674	527.191
PA1690_pscU_at	PA1690 /GENE=pscU /DEF=translocation protein in type III secretion /FUNCTION=Protein secretion/export apparatus	119.147	131.423	55.7983	50.5018	59.6672
PA1691_pscT_at	PA1691 /GENE=pscT /DEF=translocation protein in type III secretion /FUNCTION=Protein secretion/export apparatus	199.154	160.609	121.474	92.7726	150.228
PA1692_at	PA1692 /DEF=probable translocation protein in type III secretion /FUNCTION=Protein secretion/export apparatus	459.235	549.374	255.902	249.021	332.464
PA1693_pscR_at	PA1693 /GENE=pscR /DEF=translocation protein in type III secretion /FUNCTION=Protein secretion/export apparatus	303.777	258.843	113.521	95.0047	218.371
PA1694_pscQ_at	PA1694 /GENE=pscQ /DEF=translocation protein in type III secretion /FUNCTION=Protein secretion/export apparatus	611.616	746.341	283.096	327.704	615.743
PA1695_pscP_at	PA1695 /GENE=pscP /DEF=translocation protein in type III secretion /FUNCTION=Protein secretion/export apparatus	416.647	465.483	196.897	260.461	290.418
PA1696_pscO_at	PA1696 /GENE=pscO /DEF=translocation protein in type III secretion /FUNCTION=Protein secretion/export apparatus	301.807	376.256	141.869	184.569	224.505
PA1697_at	PA1697 /DEF=ATP synthase in type III secretion system /FUNCTION=Protein secretion/export apparatus	452.711	562.883	198.821	274.272	360.234
PA1698_popN_at	PA1698 /GENE=popN /DEF=outer membrane protein PopN /FUNCTION=Membrane proteins; Protein secretion/export apparatus	589.091	493.836	98.128	195.729	394.138
PA1699_at	PA1699 /DEF=conserved hypothetical protein in type III secretion /FUNCTION=Hypothetical, unclassified, unknown; Protein secretion/export apparatus	297.376	265.18	77.2197	101.422	219.598
PA1700_at	PA1700 /DEF=conserved hypothetical protein in type III secretion /FUNCTION=Hypothetical, unclassified, unknown; Protein secretion/export apparatus	555.981	550.541	185.481	160.434	485.925
PA1701_at	PA1701 /DEF=conserved hypothetical protein in type III secretion /FUNCTION=Hypothetical, unclassified, unknown; Protein secretion/export apparatus	1058.05	1016.69	348.258	395.644	691.471
PA1702_i_at	PA1702 /DEF=conserved hypothetical protein in type III secretion /FUNCTION=Hypothetical, unclassified, unknown; Protein secretion/export apparatus	250.973	197.134	57.081	58.5932	179.113
PA1703_pcrD_at	PA1703 /GENE=pcrD /DEF=type III secretory apparatus protein PcrD /FUNCTION=Protein secretion/export apparatus	530.502	569.387	181.505	168.386	439.307
PA1704_pcrR_at	PA1704 /GENE=pcrR /DEF=transcriptional regulator protein PcrR /FUNCTION=Transcriptional regulators	77.7905	126.753	46.3062	44.2239	58.6635
PA1705_pcrG_i_at	PA1705 /GENE=pcrG /DEF=regulator in type III secretion /FUNCTION=Protein secretion/export apparatus	682.144	665.953	152.002	228.095	542.693
PA1706_pcrV_at	PA1706 /GENE=pcrV /DEF=type III secretion protein PcrV /FUNCTION=Protein secretion/export apparatus	752.426	803.713	199.463	227.118	604.033
PA1707_pcrH_at	PA1707 /GENE=pcrH /DEF=regulatory protein PcrH /FUNCTION=Protein secretion/export apparatus; Secreted Factors (toxins, enzymes, alginate)	1573.41	1197.31	247.821	287.107	1285.47
PA1708_popB_at	PA1708 /GENE=popB /DEF=translocator protein PopB /FUNCTION=Protein secretion/export apparatus	3109.53	2534.06	440.101	679.96	2404.09
PA1709_popD_at	PA1709 /GENE=popD /DEF=translocator protein PopD /FUNCTION=Protein secretion/export apparatus	1940.21	1441.98	264.625	317.24	1528.71
PA1710_exsC_at	PA1710 /GENE=exsC /DEF=exoenzyme S synthesis protein C precursor /FUNCTION=Protein secretion/export apparatus; Translation, post-translational modification, degradation	1655.63	2049.39	705.624	968.044	1051.93
PA1711_at	PA1711 /DEF=hypothetical protein /FUNCTION=Hypothetical, unclassified, unknown	1712.87	1898.79	688.564	1025.52	1229.26
PA1712_exsB_at	PA1712 /GENE=exsB /DEF=exoenzyme S synthesis protein B /FUNCTION=Protein secretion/export apparatus; Translation, post-translational modification, degradation	1117.87	1229.67	405.981	580.77	1033.41
PA1713_exsA_at	PA1713 /GENE=exsA /DEF=transcriptional regulator ExsA /FUNCTION=Protein secretion/export apparatus; Transcriptional regulators	571.243	971.161	385.842	367.882	473.992
PA1714_at	PA1714 /DEF=hypothetical protein /FUNCTION=Hypothetical, unclassified, unknown	1425.22	1870.77	597.619	557.891	1123.08
PA1715_pscB_at	PA1715 /GENE=pscB /DEF=type III export apparatus protein /FUNCTION=Protein secretion/export apparatus	370.12	306.208	95.1778	101.283	280.938
PA1716_pscC_at	PA1716 /GENE=pscC /DEF=type III secretion protein PscC /FUNCTION=Protein secretion/export apparatus	837.11	955.483	305.287	402.898	757.829
PA1717_pscD_at	PA1717 /GENE=pscD /DEF=type III export protein PscD /FUNCTION=Protein secretion/export apparatus	622.324	598.407	196.769	234.931	525.406
PA1718_pscE_at	PA1718 /GENE=pscE /DEF=type III export protein PscE /FUNCTION=Protein secretion/export apparatus	1983.53	2000.86	577.48	756.271	1379.15
PA1719_pscF_at	PA1719 /GENE=pscF /DEF=type III export protein PscF /FUNCTION=Protein secretion/export apparatus	1237.14	1354.09	395.078	534.454	838.018
PA1720_pscG_at	PA1720 /GENE=pscG /DEF=type III export protein PscG /FUNCTION=Protein secretion/export apparatus	529.517	610.415	198.693	222.794	426.816
PA1721_pscH_at	PA1721 /GENE=pscH /DEF=type III export protein PscH /FUNCTION=Protein secretion/export apparatus	350.919	361.079	143.28	178.012	273.019
PA1722_pscI_at	PA1722 /GENE=pscI /DEF=type III export protein PscI /FUNCTION=Protein secretion/export apparatus	936.071	1214.83	421.245	452.702	1006.98
PA1723_pscJ_at	PA1723 /GENE=pscJ /DEF=type III export protein PscJ /FUNCTION=Protein secretion/export apparatus	346.242	454.309	152.772	259.624	311.608
PA1724_pscK_at	PA1724 /GENE=pscK /DEF=type III export protein PscK /FUNCTION=Protein secretion/export apparatus	232.018	295.701	101.591	126.394	191.827
PA1725_pscL_at	PA1725 /GENE=pscL /DEF=type III export protein PscL /FUNCTION=Protein secretion/export apparatus	119.147	157.274	88.6359	82.5885	102.494
PA1726_bglX_at	PA1726 /GENE=bglX /DEF=periplasmic beta-glucosidase /FUNCTION=Carbon compound catabolism	535.179	449.306	489.101	511.017	538.232
PA1727_at	PA1727 /DEF=conserved hypothetical protein /FUNCTION=Hypothetical, unclassified, unknown; Membrane proteins	205.308	176.287	227.554	207.866	171.529
PA1728_at	PA1728 /DEF=hypothetical protein /FUNCTION=Hypothetical, unclassified, unknown	98.469	74.7175	76.4501	63.197	70.4854
PA1729_at	PA1729 /DEF=conserved hypothetical protein /FUNCTION=Hypothetical, unclassified, unknown	92.0685	78.887	107.492	91.9356	91.2295
PA1730_at	PA1730 /DEF=conserved hypothetical protein /FUNCTION=Hypothetical, unclassified, unknown	84.8064	34.3567	47.5889	41.0153	49.8528
PA1731_at	PA1731 /DEF=conserved hypothetical protein /FUNCTION=Hypothetical, unclassified, unknown	61.42	37.0252	53.7459	29.8546	40.373
PA1732_at	PA1732 /DEF=conserved hypothetical protein /FUNCTION=Hypothetical, unclassified, unknown	71.1439	45.3642	81.3244	69.3353	37.1387
PA1733_at	PA1733 /DEF=conserved hypothetical protein /FUNCTION=Hypothetical, unclassified, unknown	96.992	62.209	118.395	54.129	61.5632
PA1734_at	PA1734 /DEF=hypothetical protein /FUNCTION=Hypothetical, unclassified, unknown	67.5744	45.8645	43.2276	59.0117	40.9306
PA1735_at	PA1735 /DEF=hypothetical protein /FUNCTION=Hypothetical, unclassified, unknown; Membrane proteins	73.8518	71.5487	55.7983	61.9414	70.5969
PA1736_at	PA1736 /DEF=probable acyl-CoA thiolase /FUNCTION=Putative enzymes	55.0196	40.0272	41.8166	48.4092	43.9418
PA1737_at	PA1737 /DEF=probable 3-hydroxyacyl-CoA dehydrogenase /FUNCTION=Putative enzymes	71.6362	32.3553	59.6464	59.7093	46.507
PA1738_at	PA1738 /DEF=probable transcriptional regulator /FUNCTION=Transcriptional regulators	66.8358	62.7093	90.6882	70.5909	79.5191
PA1739_at	PA1739 /DEF=probable oxidoreductase /FUNCTION=Putative enzymes	61.297	53.7032	49.8978	50.7808	40.7075
PA1740_at	PA1740 /DEF=hypothetical protein /FUNCTION=Hypothetical, unclassified, unknown	33.1102	7.00477	40.4057	7.81243	7.24929
PA1741_at	PA1741 /DEF=hypothetical protein /FUNCTION=Hypothetical, unclassified, unknown	153.735	174.452	279.376	241.348	166.511
PA1742_at	PA1742 /DEF=probable amidotransferase /FUNCTION=Putative enzymes	190.168	172.617	200.232	172.99	219.598
PA1743_at	PA1743 /DEF=hypothetical protein /FUNCTION=Hypothetical, unclassified, unknown	46.5266	9.00613	55.2852	38.3646	14.9447
PA1744_at	PA1744 /DEF=hypothetical protein /FUNCTION=Hypothetical, unclassified, unknown	30.8946	15.6773	167.523	90.8195	17.2868
PA1745_at	PA1745 /DEF=hypothetical protein /FUNCTION=Hypothetical, unclassified, unknown	55.7581	31.855	64.136	42.4103	38.5885
PA1746_at	PA1746 /DEF=hypothetical protein /FUNCTION=Hypothetical, unclassified, unknown	59.4507	37.192	43.9973	34.3189	27.3242
PA1747_at	PA1747 /DEF=hypothetical protein /FUNCTION=Hypothetical, unclassified, unknown	121.24	93.2301	123.013	101.422	72.8275
PA1748_at	PA1748 /DEF=probable enoyl-CoA hydratase/isomerase /FUNCTION=Putative enzymes	189.06	107.907	161.623	152.621	135.171
PA1749_at	PA1749 /DEF=hypothetical protein /FUNCTION=Hypothetical, unclassified, unknown	265.005	190.63	179.966	158.341	217.925
PA1750_at	PA1750 /DEF=phospho-2-dehydro-3-deoxyheptonate aldolase /FUNCTION=Amino acid biosynthesis and metabolism	1689.24	1299.72	1529.9	1713.85	1773.4
PA1751_at	PA1751 /DEF=hypothetical protein /FUNCTION=Hypothetical, unclassified, unknown	80.9908	43.8632	75.8087	75.7527	69.5932
PA1752_at	PA1752 /DEF=hypothetical protein /FUNCTION=Hypothetical, unclassified, unknown	237.556	176.62	235.764	169.92	234.208
PA1753_at	PA1753 /DEF=conserved hypothetical protein /FUNCTION=Hypothetical, unclassified, unknown	122.594	83.5568	101.207	86.9133	137.513
PA1754_cysB_at	PA1754 /GENE=cysB /DEF=transcriptional regulator CysB /FUNCTION=Amino acid biosynthesis and metabolism; Transcriptional regulators	776.182	652.444	649.826	715.395	758.61
PA1755_at	PA1755 /DEF=hypothetical protein /FUNCTION=Hypothetical, unclassified, unknown	90.3453	80.7216	107.235	65.8476	101.936
PA1756_cysH_at	PA1756 /GENE=cysH /DEF=3 -phosphoadenosine-5 -phosphosulfate reductase /FUNCTION=Amino acid biosynthesis and metabolism	282.483	194.966	254.748	252.23	261.867
PA1757_thrH_at	PA1757 /GENE=thrH /DEF=homoserine kinase /FUNCTION=Amino acid biosynthesis and metabolism	1044.63	767.522	806.446	669.776	969.286
PA1758_pabB_at	PA1758 /GENE=pabB /DEF=para-aminobenzoate synthase component I /FUNCTION=Biosynthesis of cofactors, prosthetic groups and carriers	137.857	135.926	135.327	138.81	187.255
PA1759_at	PA1759 /DEF=probable transcriptional regulator /FUNCTION=Transcriptional regulators	169.982	136.426	130.068	82.5885	180.117
PA1760_at	PA1760 /DEF=probable transcriptional regulator /FUNCTION=Transcriptional regulators	86.7758	95.0647	116.214	84.9602	65.8012
PA1761_at	PA1761 /DEF=hypothetical protein /FUNCTION=Hypothetical, unclassified, unknown	223.032	127.086	168.293	164.34	182.905
PA1762_at	PA1762 /DEF=hypothetical protein /FUNCTION=Hypothetical, unclassified, unknown	62.0355	37.8591	55.5417	49.5252	32.4545
PA1763_at	PA1763 /DEF=hypothetical protein /FUNCTION=Hypothetical, unclassified, unknown	80.1292	32.1886	52.7198	45.619	40.7075
PA1764_at	PA1764 /DEF=hypothetical protein /FUNCTION=Hypothetical, unclassified, unknown	27.6944	4.1695	17.1884	19.2521	13.3833
PA1765_at	PA1765 /DEF=hypothetical protein /FUNCTION=Hypothetical, unclassified, unknown	72.744	38.0259	83.8898	42.6893	30.6701
PA1766_at	PA1766 /DEF=hypothetical protein /FUNCTION=Hypothetical, unclassified, unknown	719.316	724.159	771.043	739.67	742.55
PA1767_at	PA1767 /DEF=hypothetical protein /FUNCTION=Hypothetical, unclassified, unknown; Membrane proteins	913.3	1254.69	1301.45	1033.19	1195.57
PA1768_at	PA1768 /DEF=hypothetical protein /FUNCTION=Hypothetical, unclassified, unknown	2138.5	2302.9	2504.64	2526.9	2535.47
PA1769_at	PA1769 /DEF=conserved hypothetical protein /FUNCTION=Hypothetical, unclassified, unknown	382.306	362.08	471.784	440.426	435.292
PA1770_ppsA_at	PA1770 /GENE=ppsA /DEF=phosphoenolpyruvate synthase /FUNCTION=Carbon compound catabolism; Central intermediary metabolism; Energy metabolism	1322.93	1572.4	1671.77	1726.83	1770.95
PA1771_at	PA1771 /DEF=probable esterase/lipase /FUNCTION=Putative enzymes	164.566	189.796	205.748	170.06	193.166
PA1772_at	PA1772 /DEF=probable methyltransferase /FUNCTION=Biosynthesis of cofactors, prosthetic groups and carriers	450.865	558.046	605.572	463.863	418.228
PA1773_at	PA1773 /DEF=conserved hypothetical protein /FUNCTION=Hypothetical, unclassified, unknown; Membrane proteins	220.201	245.667	222.937	188.335	200.192
PA1774_at	PA1774 /DEF=hypothetical protein /FUNCTION=Hypothetical, unclassified, unknown; Membrane proteins	382.921	491.668	504.109	515.062	460.943
PA1775_at	PA1775 /DEF=conserved hypothetical protein /FUNCTION=Hypothetical, unclassified, unknown; Membrane proteins	721.162	1171.13	848.904	868.296	676.191
PA1776_at	PA1776 /DEF=probable sigma-70 factor, ECF subfamily /FUNCTION=Transcriptional regulators	2764.39	2875.62	1812.23	2396.32	2580.97
PA1777_oprF_at	PA1777 /GENE=oprF /DEF=outer membrane protein OprF precursor /FUNCTION=Membrane proteins; Transport of small molecules	3771.36	4553.1	3504.77	3548.66	3849.37
PA1778_cobA_at	PA1778 /GENE=cobA /DEF=uroporphyrin-III C-methyltransferase /FUNCTION=Biosynthesis of cofactors, prosthetic groups and carriers	22.1555	4.66984	11.4162	3.90621	9.70289
PA1779_at	PA1779 /DEF=assimilatory nitrate reductase /FUNCTION=Central intermediary metabolism	22.2786	10.1736	13.9816	2.51114	8.36456
PA1780_nirD_at	PA1780 /GENE=nirD /DEF=assimilatory nitrite reductase small subunit /FUNCTION=Central intermediary metabolism	50.2192	6.67121	37.1989	31.5287	17.6213
PA1781_nirB_at	PA1781 /GENE=nirB /DEF=assimilatory nitrite reductase large subunit /FUNCTION=Central intermediary metabolism	32.9871	14.0095	25.6544	26.0879	2.0075
PA1782_at	PA1782 /DEF=probable serine/threonine-protein kinase /FUNCTION=Adaptation, protection	54.6503	44.6971	59.5182	23.9953	22.8631
PA1783_nasA_at	PA1783 /GENE=nasA /DEF=nitrate transporter /FUNCTION=Membrane proteins; Transport of small molecules	34.8334	21.8482	17.445	6.13834	6.35707
PA1784_at	PA1784 /DEF=hypothetical protein /FUNCTION=Hypothetical, unclassified, unknown	79.7599	63.5432	83.2485	60.6858	65.6897
PA1785_at	PA1785 /DEF=conserved hypothetical protein /FUNCTION=Hypothetical, unclassified, unknown	22.771	5.17018	27.5785	10.8816	7.80693
[truncated: 3,903 more rows]
