# Supplementary material for: Fitness Landscape of Antibiotic Tolerance in Pseudomonas aeruginosa Biofilms
Source: PLoS Pathog. 2011 Oct 20;7(10):e1002298. doi: 10.1371/journal.ppat.1002298 (PMC3197603; doi:10.1371/journal.ppat.1002298)
Supplement: Table S3 — Summary of genes with altered fitness in the Bio-TOB assay that were subjected to further characterization. Shown are the PA#s, annotations, and predicted pathway of action (if available) for genes whose disruptions alters fitness in the Bio-TOB assays of Figure 3A and 3B. (XLS) [file ppat.1002298.s024.xls]

## Sheet: Table S3
PANUM	Predicted Function	Gene	Effect	Mechanism/Pathway
PA0614	holin		Beneficial
PA0748	AraC family transcriptional regulator (still frameshift)		Beneficial
PA1329	conserved hypothetical protein similar to DUF336 domain and to ATP/cobalamin adenosyltransferases		Beneficial	Elevated NAD+/NADH Ratio
PA1430	transcriptional regulator LasR	lasR	Beneficial	Decreased LasR and RhlR Levels
PA1723	type III export protein PscJ	pscJ	Deleterious
PA1732	transglutaminase-like domain-containing protein		Deleterious	Increased membrane permeability; Decreased LasR and RhlR activity
PA1946	binding protein component precursor of ABC ribose transporter	rbsB	Deleterious
PA2493	Resistance-Nodulation-Cell Division (RND) multidrug efflux membrane fusion protein MexE precursor	mexE	Deleterious
PA2637	NADH dehydrogenase I chain A	nuoA	Beneficial	Elevated NAD+/NADH Ratio (likely--not tested here)
PA2646	NADH dehydrogenase I chain K	nuoK	Beneficial	Elevated NAD+/NADH Ratio
PA2653	Na+/H+ antiporter NhaC		Beneficial
PA2771	Diguanylate-cyclase with GAF domain		Beneficial
PA3048	23S rRNA m(2)G2445 methyltransferase		Beneficial
PA3222	rhaT (permease) homolog and very weak homology to Integral membrane protein DUF6		Beneficial
PA3476	autoinducer synthesis protein RhlL	rhlL	Beneficial	Decreased RhlR activity
PA3726	YaeQ homolog		Beneficial
PA3751	phosphoribosylglycinamide formyltransferase 2	purT	Deleterious
PA3844	homologous to a glutathione S-transferase		Beneficial	Decreased membrane permeability
PA3966	hypothetical protein		Beneficial	Elevated NAD+/NADH Ratio
PA4175	protease IV		Deleterious
PA4516	hypothetical protein with Sel1 repeats		Deleterious
PA5207	probable phosphate transporter		Beneficial	Elevated NAD+/NADH Ratio
PA5451	membrane subunit of A-band LPS efflux transporter	wzm	Beneficial
Table S3 Summary of genes with altered fitness in the Bio-TOB assay that were subjected to further characterization
